# Supplementary material for: Global, regional and national retinoblastoma burden in children under 10 years of age from 1990 to 2021: Trend analysis based on the Global Burden of Disease Study 2021
Source: PLoS One. 2025 Jul 8;20(7):e0327832. doi: 10.1371/journal.pone.0327832 (PMC12237033; doi:10.1371/journal.pone.0327832)
Supplement: S1 Table — (XLSX) [file pone.0327832.s001.xlsx]

## Sheet: Sheet1
Incidence rate, morbidity, mortality and DALY of retinoblastoma in children under 10 years of age in 21 GBD regions and 5 SDI regions in the world from 1990 to 2021
	measure	location	sex	age	cause	metric	year	val	upper	lower
1	Deaths	Central Asia	Male	Age-standardized	Retinoblastoma	Rate	1990	0.104211	0.201118	0.049164
2	Deaths	Central Asia	Male	Age-standardized	Retinoblastoma	Rate	1991	0.100163	0.197237	0.0467258
3	Deaths	Central Asia	Male	Age-standardized	Retinoblastoma	Rate	1992	0.0958545	0.186632	0.0440527
4	Deaths	Central Asia	Male	Age-standardized	Retinoblastoma	Rate	1994	0.094032	0.189547	0.0469782
5	Deaths	Central Asia	Male	Age-standardized	Retinoblastoma	Rate	1995	0.0957588	0.188956	0.0464466
6	Deaths	Central Asia	Male	Age-standardized	Retinoblastoma	Rate	1997	0.0997813	0.190742	0.0499456
7	Deaths	Central Asia	Male	Age-standardized	Retinoblastoma	Rate	1998	0.100153	0.190505	0.0499789
8	Deaths	Central Asia	Male	Age-standardized	Retinoblastoma	Rate	1999	0.101992	0.197904	0.0506595
9	Deaths	Central Asia	Male	Age-standardized	Retinoblastoma	Rate	2000	0.102484	0.196196	0.0533205
10	Deaths	Central Asia	Male	Age-standardized	Retinoblastoma	Rate	2003	0.102205	0.185377	0.0525298
11	Deaths	Central Asia	Male	Age-standardized	Retinoblastoma	Rate	2001	0.104147	0.190605	0.0546336
12	Deaths	Central Asia	Male	Age-standardized	Retinoblastoma	Rate	2004	0.0998869	0.178268	0.0501435
13	Deaths	Central Asia	Male	Age-standardized	Retinoblastoma	Rate	2005	0.0971444	0.176313	0.047895
14	Deaths	Central Asia	Male	Age-standardized	Retinoblastoma	Rate	2006	0.0943188	0.182287	0.0466415
15	Deaths	Central Asia	Male	Age-standardized	Retinoblastoma	Rate	2007	0.0896916	0.180037	0.0443133
16	Deaths	Central Asia	Male	Age-standardized	Retinoblastoma	Rate	2008	0.0885182	0.173237	0.0446619
17	Deaths	Central Asia	Male	Age-standardized	Retinoblastoma	Rate	2009	0.0889887	0.174377	0.0453892
18	Deaths	Central Asia	Male	Age-standardized	Retinoblastoma	Rate	2010	0.0893899	0.172074	0.0468547
19	Deaths	Central Asia	Male	Age-standardized	Retinoblastoma	Rate	2011	0.0903871	0.171979	0.0500034
20	Deaths	Central Asia	Male	Age-standardized	Retinoblastoma	Rate	2012	0.0920037	0.16464	0.0540539
21	Deaths	Central Asia	Male	Age-standardized	Retinoblastoma	Rate	2013	0.0982911	0.162105	0.0603678
22	Deaths	Central Asia	Male	Age-standardized	Retinoblastoma	Rate	2014	0.104007	0.168505	0.0657467
23	Deaths	Central Asia	Male	Age-standardized	Retinoblastoma	Rate	2015	0.099554	0.155915	0.0629942
24	Deaths	Central Asia	Male	Age-standardized	Retinoblastoma	Rate	2016	0.0980484	0.153605	0.0614884
25	Deaths	Central Asia	Male	Age-standardized	Retinoblastoma	Rate	2017	0.0911277	0.144956	0.056485
26	Deaths	Central Asia	Male	Age-standardized	Retinoblastoma	Rate	2018	0.0914663	0.149855	0.0559614
27	Deaths	Central Asia	Male	Age-standardized	Retinoblastoma	Rate	2019	0.0919756	0.152286	0.0547654
28	Deaths	Central Asia	Male	Age-standardized	Retinoblastoma	Rate	2021	0.083305	0.143316	0.0455002
29	Deaths	Central Asia	Male	Age-standardized	Retinoblastoma	Rate	1996	0.0984001	0.19116	0.0481003
30	Deaths	Central Asia	Male	Age-standardized	Retinoblastoma	Rate	2002	0.102176	0.184056	0.0519919
31	Deaths	Central Asia	Male	Age-standardized	Retinoblastoma	Rate	1993	0.09333	0.182151	0.0452798
32	Deaths	Central Asia	Male	Age-standardized	Retinoblastoma	Rate	2020	0.0841205	0.141656	0.0471624
33	Deaths	Central Asia	Female	Age-standardized	Retinoblastoma	Rate	1990	0.0720809	0.138618	0.0319639
34	Deaths	Central Asia	Female	Age-standardized	Retinoblastoma	Rate	1991	0.0710524	0.140514	0.032135
35	Deaths	Central Asia	Female	Age-standardized	Retinoblastoma	Rate	1992	0.0697007	0.134693	0.0319809
36	Deaths	Central Asia	Female	Age-standardized	Retinoblastoma	Rate	1994	0.0699646	0.141294	0.0330365
37	Deaths	Central Asia	Female	Age-standardized	Retinoblastoma	Rate	1995	0.0723582	0.149145	0.0335984
38	Deaths	Central Asia	Female	Age-standardized	Retinoblastoma	Rate	1997	0.077111	0.163551	0.0366541
39	Deaths	Central Asia	Female	Age-standardized	Retinoblastoma	Rate	1998	0.0781233	0.17046	0.036931
40	Deaths	Central Asia	Female	Age-standardized	Retinoblastoma	Rate	1999	0.0801169	0.168223	0.0384317
41	Deaths	Central Asia	Female	Age-standardized	Retinoblastoma	Rate	2000	0.0819302	0.168695	0.0387712
42	Deaths	Central Asia	Female	Age-standardized	Retinoblastoma	Rate	2003	0.0818027	0.15547	0.0396774
43	Deaths	Central Asia	Female	Age-standardized	Retinoblastoma	Rate	2001	0.079712	0.166682	0.0367658
44	Deaths	Central Asia	Female	Age-standardized	Retinoblastoma	Rate	2004	0.0799345	0.147929	0.0408146
45	Deaths	Central Asia	Female	Age-standardized	Retinoblastoma	Rate	2005	0.075278	0.135183	0.0390042
46	Deaths	Central Asia	Female	Age-standardized	Retinoblastoma	Rate	2006	0.0721762	0.126347	0.0379961
47	Deaths	Central Asia	Female	Age-standardized	Retinoblastoma	Rate	2007	0.0700397	0.122322	0.0369605
48	Deaths	Central Asia	Female	Age-standardized	Retinoblastoma	Rate	2008	0.068709	0.121862	0.0369401
49	Deaths	Central Asia	Female	Age-standardized	Retinoblastoma	Rate	2009	0.0695656	0.120529	0.0393189
50	Deaths	Central Asia	Female	Age-standardized	Retinoblastoma	Rate	2010	0.0693849	0.118012	0.0403017
51	Deaths	Central Asia	Female	Age-standardized	Retinoblastoma	Rate	2011	0.0678732	0.112955	0.0403201
52	Deaths	Central Asia	Female	Age-standardized	Retinoblastoma	Rate	2012	0.0724495	0.11514	0.0439803
53	Deaths	Central Asia	Female	Age-standardized	Retinoblastoma	Rate	2013	0.0752018	0.117374	0.0470304
54	Deaths	Central Asia	Female	Age-standardized	Retinoblastoma	Rate	2014	0.075448	0.117578	0.0482221
55	Deaths	Central Asia	Female	Age-standardized	Retinoblastoma	Rate	2015	0.0729966	0.114188	0.0452215
56	Deaths	Central Asia	Female	Age-standardized	Retinoblastoma	Rate	2016	0.0774849	0.121265	0.0477433
57	Deaths	Central Asia	Female	Age-standardized	Retinoblastoma	Rate	2017	0.0766669	0.119547	0.0463959
58	Deaths	Central Asia	Female	Age-standardized	Retinoblastoma	Rate	2018	0.0780018	0.124013	0.0463398
59	Deaths	Central Asia	Female	Age-standardized	Retinoblastoma	Rate	2019	0.0699802	0.118509	0.039698
60	Deaths	Central Asia	Female	Age-standardized	Retinoblastoma	Rate	2021	0.0632278	0.117965	0.032049
61	Deaths	Central Asia	Female	Age-standardized	Retinoblastoma	Rate	1996	0.075066	0.158212	0.0350127
62	Deaths	Central Asia	Female	Age-standardized	Retinoblastoma	Rate	2002	0.0801623	0.167687	0.0380351
63	Deaths	Central Asia	Female	Age-standardized	Retinoblastoma	Rate	1993	0.0686496	0.134876	0.031925
64	Deaths	Central Asia	Female	Age-standardized	Retinoblastoma	Rate	2020	0.062755	0.112381	0.0336345
65	Deaths	Central Asia	Both	Age-standardized	Retinoblastoma	Rate	1990	0.0884075	0.166031	0.0410821
66	Deaths	Central Asia	Both	Age-standardized	Retinoblastoma	Rate	1991	0.0858503	0.164746	0.0400926
67	Deaths	Central Asia	Both	Age-standardized	Retinoblastoma	Rate	1992	0.0829996	0.160006	0.0384055
68	Deaths	Central Asia	Both	Age-standardized	Retinoblastoma	Rate	1994	0.0822113	0.163018	0.0403159
69	Deaths	Central Asia	Both	Age-standardized	Retinoblastoma	Rate	1995	0.0842711	0.164889	0.0420541
70	Deaths	Central Asia	Both	Age-standardized	Retinoblastoma	Rate	1997	0.0886665	0.173823	0.0444091
71	Deaths	Central Asia	Both	Age-standardized	Retinoblastoma	Rate	1998	0.08936	0.175625	0.0444685
72	Deaths	Central Asia	Both	Age-standardized	Retinoblastoma	Rate	1999	0.0912846	0.179472	0.0457734
73	Deaths	Central Asia	Both	Age-standardized	Retinoblastoma	Rate	2000	0.0924328	0.176205	0.0476715
74	Deaths	Central Asia	Both	Age-standardized	Retinoblastoma	Rate	2003	0.0922675	0.167085	0.0474569
75	Deaths	Central Asia	Both	Age-standardized	Retinoblastoma	Rate	2001	0.0922179	0.177	0.0470984
76	Deaths	Central Asia	Both	Age-standardized	Retinoblastoma	Rate	2004	0.090181	0.15888	0.0468875
77	Deaths	Central Asia	Both	Age-standardized	Retinoblastoma	Rate	2005	0.0865233	0.151423	0.044667
78	Deaths	Central Asia	Both	Age-standardized	Retinoblastoma	Rate	2006	0.0835769	0.15096	0.0433221
79	Deaths	Central Asia	Both	Age-standardized	Retinoblastoma	Rate	2007	0.0801656	0.149373	0.0414926
80	Deaths	Central Asia	Both	Age-standardized	Retinoblastoma	Rate	2008	0.0789232	0.143973	0.0421516
81	Deaths	Central Asia	Both	Age-standardized	Retinoblastoma	Rate	2009	0.0795872	0.144157	0.0436775
82	Deaths	Central Asia	Both	Age-standardized	Retinoblastoma	Rate	2010	0.0797129	0.14109	0.0450017
83	Deaths	Central Asia	Both	Age-standardized	Retinoblastoma	Rate	2011	0.0795031	0.135901	0.0477646
84	Deaths	Central Asia	Both	Age-standardized	Retinoblastoma	Rate	2012	0.0825553	0.13473	0.0512739
85	Deaths	Central Asia	Both	Age-standardized	Retinoblastoma	Rate	2013	0.0871399	0.139096	0.0557561
86	Deaths	Central Asia	Both	Age-standardized	Retinoblastoma	Rate	2014	0.09022	0.141299	0.0587266
87	Deaths	Central Asia	Both	Age-standardized	Retinoblastoma	Rate	2015	0.0867374	0.133959	0.0561236
88	Deaths	Central Asia	Both	Age-standardized	Retinoblastoma	Rate	2016	0.0881274	0.134011	0.0564677
89	Deaths	Central Asia	Both	Age-standardized	Retinoblastoma	Rate	2017	0.0841526	0.131938	0.0542486
90	Deaths	Central Asia	Both	Age-standardized	Retinoblastoma	Rate	2018	0.0849736	0.135027	0.0521338
91	Deaths	Central Asia	Both	Age-standardized	Retinoblastoma	Rate	2019	0.0813743	0.132451	0.0485678
92	Deaths	Central Asia	Both	Age-standardized	Retinoblastoma	Rate	2021	0.0736323	0.130809	0.0398964
93	Deaths	Central Asia	Both	Age-standardized	Retinoblastoma	Rate	1996	0.0869523	0.168607	0.0426282
94	Deaths	Central Asia	Both	Age-standardized	Retinoblastoma	Rate	2002	0.0914406	0.173556	0.0461511
95	Deaths	Central Asia	Both	Age-standardized	Retinoblastoma	Rate	1993	0.0812034	0.163173	0.0390799
96	Deaths	Central Asia	Both	Age-standardized	Retinoblastoma	Rate	2020	0.0738253	0.12548	0.041724
97	Deaths	Southeast Asia	Male	Age-standardized	Retinoblastoma	Rate	1990	0.151361	0.282839	0.0531478
98	Deaths	Southeast Asia	Male	Age-standardized	Retinoblastoma	Rate	1991	0.150838	0.282594	0.054351
99	Deaths	Southeast Asia	Male	Age-standardized	Retinoblastoma	Rate	1992	0.15043	0.282715	0.0549555
100	Deaths	Southeast Asia	Male	Age-standardized	Retinoblastoma	Rate	1994	0.145038	0.259673	0.0533509
101	Deaths	Southeast Asia	Male	Age-standardized	Retinoblastoma	Rate	1995	0.142336	0.245935	0.0518954
102	Deaths	Southeast Asia	Male	Age-standardized	Retinoblastoma	Rate	1997	0.135226	0.234654	0.0506882
103	Deaths	Southeast Asia	Male	Age-standardized	Retinoblastoma	Rate	1998	0.132723	0.234667	0.049573
104	Deaths	Southeast Asia	Male	Age-standardized	Retinoblastoma	Rate	1999	0.133656	0.231906	0.0499163
105	Deaths	Southeast Asia	Male	Age-standardized	Retinoblastoma	Rate	2000	0.132652	0.226598	0.0501447
106	Deaths	Southeast Asia	Male	Age-standardized	Retinoblastoma	Rate	2003	0.127659	0.213949	0.0495489
107	Deaths	Southeast Asia	Male	Age-standardized	Retinoblastoma	Rate	2001	0.131162	0.219006	0.0495594
108	Deaths	Southeast Asia	Male	Age-standardized	Retinoblastoma	Rate	2004	0.124357	0.210154	0.0493504
109	Deaths	Southeast Asia	Male	Age-standardized	Retinoblastoma	Rate	2005	0.124323	0.204347	0.0499476
110	Deaths	Southeast Asia	Male	Age-standardized	Retinoblastoma	Rate	2006	0.120746	0.197499	0.0498044
111	Deaths	Southeast Asia	Male	Age-standardized	Retinoblastoma	Rate	2007	0.11666	0.186574	0.050054
112	Deaths	Southeast Asia	Male	Age-standardized	Retinoblastoma	Rate	2008	0.113988	0.183481	0.0494071
113	Deaths	Southeast Asia	Male	Age-standardized	Retinoblastoma	Rate	2009	0.110449	0.175459	0.0482111
114	Deaths	Southeast Asia	Male	Age-standardized	Retinoblastoma	Rate	2010	0.107278	0.166141	0.0471187
115	Deaths	Southeast Asia	Male	Age-standardized	Retinoblastoma	Rate	2011	0.107488	0.171366	0.0471845
116	Deaths	Southeast Asia	Male	Age-standardized	Retinoblastoma	Rate	2012	0.109658	0.177395	0.0467307
117	Deaths	Southeast Asia	Male	Age-standardized	Retinoblastoma	Rate	2013	0.109524	0.177324	0.0443674
118	Deaths	Southeast Asia	Male	Age-standardized	Retinoblastoma	Rate	2014	0.109755	0.177998	0.0435915
119	Deaths	Southeast Asia	Male	Age-standardized	Retinoblastoma	Rate	2015	0.110196	0.178049	0.0445343
120	Deaths	Southeast Asia	Male	Age-standardized	Retinoblastoma	Rate	2016	0.108701	0.174499	0.0439126
121	Deaths	Southeast Asia	Male	Age-standardized	Retinoblastoma	Rate	2017	0.106757	0.171695	0.0422416
122	Deaths	Southeast Asia	Male	Age-standardized	Retinoblastoma	Rate	2018	0.104752	0.176252	0.0415242
123	Deaths	Southeast Asia	Male	Age-standardized	Retinoblastoma	Rate	2019	0.102399	0.175424	0.040731
124	Deaths	Southeast Asia	Male	Age-standardized	Retinoblastoma	Rate	2021	0.0950468	0.165888	0.0371834
125	Deaths	Southeast Asia	Male	Age-standardized	Retinoblastoma	Rate	1996	0.138478	0.240466	0.0511175
126	Deaths	Southeast Asia	Male	Age-standardized	Retinoblastoma	Rate	2002	0.12871	0.212369	0.049373
127	Deaths	Southeast Asia	Male	Age-standardized	Retinoblastoma	Rate	1993	0.148168	0.27262	0.0548073
128	Deaths	Southeast Asia	Male	Age-standardized	Retinoblastoma	Rate	2020	0.0967784	0.16913	0.0381393
129	Deaths	Southeast Asia	Female	Age-standardized	Retinoblastoma	Rate	1990	0.116997	0.210494	0.0372277
130	Deaths	Southeast Asia	Female	Age-standardized	Retinoblastoma	Rate	1991	0.116063	0.2105	0.0375404
131	Deaths	Southeast Asia	Female	Age-standardized	Retinoblastoma	Rate	1992	0.115128	0.207215	0.0382353
132	Deaths	Southeast Asia	Female	Age-standardized	Retinoblastoma	Rate	1994	0.111406	0.189367	0.0368414
133	Deaths	Southeast Asia	Female	Age-standardized	Retinoblastoma	Rate	1995	0.109024	0.184435	0.0350231
134	Deaths	Southeast Asia	Female	Age-standardized	Retinoblastoma	Rate	1997	0.10514	0.170948	0.0337219
135	Deaths	Southeast Asia	Female	Age-standardized	Retinoblastoma	Rate	1998	0.103816	0.179107	0.0329332
136	Deaths	Southeast Asia	Female	Age-standardized	Retinoblastoma	Rate	1999	0.105027	0.178837	0.0329104
137	Deaths	Southeast Asia	Female	Age-standardized	Retinoblastoma	Rate	2000	0.105439	0.180536	0.0327659
138	Deaths	Southeast Asia	Female	Age-standardized	Retinoblastoma	Rate	2003	0.104289	0.170689	0.034149
139	Deaths	Southeast Asia	Female	Age-standardized	Retinoblastoma	Rate	2001	0.105647	0.179297	0.0335104
140	Deaths	Southeast Asia	Female	Age-standardized	Retinoblastoma	Rate	2004	0.102529	0.167699	0.0344998
141	Deaths	Southeast Asia	Female	Age-standardized	Retinoblastoma	Rate	2005	0.102905	0.165272	0.03312
142	Deaths	Southeast Asia	Female	Age-standardized	Retinoblastoma	Rate	2006	0.0996611	0.157135	0.0320396
143	Deaths	Southeast Asia	Female	Age-standardized	Retinoblastoma	Rate	2007	0.0954299	0.147304	0.031587
144	Deaths	Southeast Asia	Female	Age-standardized	Retinoblastoma	Rate	2008	0.0931644	0.143039	0.0314641
145	Deaths	Southeast Asia	Female	Age-standardized	Retinoblastoma	Rate	2009	0.0899308	0.13523	0.0295945
146	Deaths	Southeast Asia	Female	Age-standardized	Retinoblastoma	Rate	2010	0.0879238	0.132352	0.0292182
147	Deaths	Southeast Asia	Female	Age-standardized	Retinoblastoma	Rate	2011	0.0881362	0.131685	0.0287676
148	Deaths	Southeast Asia	Female	Age-standardized	Retinoblastoma	Rate	2012	0.0889193	0.135924	0.0305034
149	Deaths	Southeast Asia	Female	Age-standardized	Retinoblastoma	Rate	2013	0.0877056	0.13709	0.0284247
150	Deaths	Southeast Asia	Female	Age-standardized	Retinoblastoma	Rate	2014	0.0868652	0.136222	0.0271645
151	Deaths	Southeast Asia	Female	Age-standardized	Retinoblastoma	Rate	2015	0.086719	0.139877	0.0280438
152	Deaths	Southeast Asia	Female	Age-standardized	Retinoblastoma	Rate	2016	0.0854249	0.13741	0.0273873
153	Deaths	Southeast Asia	Female	Age-standardized	Retinoblastoma	Rate	2017	0.083681	0.134492	0.0276798
154	Deaths	Southeast Asia	Female	Age-standardized	Retinoblastoma	Rate	2018	0.0824342	0.134569	0.0272615
155	Deaths	Southeast Asia	Female	Age-standardized	Retinoblastoma	Rate	2019	0.0806808	0.129232	0.0259934
156	Deaths	Southeast Asia	Female	Age-standardized	Retinoblastoma	Rate	2021	0.0748551	0.123858	0.022839
157	Deaths	Southeast Asia	Female	Age-standardized	Retinoblastoma	Rate	1996	0.107092	0.174759	0.0351583
158	Deaths	Southeast Asia	Female	Age-standardized	Retinoblastoma	Rate	2002	0.10434	0.173697	0.0325315
159	Deaths	Southeast Asia	Female	Age-standardized	Retinoblastoma	Rate	1993	0.113719	0.196503	0.0377898
160	Deaths	Southeast Asia	Female	Age-standardized	Retinoblastoma	Rate	2020	0.0756984	0.124421	0.0238909
161	Deaths	Southeast Asia	Both	Age-standardized	Retinoblastoma	Rate	1990	0.134595	0.2267	0.0585916
162	Deaths	Southeast Asia	Both	Age-standardized	Retinoblastoma	Rate	1991	0.133876	0.219279	0.0586272
163	Deaths	Southeast Asia	Both	Age-standardized	Retinoblastoma	Rate	1992	0.133216	0.219905	0.0580712
164	Deaths	Southeast Asia	Both	Age-standardized	Retinoblastoma	Rate	1994	0.128648	0.203353	0.0577246
165	Deaths	Southeast Asia	Both	Age-standardized	Retinoblastoma	Rate	1995	0.126106	0.198889	0.0560786
166	Deaths	Southeast Asia	Both	Age-standardized	Retinoblastoma	Rate	1997	0.120576	0.190082	0.0541022
167	Deaths	Southeast Asia	Both	Age-standardized	Retinoblastoma	Rate	1998	0.118651	0.185375	0.0526779
168	Deaths	Southeast Asia	Both	Age-standardized	Retinoblastoma	Rate	1999	0.119724	0.183857	0.0520164
169	Deaths	Southeast Asia	Both	Age-standardized	Retinoblastoma	Rate	2000	0.119414	0.183882	0.0523425
170	Deaths	Southeast Asia	Both	Age-standardized	Retinoblastoma	Rate	2003	0.1163	0.173738	0.0513646
171	Deaths	Southeast Asia	Both	Age-standardized	Retinoblastoma	Rate	2001	0.118754	0.183899	0.0513385
172	Deaths	Southeast Asia	Both	Age-standardized	Retinoblastoma	Rate	2004	0.113751	0.170945	0.0510365
173	Deaths	Southeast Asia	Both	Age-standardized	Retinoblastoma	Rate	2005	0.113918	0.168625	0.0526054
174	Deaths	Southeast Asia	Both	Age-standardized	Retinoblastoma	Rate	2006	0.110505	0.161379	0.0505623
175	Deaths	Southeast Asia	Both	Age-standardized	Retinoblastoma	Rate	2007	0.106349	0.154962	0.0497095
176	Deaths	Southeast Asia	Both	Age-standardized	Retinoblastoma	Rate	2008	0.103876	0.149922	0.0498098
177	Deaths	Southeast Asia	Both	Age-standardized	Retinoblastoma	Rate	2009	0.100487	0.144349	0.0493077
178	Deaths	Southeast Asia	Both	Age-standardized	Retinoblastoma	Rate	2010	0.0978815	0.139309	0.0468185
179	Deaths	Southeast Asia	Both	Age-standardized	Retinoblastoma	Rate	2011	0.0980932	0.140867	0.0484772
180	Deaths	Southeast Asia	Both	Age-standardized	Retinoblastoma	Rate	2012	0.0995904	0.146491	0.047201
181	Deaths	Southeast Asia	Both	Age-standardized	Retinoblastoma	Rate	2013	0.0989331	0.147154	0.0454506
182	Deaths	Southeast Asia	Both	Age-standardized	Retinoblastoma	Rate	2014	0.0986452	0.145853	0.0445775
183	Deaths	Southeast Asia	Both	Age-standardized	Retinoblastoma	Rate	2015	0.098802	0.145509	0.0445007
184	Deaths	Southeast Asia	Both	Age-standardized	Retinoblastoma	Rate	2016	0.0974051	0.145131	0.0440123
185	Deaths	Southeast Asia	Both	Age-standardized	Retinoblastoma	Rate	2017	0.095559	0.145569	0.042933
186	Deaths	Southeast Asia	Both	Age-standardized	Retinoblastoma	Rate	2018	0.0939228	0.142703	0.0415689
187	Deaths	Southeast Asia	Both	Age-standardized	Retinoblastoma	Rate	2019	0.0918614	0.14328	0.0406941
188	Deaths	Southeast Asia	Both	Age-standardized	Retinoblastoma	Rate	2021	0.0852514	0.13455	0.036523
189	Deaths	Southeast Asia	Both	Age-standardized	Retinoblastoma	Rate	1996	0.123191	0.192354	0.0555953
190	Deaths	Southeast Asia	Both	Age-standardized	Retinoblastoma	Rate	2002	0.116862	0.178157	0.0510283
191	Deaths	Southeast Asia	Both	Age-standardized	Retinoblastoma	Rate	1993	0.131375	0.210031	0.0576089
192	Deaths	Southeast Asia	Both	Age-standardized	Retinoblastoma	Rate	2020	0.0865512	0.133719	0.0379794
193	Deaths	High-income Asia Pacific	Male	Age-standardized	Retinoblastoma	Rate	1990	0.0392073	0.0674867	0.0258357
194	Deaths	High-income Asia Pacific	Male	Age-standardized	Retinoblastoma	Rate	1991	0.0380686	0.0638899	0.0255653
195	Deaths	High-income Asia Pacific	Male	Age-standardized	Retinoblastoma	Rate	1992	0.0392915	0.0649613	0.0267014
196	Deaths	High-income Asia Pacific	Male	Age-standardized	Retinoblastoma	Rate	1994	0.04114	0.0620217	0.0288429
197	Deaths	High-income Asia Pacific	Male	Age-standardized	Retinoblastoma	Rate	1995	0.0402787	0.059337	0.0277283
198	Deaths	High-income Asia Pacific	Male	Age-standardized	Retinoblastoma	Rate	1997	0.0330912	0.0483517	0.0220768
199	Deaths	High-income Asia Pacific	Male	Age-standardized	Retinoblastoma	Rate	1998	0.0277118	0.0411784	0.0177037
200	Deaths	High-income Asia Pacific	Male	Age-standardized	Retinoblastoma	Rate	1999	0.0249585	0.036273	0.0163524
201	Deaths	High-income Asia Pacific	Male	Age-standardized	Retinoblastoma	Rate	2000	0.0253903	0.0355377	0.0175327
202	Deaths	High-income Asia Pacific	Male	Age-standardized	Retinoblastoma	Rate	2003	0.0178331	0.0254468	0.0133361
203	Deaths	High-income Asia Pacific	Male	Age-standardized	Retinoblastoma	Rate	2001	0.0231779	0.0317808	0.0168622
204	Deaths	High-income Asia Pacific	Male	Age-standardized	Retinoblastoma	Rate	2004	0.0163712	0.0239507	0.0122958
205	Deaths	High-income Asia Pacific	Male	Age-standardized	Retinoblastoma	Rate	2005	0.0187006	0.0256695	0.0143392
206	Deaths	High-income Asia Pacific	Male	Age-standardized	Retinoblastoma	Rate	2006	0.0164458	0.023237	0.0125462
207	Deaths	High-income Asia Pacific	Male	Age-standardized	Retinoblastoma	Rate	2007	0.0139347	0.0206653	0.0103916
208	Deaths	High-income Asia Pacific	Male	Age-standardized	Retinoblastoma	Rate	2008	0.014463	0.0206182	0.0111323
209	Deaths	High-income Asia Pacific	Male	Age-standardized	Retinoblastoma	Rate	2009	0.0172587	0.0233598	0.0137701
210	Deaths	High-income Asia Pacific	Male	Age-standardized	Retinoblastoma	Rate	2010	0.0199273	0.0260036	0.0162479
211	Deaths	High-income Asia Pacific	Male	Age-standardized	Retinoblastoma	Rate	2011	0.0239023	0.0298397	0.0196992
212	Deaths	High-income Asia Pacific	Male	Age-standardized	Retinoblastoma	Rate	2012	0.0285608	0.0350038	0.0236749
213	Deaths	High-income Asia Pacific	Male	Age-standardized	Retinoblastoma	Rate	2013	0.0317528	0.0387373	0.0264075
214	Deaths	High-income Asia Pacific	Male	Age-standardized	Retinoblastoma	Rate	2014	0.0287195	0.0359729	0.0236981
215	Deaths	High-income Asia Pacific	Male	Age-standardized	Retinoblastoma	Rate	2015	0.022792	0.029391	0.0186593
216	Deaths	High-income Asia Pacific	Male	Age-standardized	Retinoblastoma	Rate	2016	0.0162327	0.0228264	0.0128523
217	Deaths	High-income Asia Pacific	Male	Age-standardized	Retinoblastoma	Rate	2017	0.0159655	0.0226684	0.0122825
218	Deaths	High-income Asia Pacific	Male	Age-standardized	Retinoblastoma	Rate	2018	0.0121714	0.0189867	0.00883318
219	Deaths	High-income Asia Pacific	Male	Age-standardized	Retinoblastoma	Rate	2019	0.0109435	0.0182225	0.00743873
220	Deaths	High-income Asia Pacific	Male	Age-standardized	Retinoblastoma	Rate	2021	0.00873895	0.0141737	0.00568146
221	Deaths	High-income Asia Pacific	Male	Age-standardized	Retinoblastoma	Rate	1996	0.0369449	0.0544394	0.0249621
222	Deaths	High-income Asia Pacific	Male	Age-standardized	Retinoblastoma	Rate	2002	0.0213356	0.0289018	0.0161233
223	Deaths	High-income Asia Pacific	Male	Age-standardized	Retinoblastoma	Rate	1993	0.0393717	0.062443	0.0271007
224	Deaths	High-income Asia Pacific	Male	Age-standardized	Retinoblastoma	Rate	2020	0.00900088	0.015576	0.00576677
225	Deaths	High-income Asia Pacific	Female	Age-standardized	Retinoblastoma	Rate	1990	0.0394764	0.0686779	0.0240355
226	Deaths	High-income Asia Pacific	Female	Age-standardized	Retinoblastoma	Rate	1991	0.0392189	0.0670115	0.0245076
227	Deaths	High-income Asia Pacific	Female	Age-standardized	Retinoblastoma	Rate	1992	0.038381	0.0608663	0.0243871
228	Deaths	High-income Asia Pacific	Female	Age-standardized	Retinoblastoma	Rate	1994	0.0425291	0.0623449	0.0295911
229	Deaths	High-income Asia Pacific	Female	Age-standardized	Retinoblastoma	Rate	1995	0.0401911	0.0572635	0.0280301
230	Deaths	High-income Asia Pacific	Female	Age-standardized	Retinoblastoma	Rate	1997	0.0398985	0.0549149	0.0292493
231	Deaths	High-income Asia Pacific	Female	Age-standardized	Retinoblastoma	Rate	1998	0.0382147	0.0518868	0.0282887
232	Deaths	High-income Asia Pacific	Female	Age-standardized	Retinoblastoma	Rate	1999	0.0333628	0.0459866	0.0243863
233	Deaths	High-income Asia Pacific	Female	Age-standardized	Retinoblastoma	Rate	2000	0.0298232	0.0436941	0.0216231
234	Deaths	High-income Asia Pacific	Female	Age-standardized	Retinoblastoma	Rate	2003	0.0229583	0.0351479	0.0159763
235	Deaths	High-income Asia Pacific	Female	Age-standardized	Retinoblastoma	Rate	2001	0.0251629	0.0380255	0.0178775
236	Deaths	High-income Asia Pacific	Female	Age-standardized	Retinoblastoma	Rate	2004	0.0221546	0.0344043	0.0156635
237	Deaths	High-income Asia Pacific	Female	Age-standardized	Retinoblastoma	Rate	2005	0.0245379	0.0357807	0.0180043
238	Deaths	High-income Asia Pacific	Female	Age-standardized	Retinoblastoma	Rate	2006	0.0260005	0.0363391	0.0197034
239	Deaths	High-income Asia Pacific	Female	Age-standardized	Retinoblastoma	Rate	2007	0.0252387	0.0356777	0.0195448
240	Deaths	High-income Asia Pacific	Female	Age-standardized	Retinoblastoma	Rate	2008	0.0245772	0.0348788	0.0191034
241	Deaths	High-income Asia Pacific	Female	Age-standardized	Retinoblastoma	Rate	2009	0.0241436	0.0341996	0.0189511
242	Deaths	High-income Asia Pacific	Female	Age-standardized	Retinoblastoma	Rate	2010	0.0214769	0.0313002	0.0163597
243	Deaths	High-income Asia Pacific	Female	Age-standardized	Retinoblastoma	Rate	2011	0.0233684	0.0334962	0.0182827
244	Deaths	High-income Asia Pacific	Female	Age-standardized	Retinoblastoma	Rate	2012	0.0259549	0.0356288	0.020611
245	Deaths	High-income Asia Pacific	Female	Age-standardized	Retinoblastoma	Rate	2013	0.0267998	0.0361588	0.0212736
246	Deaths	High-income Asia Pacific	Female	Age-standardized	Retinoblastoma	Rate	2014	0.0249104	0.0341645	0.0197617
247	Deaths	High-income Asia Pacific	Female	Age-standardized	Retinoblastoma	Rate	2015	0.0242073	0.0333635	0.0189332
248	Deaths	High-income Asia Pacific	Female	Age-standardized	Retinoblastoma	Rate	2016	0.023675	0.0329705	0.0183339
249	Deaths	High-income Asia Pacific	Female	Age-standardized	Retinoblastoma	Rate	2017	0.0227681	0.0321986	0.0169381
250	Deaths	High-income Asia Pacific	Female	Age-standardized	Retinoblastoma	Rate	2018	0.0213704	0.0313755	0.015493
251	Deaths	High-income Asia Pacific	Female	Age-standardized	Retinoblastoma	Rate	2019	0.0184697	0.0292174	0.0124461
252	Deaths	High-income Asia Pacific	Female	Age-standardized	Retinoblastoma	Rate	2021	0.0149151	0.0236985	0.00977107
253	Deaths	High-income Asia Pacific	Female	Age-standardized	Retinoblastoma	Rate	1996	0.0394967	0.0544159	0.0279577
254	Deaths	High-income Asia Pacific	Female	Age-standardized	Retinoblastoma	Rate	2002	0.0223258	0.0351637	0.0154524
255	Deaths	High-income Asia Pacific	Female	Age-standardized	Retinoblastoma	Rate	1993	0.0423033	0.0647782	0.0287065
256	Deaths	High-income Asia Pacific	Female	Age-standardized	Retinoblastoma	Rate	2020	0.0166938	0.0270734	0.0108957
257	Deaths	High-income Asia Pacific	Both	Age-standardized	Retinoblastoma	Rate	1990	0.039335	0.0590362	0.0277535
258	Deaths	High-income Asia Pacific	Both	Age-standardized	Retinoblastoma	Rate	1991	0.0386209	0.0560624	0.0273108
259	Deaths	High-income Asia Pacific	Both	Age-standardized	Retinoblastoma	Rate	1992	0.0388478	0.0559886	0.0281185
260	Deaths	High-income Asia Pacific	Both	Age-standardized	Retinoblastoma	Rate	1994	0.0418048	0.0561032	0.0314738
261	Deaths	High-income Asia Pacific	Both	Age-standardized	Retinoblastoma	Rate	1995	0.0402325	0.0537139	0.0301964
262	Deaths	High-income Asia Pacific	Both	Age-standardized	Retinoblastoma	Rate	1997	0.0363653	0.0468943	0.0275249
263	Deaths	High-income Asia Pacific	Both	Age-standardized	Retinoblastoma	Rate	1998	0.0327681	0.0413636	0.0248829
264	Deaths	High-income Asia Pacific	Both	Age-standardized	Retinoblastoma	Rate	1999	0.029011	0.0365864	0.022284
265	Deaths	High-income Asia Pacific	Both	Age-standardized	Retinoblastoma	Rate	2000	0.0275322	0.0349429	0.0215678
266	Deaths	High-income Asia Pacific	Both	Age-standardized	Retinoblastoma	Rate	2003	0.0203151	0.0271219	0.0160047
267	Deaths	High-income Asia Pacific	Both	Age-standardized	Retinoblastoma	Rate	2001	0.0241395	0.0314071	0.0191284
268	Deaths	High-income Asia Pacific	Both	Age-standardized	Retinoblastoma	Rate	2004	0.0191736	0.0262263	0.0151029
269	Deaths	High-income Asia Pacific	Both	Age-standardized	Retinoblastoma	Rate	2005	0.0215315	0.0279595	0.0176564
270	Deaths	High-income Asia Pacific	Both	Age-standardized	Retinoblastoma	Rate	2006	0.0210824	0.0272937	0.0172146
271	Deaths	High-income Asia Pacific	Both	Age-standardized	Retinoblastoma	Rate	2007	0.0194226	0.0254452	0.0159062
272	Deaths	High-income Asia Pacific	Both	Age-standardized	Retinoblastoma	Rate	2008	0.0193757	0.0251937	0.0159734
273	Deaths	High-income Asia Pacific	Both	Age-standardized	Retinoblastoma	Rate	2009	0.0206058	0.0265025	0.0171952
274	Deaths	High-income Asia Pacific	Both	Age-standardized	Retinoblastoma	Rate	2010	0.0206823	0.0265049	0.0172302
275	Deaths	High-income Asia Pacific	Both	Age-standardized	Retinoblastoma	Rate	2011	0.0236442	0.0291619	0.0200275
276	Deaths	High-income Asia Pacific	Both	Age-standardized	Retinoblastoma	Rate	2012	0.0272948	0.032847	0.0232517
277	Deaths	High-income Asia Pacific	Both	Age-standardized	Retinoblastoma	Rate	2013	0.0293444	0.0347071	0.0250486
278	Deaths	High-income Asia Pacific	Both	Age-standardized	Retinoblastoma	Rate	2014	0.0268668	0.0325228	0.0228591
279	Deaths	High-income Asia Pacific	Both	Age-standardized	Retinoblastoma	Rate	2015	0.0234818	0.0290919	0.0197463
280	Deaths	High-income Asia Pacific	Both	Age-standardized	Retinoblastoma	Rate	2016	0.0198575	0.0255587	0.0165124
281	Deaths	High-income Asia Pacific	Both	Age-standardized	Retinoblastoma	Rate	2017	0.0192802	0.0254264	0.0156677
282	Deaths	High-income Asia Pacific	Both	Age-standardized	Retinoblastoma	Rate	2018	0.0166546	0.0230168	0.0129389
283	Deaths	High-income Asia Pacific	Both	Age-standardized	Retinoblastoma	Rate	2019	0.0146123	0.0210569	0.0108739
284	Deaths	High-income Asia Pacific	Both	Age-standardized	Retinoblastoma	Rate	2021	0.0117502	0.0171711	0.00843806
285	Deaths	High-income Asia Pacific	Both	Age-standardized	Retinoblastoma	Rate	1996	0.0381699	0.0492332	0.028854
286	Deaths	High-income Asia Pacific	Both	Age-standardized	Retinoblastoma	Rate	2002	0.0218163	0.0288759	0.0174284
287	Deaths	High-income Asia Pacific	Both	Age-standardized	Retinoblastoma	Rate	1993	0.0407808	0.0570452	0.030245
288	Deaths	High-income Asia Pacific	Both	Age-standardized	Retinoblastoma	Rate	2020	0.0127513	0.018725	0.00906481
289	Deaths	Central Latin America	Male	Age-standardized	Retinoblastoma	Rate	1990	0.224773	0.283321	0.177051
290	Deaths	Central Latin America	Male	Age-standardized	Retinoblastoma	Rate	1991	0.22395	0.282019	0.176576
291	Deaths	Central Latin America	Male	Age-standardized	Retinoblastoma	Rate	1992	0.230144	0.291381	0.180478
292	Deaths	Central Latin America	Male	Age-standardized	Retinoblastoma	Rate	1994	0.234351	0.293034	0.185562
293	Deaths	Central Latin America	Male	Age-standardized	Retinoblastoma	Rate	1995	0.233292	0.294793	0.182667
294	Deaths	Central Latin America	Male	Age-standardized	Retinoblastoma	Rate	1997	0.224418	0.283811	0.175568
295	Deaths	Central Latin America	Male	Age-standardized	Retinoblastoma	Rate	1998	0.225809	0.282685	0.176329
296	Deaths	Central Latin America	Male	Age-standardized	Retinoblastoma	Rate	1999	0.243726	0.308088	0.191214
297	Deaths	Central Latin America	Male	Age-standardized	Retinoblastoma	Rate	2000	0.237512	0.293975	0.188853
298	Deaths	Central Latin America	Male	Age-standardized	Retinoblastoma	Rate	2003	0.215996	0.26635	0.174895
299	Deaths	Central Latin America	Male	Age-standardized	Retinoblastoma	Rate	2001	0.23525	0.289025	0.187786
300	Deaths	Central Latin America	Male	Age-standardized	Retinoblastoma	Rate	2004	0.204037	0.253897	0.164048
301	Deaths	Central Latin America	Male	Age-standardized	Retinoblastoma	Rate	2005	0.190138	0.237715	0.152237
302	Deaths	Central Latin America	Male	Age-standardized	Retinoblastoma	Rate	2006	0.185237	0.232328	0.147239
303	Deaths	Central Latin America	Male	Age-standardized	Retinoblastoma	Rate	2007	0.173462	0.215692	0.137038
304	Deaths	Central Latin America	Male	Age-standardized	Retinoblastoma	Rate	2008	0.172976	0.216198	0.136152
305	Deaths	Central Latin America	Male	Age-standardized	Retinoblastoma	Rate	2009	0.163365	0.207475	0.128283
306	Deaths	Central Latin America	Male	Age-standardized	Retinoblastoma	Rate	2010	0.162432	0.207317	0.126451
307	Deaths	Central Latin America	Male	Age-standardized	Retinoblastoma	Rate	2011	0.160541	0.204157	0.124488
308	Deaths	Central Latin America	Male	Age-standardized	Retinoblastoma	Rate	2012	0.152732	0.196097	0.118201
309	Deaths	Central Latin America	Male	Age-standardized	Retinoblastoma	Rate	2013	0.15336	0.198047	0.118963
310	Deaths	Central Latin America	Male	Age-standardized	Retinoblastoma	Rate	2014	0.150583	0.19536	0.116792
311	Deaths	Central Latin America	Male	Age-standardized	Retinoblastoma	Rate	2015	0.146897	0.191166	0.112975
312	Deaths	Central Latin America	Male	Age-standardized	Retinoblastoma	Rate	2016	0.141828	0.18363	0.109058
313	Deaths	Central Latin America	Male	Age-standardized	Retinoblastoma	Rate	2017	0.135465	0.177539	0.101929
314	Deaths	Central Latin America	Male	Age-standardized	Retinoblastoma	Rate	2018	0.134148	0.181768	0.0986853
315	Deaths	Central Latin America	Male	Age-standardized	Retinoblastoma	Rate	2019	0.136651	0.18736	0.0961704
316	Deaths	Central Latin America	Male	Age-standardized	Retinoblastoma	Rate	2021	0.0934924	0.142294	0.0573655
317	Deaths	Central Latin America	Male	Age-standardized	Retinoblastoma	Rate	1996	0.223209	0.280231	0.174654
318	Deaths	Central Latin America	Male	Age-standardized	Retinoblastoma	Rate	2002	0.223075	0.27329	0.180019
319	Deaths	Central Latin America	Male	Age-standardized	Retinoblastoma	Rate	1993	0.233254	0.29061	0.186225
320	Deaths	Central Latin America	Male	Age-standardized	Retinoblastoma	Rate	2020	0.0982078	0.143365	0.0643731
321	Deaths	Central Latin America	Female	Age-standardized	Retinoblastoma	Rate	1990	0.188629	0.243552	0.150163
322	Deaths	Central Latin America	Female	Age-standardized	Retinoblastoma	Rate	1991	0.194762	0.248203	0.154869
323	Deaths	Central Latin America	Female	Age-standardized	Retinoblastoma	Rate	1992	0.19816	0.249737	0.157369
324	Deaths	Central Latin America	Female	Age-standardized	Retinoblastoma	Rate	1994	0.200945	0.250348	0.162711
325	Deaths	Central Latin America	Female	Age-standardized	Retinoblastoma	Rate	1995	0.204442	0.25379	0.167402
326	Deaths	Central Latin America	Female	Age-standardized	Retinoblastoma	Rate	1997	0.195019	0.239679	0.159226
327	Deaths	Central Latin America	Female	Age-standardized	Retinoblastoma	Rate	1998	0.191948	0.235248	0.15695
328	Deaths	Central Latin America	Female	Age-standardized	Retinoblastoma	Rate	1999	0.191677	0.236436	0.15613
329	Deaths	Central Latin America	Female	Age-standardized	Retinoblastoma	Rate	2000	0.19232	0.235218	0.157976
330	Deaths	Central Latin America	Female	Age-standardized	Retinoblastoma	Rate	2003	0.176971	0.216136	0.145145
331	Deaths	Central Latin America	Female	Age-standardized	Retinoblastoma	Rate	2001	0.180938	0.221189	0.149482
332	Deaths	Central Latin America	Female	Age-standardized	Retinoblastoma	Rate	2004	0.193064	0.236806	0.157597
333	Deaths	Central Latin America	Female	Age-standardized	Retinoblastoma	Rate	2005	0.201115	0.246897	0.162886
334	Deaths	Central Latin America	Female	Age-standardized	Retinoblastoma	Rate	2006	0.200612	0.247842	0.161326
335	Deaths	Central Latin America	Female	Age-standardized	Retinoblastoma	Rate	2007	0.196041	0.244949	0.157681
336	Deaths	Central Latin America	Female	Age-standardized	Retinoblastoma	Rate	2008	0.188344	0.240299	0.15031
337	Deaths	Central Latin America	Female	Age-standardized	Retinoblastoma	Rate	2009	0.188997	0.242937	0.148615
338	Deaths	Central Latin America	Female	Age-standardized	Retinoblastoma	Rate	2010	0.186045	0.238335	0.142786
339	Deaths	Central Latin America	Female	Age-standardized	Retinoblastoma	Rate	2011	0.175528	0.228476	0.135075
340	Deaths	Central Latin America	Female	Age-standardized	Retinoblastoma	Rate	2012	0.161832	0.212852	0.122286
341	Deaths	Central Latin America	Female	Age-standardized	Retinoblastoma	Rate	2013	0.158058	0.209222	0.120656
342	Deaths	Central Latin America	Female	Age-standardized	Retinoblastoma	Rate	2014	0.150553	0.200131	0.114496
343	Deaths	Central Latin America	Female	Age-standardized	Retinoblastoma	Rate	2015	0.151904	0.204832	0.1141
344	Deaths	Central Latin America	Female	Age-standardized	Retinoblastoma	Rate	2016	0.149862	0.20272	0.113049
345	Deaths	Central Latin America	Female	Age-standardized	Retinoblastoma	Rate	2017	0.144755	0.199068	0.107428
346	Deaths	Central Latin America	Female	Age-standardized	Retinoblastoma	Rate	2018	0.136429	0.187154	0.100172
347	Deaths	Central Latin America	Female	Age-standardized	Retinoblastoma	Rate	2019	0.140763	0.200248	0.0992144
348	Deaths	Central Latin America	Female	Age-standardized	Retinoblastoma	Rate	2021	0.092728	0.137147	0.0592356
349	Deaths	Central Latin America	Female	Age-standardized	Retinoblastoma	Rate	1996	0.207909	0.250413	0.169402
350	Deaths	Central Latin America	Female	Age-standardized	Retinoblastoma	Rate	2002	0.169548	0.208308	0.139204
351	Deaths	Central Latin America	Female	Age-standardized	Retinoblastoma	Rate	1993	0.204194	0.253191	0.163114
352	Deaths	Central Latin America	Female	Age-standardized	Retinoblastoma	Rate	2020	0.10003	0.143808	0.0665845
353	Deaths	Central Latin America	Both	Age-standardized	Retinoblastoma	Rate	1990	0.206966	0.249115	0.172895
354	Deaths	Central Latin America	Both	Age-standardized	Retinoblastoma	Rate	1991	0.209573	0.251127	0.175445
355	Deaths	Central Latin America	Both	Age-standardized	Retinoblastoma	Rate	1992	0.214391	0.257486	0.179141
356	Deaths	Central Latin America	Both	Age-standardized	Retinoblastoma	Rate	1994	0.2179	0.261731	0.181542
357	Deaths	Central Latin America	Both	Age-standardized	Retinoblastoma	Rate	1995	0.219087	0.262787	0.183608
358	Deaths	Central Latin America	Both	Age-standardized	Retinoblastoma	Rate	1997	0.20995	0.253469	0.175227
359	Deaths	Central Latin America	Both	Age-standardized	Retinoblastoma	Rate	1998	0.20915	0.2508	0.175012
360	Deaths	Central Latin America	Both	Age-standardized	Retinoblastoma	Rate	1999	0.218128	0.263802	0.1809
361	Deaths	Central Latin America	Both	Age-standardized	Retinoblastoma	Rate	2000	0.215295	0.260161	0.179153
362	Deaths	Central Latin America	Both	Age-standardized	Retinoblastoma	Rate	2003	0.196834	0.234456	0.165619
363	Deaths	Central Latin America	Both	Age-standardized	Retinoblastoma	Rate	2001	0.208561	0.250615	0.175025
364	Deaths	Central Latin America	Both	Age-standardized	Retinoblastoma	Rate	2004	0.19865	0.238061	0.166368
365	Deaths	Central Latin America	Both	Age-standardized	Retinoblastoma	Rate	2005	0.195524	0.233175	0.163545
366	Deaths	Central Latin America	Both	Age-standardized	Retinoblastoma	Rate	2006	0.19278	0.230887	0.160209
367	Deaths	Central Latin America	Both	Age-standardized	Retinoblastoma	Rate	2007	0.184538	0.222597	0.152799
368	Deaths	Central Latin America	Both	Age-standardized	Retinoblastoma	Rate	2008	0.180515	0.218275	0.148272
369	Deaths	Central Latin America	Both	Age-standardized	Retinoblastoma	Rate	2009	0.17594	0.211913	0.14352
370	Deaths	Central Latin America	Both	Age-standardized	Retinoblastoma	Rate	2010	0.174018	0.2115	0.139911
371	Deaths	Central Latin America	Both	Age-standardized	Retinoblastoma	Rate	2011	0.167896	0.20809	0.134451
372	Deaths	Central Latin America	Both	Age-standardized	Retinoblastoma	Rate	2012	0.157199	0.196155	0.125894
373	Deaths	Central Latin America	Both	Age-standardized	Retinoblastoma	Rate	2013	0.155667	0.199153	0.124638
374	Deaths	Central Latin America	Both	Age-standardized	Retinoblastoma	Rate	2014	0.15057	0.192202	0.120424
375	Deaths	Central Latin America	Both	Age-standardized	Retinoblastoma	Rate	2015	0.149356	0.189958	0.117679
376	Deaths	Central Latin America	Both	Age-standardized	Retinoblastoma	Rate	2016	0.145773	0.186416	0.113817
377	Deaths	Central Latin America	Both	Age-standardized	Retinoblastoma	Rate	2017	0.140027	0.18003	0.108207
378	Deaths	Central Latin America	Both	Age-standardized	Retinoblastoma	Rate	2018	0.135268	0.176401	0.101912
379	Deaths	Central Latin America	Both	Age-standardized	Retinoblastoma	Rate	2019	0.138671	0.185995	0.0998475
380	Deaths	Central Latin America	Both	Age-standardized	Retinoblastoma	Rate	2021	0.0931169	0.134465	0.0618647
381	Deaths	Central Latin America	Both	Age-standardized	Retinoblastoma	Rate	1996	0.215677	0.255715	0.180941
382	Deaths	Central Latin America	Both	Age-standardized	Retinoblastoma	Rate	2002	0.196783	0.235521	0.165199
383	Deaths	Central Latin America	Both	Age-standardized	Retinoblastoma	Rate	1993	0.218942	0.264073	0.182014
384	Deaths	Central Latin America	Both	Age-standardized	Retinoblastoma	Rate	2020	0.0991032	0.136372	0.068434
385	Deaths	Western Sub-Saharan Africa	Male	Age-standardized	Retinoblastoma	Rate	1990	0.489298	0.837646	0.18638
386	Deaths	Western Sub-Saharan Africa	Male	Age-standardized	Retinoblastoma	Rate	1991	0.485616	0.813266	0.186191
387	Deaths	Western Sub-Saharan Africa	Male	Age-standardized	Retinoblastoma	Rate	1992	0.479972	0.800203	0.184863
388	Deaths	Western Sub-Saharan Africa	Male	Age-standardized	Retinoblastoma	Rate	1994	0.466138	0.777931	0.181782
389	Deaths	Western Sub-Saharan Africa	Male	Age-standardized	Retinoblastoma	Rate	1995	0.457536	0.761651	0.179067
390	Deaths	Western Sub-Saharan Africa	Male	Age-standardized	Retinoblastoma	Rate	1997	0.440503	0.735475	0.174197
391	Deaths	Western Sub-Saharan Africa	Male	Age-standardized	Retinoblastoma	Rate	1998	0.429569	0.722946	0.171596
392	Deaths	Western Sub-Saharan Africa	Male	Age-standardized	Retinoblastoma	Rate	1999	0.416701	0.70105	0.168298
393	Deaths	Western Sub-Saharan Africa	Male	Age-standardized	Retinoblastoma	Rate	2000	0.403929	0.675085	0.166318
394	Deaths	Western Sub-Saharan Africa	Male	Age-standardized	Retinoblastoma	Rate	2003	0.386657	0.636258	0.160364
395	Deaths	Western Sub-Saharan Africa	Male	Age-standardized	Retinoblastoma	Rate	2001	0.389099	0.648112	0.163526
396	Deaths	Western Sub-Saharan Africa	Male	Age-standardized	Retinoblastoma	Rate	2004	0.385257	0.626143	0.160472
397	Deaths	Western Sub-Saharan Africa	Male	Age-standardized	Retinoblastoma	Rate	2005	0.383529	0.635892	0.16106
398	Deaths	Western Sub-Saharan Africa	Male	Age-standardized	Retinoblastoma	Rate	2006	0.388193	0.670309	0.160922
399	Deaths	Western Sub-Saharan Africa	Male	Age-standardized	Retinoblastoma	Rate	2007	0.383991	0.672148	0.160355
400	Deaths	Western Sub-Saharan Africa	Male	Age-standardized	Retinoblastoma	Rate	2008	0.376051	0.658492	0.154174
401	Deaths	Western Sub-Saharan Africa	Male	Age-standardized	Retinoblastoma	Rate	2009	0.373647	0.659055	0.152748
402	Deaths	Western Sub-Saharan Africa	Male	Age-standardized	Retinoblastoma	Rate	2010	0.370195	0.662481	0.151277
403	Deaths	Western Sub-Saharan Africa	Male	Age-standardized	Retinoblastoma	Rate	2011	0.36687	0.666647	0.148243
404	Deaths	Western Sub-Saharan Africa	Male	Age-standardized	Retinoblastoma	Rate	2012	0.371388	0.682689	0.146068
405	Deaths	Western Sub-Saharan Africa	Male	Age-standardized	Retinoblastoma	Rate	2013	0.376469	0.672565	0.14803
406	Deaths	Western Sub-Saharan Africa	Male	Age-standardized	Retinoblastoma	Rate	2014	0.380286	0.689777	0.149094
407	Deaths	Western Sub-Saharan Africa	Male	Age-standardized	Retinoblastoma	Rate	2015	0.377151	0.68137	0.144305
408	Deaths	Western Sub-Saharan Africa	Male	Age-standardized	Retinoblastoma	Rate	2016	0.382419	0.702848	0.143142
409	Deaths	Western Sub-Saharan Africa	Male	Age-standardized	Retinoblastoma	Rate	2017	0.376463	0.695138	0.140716
410	Deaths	Western Sub-Saharan Africa	Male	Age-standardized	Retinoblastoma	Rate	2018	0.361275	0.657584	0.134188
411	Deaths	Western Sub-Saharan Africa	Male	Age-standardized	Retinoblastoma	Rate	2019	0.350204	0.625843	0.125544
412	Deaths	Western Sub-Saharan Africa	Male	Age-standardized	Retinoblastoma	Rate	2021	0.338342	0.612393	0.110544
413	Deaths	Western Sub-Saharan Africa	Male	Age-standardized	Retinoblastoma	Rate	1996	0.449125	0.752263	0.176431
414	Deaths	Western Sub-Saharan Africa	Male	Age-standardized	Retinoblastoma	Rate	2002	0.393284	0.650527	0.164759
415	Deaths	Western Sub-Saharan Africa	Male	Age-standardized	Retinoblastoma	Rate	1993	0.473016	0.783512	0.18364
416	Deaths	Western Sub-Saharan Africa	Male	Age-standardized	Retinoblastoma	Rate	2020	0.353562	0.634911	0.120276
417	Deaths	Western Sub-Saharan Africa	Female	Age-standardized	Retinoblastoma	Rate	1990	0.59518	0.897678	0.22455
418	Deaths	Western Sub-Saharan Africa	Female	Age-standardized	Retinoblastoma	Rate	1991	0.590038	0.900023	0.223357
419	Deaths	Western Sub-Saharan Africa	Female	Age-standardized	Retinoblastoma	Rate	1992	0.585433	0.879078	0.221372
420	Deaths	Western Sub-Saharan Africa	Female	Age-standardized	Retinoblastoma	Rate	1994	0.573308	0.851653	0.214937
421	Deaths	Western Sub-Saharan Africa	Female	Age-standardized	Retinoblastoma	Rate	1995	0.566159	0.846146	0.211751
422	Deaths	Western Sub-Saharan Africa	Female	Age-standardized	Retinoblastoma	Rate	1997	0.547508	0.803123	0.204894
423	Deaths	Western Sub-Saharan Africa	Female	Age-standardized	Retinoblastoma	Rate	1998	0.534614	0.785991	0.203219
424	Deaths	Western Sub-Saharan Africa	Female	Age-standardized	Retinoblastoma	Rate	1999	0.520197	0.772023	0.199486
425	Deaths	Western Sub-Saharan Africa	Female	Age-standardized	Retinoblastoma	Rate	2000	0.504496	0.763941	0.198421
426	Deaths	Western Sub-Saharan Africa	Female	Age-standardized	Retinoblastoma	Rate	2003	0.477387	0.725669	0.19087
427	Deaths	Western Sub-Saharan Africa	Female	Age-standardized	Retinoblastoma	Rate	2001	0.487109	0.744631	0.197882
428	Deaths	Western Sub-Saharan Africa	Female	Age-standardized	Retinoblastoma	Rate	2004	0.476235	0.724593	0.189513
429	Deaths	Western Sub-Saharan Africa	Female	Age-standardized	Retinoblastoma	Rate	2005	0.474458	0.72446	0.187078
430	Deaths	Western Sub-Saharan Africa	Female	Age-standardized	Retinoblastoma	Rate	2006	0.481196	0.723616	0.188603
431	Deaths	Western Sub-Saharan Africa	Female	Age-standardized	Retinoblastoma	Rate	2007	0.478108	0.720261	0.186743
432	Deaths	Western Sub-Saharan Africa	Female	Age-standardized	Retinoblastoma	Rate	2008	0.466191	0.705972	0.181529
433	Deaths	Western Sub-Saharan Africa	Female	Age-standardized	Retinoblastoma	Rate	2009	0.465347	0.704949	0.179643
434	Deaths	Western Sub-Saharan Africa	Female	Age-standardized	Retinoblastoma	Rate	2010	0.464414	0.70993	0.17658
435	Deaths	Western Sub-Saharan Africa	Female	Age-standardized	Retinoblastoma	Rate	2011	0.463262	0.712548	0.176314
436	Deaths	Western Sub-Saharan Africa	Female	Age-standardized	Retinoblastoma	Rate	2012	0.47251	0.717212	0.178322
437	Deaths	Western Sub-Saharan Africa	Female	Age-standardized	Retinoblastoma	Rate	2013	0.484267	0.736861	0.178334
438	Deaths	Western Sub-Saharan Africa	Female	Age-standardized	Retinoblastoma	Rate	2014	0.492058	0.75573	0.181999
439	Deaths	Western Sub-Saharan Africa	Female	Age-standardized	Retinoblastoma	Rate	2015	0.48683	0.743042	0.179818
440	Deaths	Western Sub-Saharan Africa	Female	Age-standardized	Retinoblastoma	Rate	2016	0.489443	0.748943	0.181298
441	Deaths	Western Sub-Saharan Africa	Female	Age-standardized	Retinoblastoma	Rate	2017	0.47936	0.738925	0.177219
442	Deaths	Western Sub-Saharan Africa	Female	Age-standardized	Retinoblastoma	Rate	2018	0.459865	0.726101	0.166767
443	Deaths	Western Sub-Saharan Africa	Female	Age-standardized	Retinoblastoma	Rate	2019	0.445815	0.704777	0.163677
444	Deaths	Western Sub-Saharan Africa	Female	Age-standardized	Retinoblastoma	Rate	2021	0.429971	0.697086	0.152164
445	Deaths	Western Sub-Saharan Africa	Female	Age-standardized	Retinoblastoma	Rate	1996	0.557761	0.827613	0.207163
446	Deaths	Western Sub-Saharan Africa	Female	Age-standardized	Retinoblastoma	Rate	2002	0.486129	0.747085	0.196942
447	Deaths	Western Sub-Saharan Africa	Female	Age-standardized	Retinoblastoma	Rate	1993	0.579459	0.866582	0.218328
448	Deaths	Western Sub-Saharan Africa	Female	Age-standardized	Retinoblastoma	Rate	2020	0.445785	0.727838	0.158414
449	Deaths	Western Sub-Saharan Africa	Both	Age-standardized	Retinoblastoma	Rate	1990	0.54196	0.793966	0.258174
450	Deaths	Western Sub-Saharan Africa	Both	Age-standardized	Retinoblastoma	Rate	1991	0.537491	0.793273	0.257264
451	Deaths	Western Sub-Saharan Africa	Both	Age-standardized	Retinoblastoma	Rate	1992	0.532292	0.77864	0.252912
452	Deaths	Western Sub-Saharan Africa	Both	Age-standardized	Retinoblastoma	Rate	1994	0.51916	0.757023	0.250889
453	Deaths	Western Sub-Saharan Africa	Both	Age-standardized	Retinoblastoma	Rate	1995	0.511207	0.748916	0.247361
454	Deaths	Western Sub-Saharan Africa	Both	Age-standardized	Retinoblastoma	Rate	1997	0.493247	0.712248	0.24532
455	Deaths	Western Sub-Saharan Africa	Both	Age-standardized	Retinoblastoma	Rate	1998	0.481293	0.69132	0.241943
456	Deaths	Western Sub-Saharan Africa	Both	Age-standardized	Retinoblastoma	Rate	1999	0.467619	0.679313	0.236393
457	Deaths	Western Sub-Saharan Africa	Both	Age-standardized	Retinoblastoma	Rate	2000	0.453375	0.6547	0.231545
458	Deaths	Western Sub-Saharan Africa	Both	Age-standardized	Retinoblastoma	Rate	2003	0.431262	0.636732	0.22139
459	Deaths	Western Sub-Saharan Africa	Both	Age-standardized	Retinoblastoma	Rate	2001	0.437271	0.635358	0.228837
460	Deaths	Western Sub-Saharan Africa	Both	Age-standardized	Retinoblastoma	Rate	2004	0.43001	0.636419	0.219661
461	Deaths	Western Sub-Saharan Africa	Both	Age-standardized	Retinoblastoma	Rate	2005	0.428294	0.624366	0.220884
462	Deaths	Western Sub-Saharan Africa	Both	Age-standardized	Retinoblastoma	Rate	2006	0.434017	0.628032	0.222326
463	Deaths	Western Sub-Saharan Africa	Both	Age-standardized	Retinoblastoma	Rate	2007	0.430397	0.629353	0.221669
464	Deaths	Western Sub-Saharan Africa	Both	Age-standardized	Retinoblastoma	Rate	2008	0.420523	0.624732	0.216665
465	Deaths	Western Sub-Saharan Africa	Both	Age-standardized	Retinoblastoma	Rate	2009	0.418908	0.628402	0.214811
466	Deaths	Western Sub-Saharan Africa	Both	Age-standardized	Retinoblastoma	Rate	2010	0.416713	0.625376	0.211724
467	Deaths	Western Sub-Saharan Africa	Both	Age-standardized	Retinoblastoma	Rate	2011	0.414467	0.625201	0.207219
468	Deaths	Western Sub-Saharan Africa	Both	Age-standardized	Retinoblastoma	Rate	2012	0.421319	0.640568	0.207225
469	Deaths	Western Sub-Saharan Africa	Both	Age-standardized	Retinoblastoma	Rate	2013	0.42969	0.655297	0.208887
470	Deaths	Western Sub-Saharan Africa	Both	Age-standardized	Retinoblastoma	Rate	2014	0.435458	0.679083	0.207925
471	Deaths	Western Sub-Saharan Africa	Both	Age-standardized	Retinoblastoma	Rate	2015	0.431276	0.671662	0.201414
472	Deaths	Western Sub-Saharan Africa	Both	Age-standardized	Retinoblastoma	Rate	2016	0.435222	0.678377	0.199514
473	Deaths	Western Sub-Saharan Africa	Both	Age-standardized	Retinoblastoma	Rate	2017	0.427217	0.655405	0.194398
474	Deaths	Western Sub-Saharan Africa	Both	Age-standardized	Retinoblastoma	Rate	2018	0.409892	0.638157	0.184224
475	Deaths	Western Sub-Saharan Africa	Both	Age-standardized	Retinoblastoma	Rate	2019	0.39734	0.613692	0.176569
476	Deaths	Western Sub-Saharan Africa	Both	Age-standardized	Retinoblastoma	Rate	2021	0.383491	0.612585	0.15977
477	Deaths	Western Sub-Saharan Africa	Both	Age-standardized	Retinoblastoma	Rate	1996	0.502736	0.729965	0.248335
478	Deaths	Western Sub-Saharan Africa	Both	Age-standardized	Retinoblastoma	Rate	2002	0.438916	0.639004	0.228236
479	Deaths	Western Sub-Saharan Africa	Both	Age-standardized	Retinoblastoma	Rate	1993	0.52575	0.765085	0.251383
480	Deaths	Western Sub-Saharan Africa	Both	Age-standardized	Retinoblastoma	Rate	2020	0.399016	0.62859	0.166025
481	Deaths	Middle SDI	Male	Age-standardized	Retinoblastoma	Rate	1990	0.166349	0.232153	0.0859175
482	Deaths	Middle SDI	Male	Age-standardized	Retinoblastoma	Rate	1991	0.164313	0.224852	0.0863802
483	Deaths	Middle SDI	Male	Age-standardized	Retinoblastoma	Rate	1992	0.164836	0.224264	0.0867001
484	Deaths	Middle SDI	Male	Age-standardized	Retinoblastoma	Rate	1994	0.161335	0.218769	0.0851837
485	Deaths	Middle SDI	Male	Age-standardized	Retinoblastoma	Rate	1995	0.160165	0.218563	0.0853186
486	Deaths	Middle SDI	Male	Age-standardized	Retinoblastoma	Rate	1997	0.155227	0.207879	0.085232
487	Deaths	Middle SDI	Male	Age-standardized	Retinoblastoma	Rate	1998	0.153628	0.206073	0.0865438
488	Deaths	Middle SDI	Male	Age-standardized	Retinoblastoma	Rate	1999	0.154011	0.205318	0.0887046
489	Deaths	Middle SDI	Male	Age-standardized	Retinoblastoma	Rate	2000	0.151427	0.198292	0.088916
490	Deaths	Middle SDI	Male	Age-standardized	Retinoblastoma	Rate	2003	0.142464	0.188455	0.0880505
491	Deaths	Middle SDI	Male	Age-standardized	Retinoblastoma	Rate	2001	0.149225	0.196781	0.0901721
492	Deaths	Middle SDI	Male	Age-standardized	Retinoblastoma	Rate	2004	0.137769	0.182286	0.0864129
493	Deaths	Middle SDI	Male	Age-standardized	Retinoblastoma	Rate	2005	0.135841	0.177889	0.0833652
494	Deaths	Middle SDI	Male	Age-standardized	Retinoblastoma	Rate	2006	0.132482	0.173965	0.0806293
495	Deaths	Middle SDI	Male	Age-standardized	Retinoblastoma	Rate	2007	0.128311	0.168934	0.0786785
496	Deaths	Middle SDI	Male	Age-standardized	Retinoblastoma	Rate	2008	0.126206	0.165824	0.076579
497	Deaths	Middle SDI	Male	Age-standardized	Retinoblastoma	Rate	2009	0.122112	0.157797	0.0735029
498	Deaths	Middle SDI	Male	Age-standardized	Retinoblastoma	Rate	2010	0.120013	0.155802	0.0719994
499	Deaths	Middle SDI	Male	Age-standardized	Retinoblastoma	Rate	2011	0.121327	0.159054	0.0711391
500	Deaths	Middle SDI	Male	Age-standardized	Retinoblastoma	Rate	2012	0.122339	0.162461	0.0689305
501	Deaths	Middle SDI	Male	Age-standardized	Retinoblastoma	Rate	2013	0.124162	0.166312	0.0697194
502	Deaths	Middle SDI	Male	Age-standardized	Retinoblastoma	Rate	2014	0.122288	0.165209	0.06776
503	Deaths	Middle SDI	Male	Age-standardized	Retinoblastoma	Rate	2015	0.120406	0.164342	0.0663606
504	Deaths	Middle SDI	Male	Age-standardized	Retinoblastoma	Rate	2016	0.116916	0.15848	0.0626896
505	Deaths	Middle SDI	Male	Age-standardized	Retinoblastoma	Rate	2017	0.112774	0.152127	0.0603373
506	Deaths	Middle SDI	Male	Age-standardized	Retinoblastoma	Rate	2018	0.109991	0.150299	0.0584966
507	Deaths	Middle SDI	Male	Age-standardized	Retinoblastoma	Rate	2019	0.107544	0.146516	0.0589731
508	Deaths	Middle SDI	Male	Age-standardized	Retinoblastoma	Rate	2021	0.0902695	0.131626	0.0468778
509	Deaths	Middle SDI	Male	Age-standardized	Retinoblastoma	Rate	1996	0.157022	0.213249	0.0848919
510	Deaths	Middle SDI	Male	Age-standardized	Retinoblastoma	Rate	2002	0.145452	0.191168	0.0896291
511	Deaths	Middle SDI	Male	Age-standardized	Retinoblastoma	Rate	1993	0.163461	0.221534	0.0866347
512	Deaths	Middle SDI	Male	Age-standardized	Retinoblastoma	Rate	2020	0.0938065	0.132188	0.0497201
513	Deaths	Middle SDI	Female	Age-standardized	Retinoblastoma	Rate	1990	0.164718	0.240988	0.0761969
514	Deaths	Middle SDI	Female	Age-standardized	Retinoblastoma	Rate	1991	0.163758	0.238683	0.0781006
515	Deaths	Middle SDI	Female	Age-standardized	Retinoblastoma	Rate	1992	0.163018	0.2369	0.0795739
516	Deaths	Middle SDI	Female	Age-standardized	Retinoblastoma	Rate	1994	0.160529	0.227421	0.0793501
517	Deaths	Middle SDI	Female	Age-standardized	Retinoblastoma	Rate	1995	0.160618	0.225609	0.0794363
518	Deaths	Middle SDI	Female	Age-standardized	Retinoblastoma	Rate	1997	0.15575	0.2181	0.0783275
519	Deaths	Middle SDI	Female	Age-standardized	Retinoblastoma	Rate	1998	0.154048	0.210812	0.0788072
520	Deaths	Middle SDI	Female	Age-standardized	Retinoblastoma	Rate	1999	0.153368	0.214267	0.0800838
521	Deaths	Middle SDI	Female	Age-standardized	Retinoblastoma	Rate	2000	0.153142	0.21071	0.0787061
522	Deaths	Middle SDI	Female	Age-standardized	Retinoblastoma	Rate	2003	0.145188	0.196893	0.0762963
523	Deaths	Middle SDI	Female	Age-standardized	Retinoblastoma	Rate	2001	0.150491	0.205088	0.0783012
524	Deaths	Middle SDI	Female	Age-standardized	Retinoblastoma	Rate	2004	0.143954	0.196812	0.0768366
525	Deaths	Middle SDI	Female	Age-standardized	Retinoblastoma	Rate	2005	0.140921	0.194028	0.0766667
526	Deaths	Middle SDI	Female	Age-standardized	Retinoblastoma	Rate	2006	0.138035	0.189714	0.0757984
527	Deaths	Middle SDI	Female	Age-standardized	Retinoblastoma	Rate	2007	0.132796	0.180355	0.0726758
528	Deaths	Middle SDI	Female	Age-standardized	Retinoblastoma	Rate	2008	0.127694	0.17617	0.0699833
529	Deaths	Middle SDI	Female	Age-standardized	Retinoblastoma	Rate	2009	0.123636	0.173402	0.0676683
530	Deaths	Middle SDI	Female	Age-standardized	Retinoblastoma	Rate	2010	0.120383	0.16054	0.0656525
531	Deaths	Middle SDI	Female	Age-standardized	Retinoblastoma	Rate	2011	0.119252	0.16201	0.0638743
532	Deaths	Middle SDI	Female	Age-standardized	Retinoblastoma	Rate	2012	0.118534	0.156015	0.061561
533	Deaths	Middle SDI	Female	Age-standardized	Retinoblastoma	Rate	2013	0.119084	0.158423	0.0614744
534	Deaths	Middle SDI	Female	Age-standardized	Retinoblastoma	Rate	2014	0.116649	0.154971	0.0591004
535	Deaths	Middle SDI	Female	Age-standardized	Retinoblastoma	Rate	2015	0.115603	0.155238	0.0590474
536	Deaths	Middle SDI	Female	Age-standardized	Retinoblastoma	Rate	2016	0.114121	0.153972	0.058127
537	Deaths	Middle SDI	Female	Age-standardized	Retinoblastoma	Rate	2017	0.11167	0.152444	0.0566587
538	Deaths	Middle SDI	Female	Age-standardized	Retinoblastoma	Rate	2018	0.107915	0.148984	0.0518168
539	Deaths	Middle SDI	Female	Age-standardized	Retinoblastoma	Rate	2019	0.105461	0.145878	0.0509936
540	Deaths	Middle SDI	Female	Age-standardized	Retinoblastoma	Rate	2021	0.082615	0.120079	0.0375047
541	Deaths	Middle SDI	Female	Age-standardized	Retinoblastoma	Rate	1996	0.15919	0.223117	0.080113
542	Deaths	Middle SDI	Female	Age-standardized	Retinoblastoma	Rate	2002	0.146767	0.198006	0.0765928
543	Deaths	Middle SDI	Female	Age-standardized	Retinoblastoma	Rate	1993	0.161712	0.227738	0.0790775
544	Deaths	Middle SDI	Female	Age-standardized	Retinoblastoma	Rate	2020	0.0872355	0.125697	0.0411082
545	Deaths	Middle SDI	Both	Age-standardized	Retinoblastoma	Rate	1990	0.16554	0.221496	0.0964252
546	Deaths	Middle SDI	Both	Age-standardized	Retinoblastoma	Rate	1991	0.164023	0.217795	0.0972607
547	Deaths	Middle SDI	Both	Age-standardized	Retinoblastoma	Rate	1992	0.16394	0.220413	0.0978785
548	Deaths	Middle SDI	Both	Age-standardized	Retinoblastoma	Rate	1994	0.160931	0.213378	0.0965466
549	Deaths	Middle SDI	Both	Age-standardized	Retinoblastoma	Rate	1995	0.160368	0.212206	0.0968108
550	Deaths	Middle SDI	Both	Age-standardized	Retinoblastoma	Rate	1997	0.155468	0.200996	0.0965671
551	Deaths	Middle SDI	Both	Age-standardized	Retinoblastoma	Rate	1998	0.153821	0.197768	0.0973269
552	Deaths	Middle SDI	Both	Age-standardized	Retinoblastoma	Rate	1999	0.153697	0.194109	0.0994891
553	Deaths	Middle SDI	Both	Age-standardized	Retinoblastoma	Rate	2000	0.152243	0.191403	0.0995899
554	Deaths	Middle SDI	Both	Age-standardized	Retinoblastoma	Rate	2003	0.143765	0.180145	0.0977142
555	Deaths	Middle SDI	Both	Age-standardized	Retinoblastoma	Rate	2001	0.149827	0.188548	0.0992374
556	Deaths	Middle SDI	Both	Age-standardized	Retinoblastoma	Rate	2004	0.140726	0.176187	0.0962399
557	Deaths	Middle SDI	Both	Age-standardized	Retinoblastoma	Rate	2005	0.13827	0.172691	0.0939908
558	Deaths	Middle SDI	Both	Age-standardized	Retinoblastoma	Rate	2006	0.135138	0.168566	0.0920586
559	Deaths	Middle SDI	Both	Age-standardized	Retinoblastoma	Rate	2007	0.130457	0.162965	0.0891639
560	Deaths	Middle SDI	Both	Age-standardized	Retinoblastoma	Rate	2008	0.12692	0.159938	0.0870821
561	Deaths	Middle SDI	Both	Age-standardized	Retinoblastoma	Rate	2009	0.122845	0.153585	0.0833289
562	Deaths	Middle SDI	Both	Age-standardized	Retinoblastoma	Rate	2010	0.120195	0.151592	0.0808473
563	Deaths	Middle SDI	Both	Age-standardized	Retinoblastoma	Rate	2011	0.12034	0.152854	0.079577
564	Deaths	Middle SDI	Both	Age-standardized	Retinoblastoma	Rate	2012	0.120524	0.152958	0.0774972
565	Deaths	Middle SDI	Both	Age-standardized	Retinoblastoma	Rate	2013	0.121737	0.156454	0.077587
566	Deaths	Middle SDI	Both	Age-standardized	Retinoblastoma	Rate	2014	0.119592	0.153016	0.0748951
567	Deaths	Middle SDI	Both	Age-standardized	Retinoblastoma	Rate	2015	0.118108	0.153401	0.0732463
568	Deaths	Middle SDI	Both	Age-standardized	Retinoblastoma	Rate	2016	0.115578	0.150494	0.0706254
569	Deaths	Middle SDI	Both	Age-standardized	Retinoblastoma	Rate	2017	0.112243	0.145855	0.0682418
570	Deaths	Middle SDI	Both	Age-standardized	Retinoblastoma	Rate	2018	0.108993	0.142535	0.0658919
571	Deaths	Middle SDI	Both	Age-standardized	Retinoblastoma	Rate	2019	0.106542	0.139841	0.0642811
572	Deaths	Middle SDI	Both	Age-standardized	Retinoblastoma	Rate	2021	0.0866006	0.118045	0.0490628
573	Deaths	Middle SDI	Both	Age-standardized	Retinoblastoma	Rate	1996	0.158049	0.206569	0.0962876
574	Deaths	Middle SDI	Both	Age-standardized	Retinoblastoma	Rate	2002	0.146078	0.182344	0.0977172
575	Deaths	Middle SDI	Both	Age-standardized	Retinoblastoma	Rate	1993	0.1626	0.215057	0.0967195
576	Deaths	Middle SDI	Both	Age-standardized	Retinoblastoma	Rate	2020	0.0906582	0.122242	0.0530385
577	Deaths	Western Europe	Male	Age-standardized	Retinoblastoma	Rate	1990	0.0262707	0.03193	0.0215238
578	Deaths	Western Europe	Male	Age-standardized	Retinoblastoma	Rate	1991	0.0269913	0.0325015	0.0225086
579	Deaths	Western Europe	Male	Age-standardized	Retinoblastoma	Rate	1992	0.0257146	0.0308028	0.0214219
580	Deaths	Western Europe	Male	Age-standardized	Retinoblastoma	Rate	1994	0.0222208	0.0264407	0.0185276
581	Deaths	Western Europe	Male	Age-standardized	Retinoblastoma	Rate	1995	0.0205292	0.0243633	0.0172475
582	Deaths	Western Europe	Male	Age-standardized	Retinoblastoma	Rate	1997	0.0182204	0.0216161	0.0153312
583	Deaths	Western Europe	Male	Age-standardized	Retinoblastoma	Rate	1998	0.0167687	0.0198255	0.0141233
584	Deaths	Western Europe	Male	Age-standardized	Retinoblastoma	Rate	1999	0.0145802	0.0173099	0.0123064
585	Deaths	Western Europe	Male	Age-standardized	Retinoblastoma	Rate	2000	0.0114897	0.0136244	0.009635
586	Deaths	Western Europe	Male	Age-standardized	Retinoblastoma	Rate	2003	0.011142	0.0133401	0.00928113
587	Deaths	Western Europe	Male	Age-standardized	Retinoblastoma	Rate	2001	0.0101598	0.0120129	0.00855125
588	Deaths	Western Europe	Male	Age-standardized	Retinoblastoma	Rate	2004	0.0120893	0.0145092	0.0100446
589	Deaths	Western Europe	Male	Age-standardized	Retinoblastoma	Rate	2005	0.0115991	0.0140184	0.00965782
590	Deaths	Western Europe	Male	Age-standardized	Retinoblastoma	Rate	2006	0.0115957	0.0139498	0.00967737
591	Deaths	Western Europe	Male	Age-standardized	Retinoblastoma	Rate	2007	0.0100542	0.012202	0.00837458
592	Deaths	Western Europe	Male	Age-standardized	Retinoblastoma	Rate	2008	0.00978146	0.0119685	0.00811396
593	Deaths	Western Europe	Male	Age-standardized	Retinoblastoma	Rate	2009	0.00885009	0.010826	0.00734197
594	Deaths	Western Europe	Male	Age-standardized	Retinoblastoma	Rate	2010	0.00920992	0.0113469	0.00762504
595	Deaths	Western Europe	Male	Age-standardized	Retinoblastoma	Rate	2011	0.0102229	0.0126402	0.00844295
596	Deaths	Western Europe	Male	Age-standardized	Retinoblastoma	Rate	2012	0.0119559	0.0148505	0.00986024
597	Deaths	Western Europe	Male	Age-standardized	Retinoblastoma	Rate	2013	0.0128804	0.015751	0.010676
598	Deaths	Western Europe	Male	Age-standardized	Retinoblastoma	Rate	2014	0.0132826	0.0165855	0.0108274
599	Deaths	Western Europe	Male	Age-standardized	Retinoblastoma	Rate	2015	0.0129196	0.0162776	0.0103023
600	Deaths	Western Europe	Male	Age-standardized	Retinoblastoma	Rate	2016	0.012574	0.0163056	0.00991538
601	Deaths	Western Europe	Male	Age-standardized	Retinoblastoma	Rate	2017	0.0122006	0.0160991	0.00943866
602	Deaths	Western Europe	Male	Age-standardized	Retinoblastoma	Rate	2018	0.0136052	0.0178386	0.0103833
603	Deaths	Western Europe	Male	Age-standardized	Retinoblastoma	Rate	2019	0.0126205	0.0171398	0.00936521
604	Deaths	Western Europe	Male	Age-standardized	Retinoblastoma	Rate	2021	0.0121695	0.0176542	0.00826597
605	Deaths	Western Europe	Male	Age-standardized	Retinoblastoma	Rate	1996	0.0201809	0.0240077	0.0170008
606	Deaths	Western Europe	Male	Age-standardized	Retinoblastoma	Rate	2002	0.0118285	0.0140667	0.010021
607	Deaths	Western Europe	Male	Age-standardized	Retinoblastoma	Rate	1993	0.0238768	0.0285721	0.0198288
608	Deaths	Western Europe	Male	Age-standardized	Retinoblastoma	Rate	2020	0.0120089	0.0168063	0.00859561
609	Deaths	Western Europe	Female	Age-standardized	Retinoblastoma	Rate	1990	0.0235796	0.0280975	0.0198028
610	Deaths	Western Europe	Female	Age-standardized	Retinoblastoma	Rate	1991	0.0235393	0.0280458	0.0198244
611	Deaths	Western Europe	Female	Age-standardized	Retinoblastoma	Rate	1992	0.0253653	0.0297484	0.0214828
612	Deaths	Western Europe	Female	Age-standardized	Retinoblastoma	Rate	1994	0.0247054	0.0285164	0.0213387
613	Deaths	Western Europe	Female	Age-standardized	Retinoblastoma	Rate	1995	0.020336	0.0234764	0.0177243
614	Deaths	Western Europe	Female	Age-standardized	Retinoblastoma	Rate	1997	0.0110921	0.0127539	0.0097021
615	Deaths	Western Europe	Female	Age-standardized	Retinoblastoma	Rate	1998	0.011411	0.0131646	0.00994032
616	Deaths	Western Europe	Female	Age-standardized	Retinoblastoma	Rate	1999	0.0102927	0.0119604	0.00892762
617	Deaths	Western Europe	Female	Age-standardized	Retinoblastoma	Rate	2000	0.00884273	0.0102554	0.00768576
618	Deaths	Western Europe	Female	Age-standardized	Retinoblastoma	Rate	2003	0.0086288	0.0101635	0.00738331
619	Deaths	Western Europe	Female	Age-standardized	Retinoblastoma	Rate	2001	0.00971845	0.0113112	0.00837539
620	Deaths	Western Europe	Female	Age-standardized	Retinoblastoma	Rate	2004	0.00941283	0.0109368	0.00807218
621	Deaths	Western Europe	Female	Age-standardized	Retinoblastoma	Rate	2005	0.0106954	0.0123393	0.00916443
622	Deaths	Western Europe	Female	Age-standardized	Retinoblastoma	Rate	2006	0.011013	0.0127545	0.00954987
623	Deaths	Western Europe	Female	Age-standardized	Retinoblastoma	Rate	2007	0.0107911	0.0124912	0.00940266
624	Deaths	Western Europe	Female	Age-standardized	Retinoblastoma	Rate	2008	0.00954286	0.0110639	0.00826432
625	Deaths	Western Europe	Female	Age-standardized	Retinoblastoma	Rate	2009	0.00915841	0.0106712	0.00793104
626	Deaths	Western Europe	Female	Age-standardized	Retinoblastoma	Rate	2010	0.00937019	0.0109507	0.00810034
627	Deaths	Western Europe	Female	Age-standardized	Retinoblastoma	Rate	2011	0.00756117	0.00894574	0.0064727
628	Deaths	Western Europe	Female	Age-standardized	Retinoblastoma	Rate	2012	0.00685873	0.00807628	0.0058771
629	Deaths	Western Europe	Female	Age-standardized	Retinoblastoma	Rate	2013	0.00827213	0.00983693	0.00701763
630	Deaths	Western Europe	Female	Age-standardized	Retinoblastoma	Rate	2014	0.00935981	0.0112652	0.0078588
631	Deaths	Western Europe	Female	Age-standardized	Retinoblastoma	Rate	2015	0.0104104	0.0126723	0.00866194
632	Deaths	Western Europe	Female	Age-standardized	Retinoblastoma	Rate	2016	0.011234	0.013856	0.00924029
633	Deaths	Western Europe	Female	Age-standardized	Retinoblastoma	Rate	2017	0.0119858	0.0149696	0.0096372
634	Deaths	Western Europe	Female	Age-standardized	Retinoblastoma	Rate	2018	0.011635	0.0148902	0.00917869
635	Deaths	Western Europe	Female	Age-standardized	Retinoblastoma	Rate	2019	0.0123034	0.0159372	0.0094994
636	Deaths	Western Europe	Female	Age-standardized	Retinoblastoma	Rate	2021	0.0108038	0.0145775	0.00788087
637	Deaths	Western Europe	Female	Age-standardized	Retinoblastoma	Rate	1996	0.0155982	0.0177916	0.0136492
638	Deaths	Western Europe	Female	Age-standardized	Retinoblastoma	Rate	2002	0.0089578	0.0104898	0.0077203
639	Deaths	Western Europe	Female	Age-standardized	Retinoblastoma	Rate	1993	0.0257584	0.0298112	0.0221786
640	Deaths	Western Europe	Female	Age-standardized	Retinoblastoma	Rate	2020	0.0103694	0.0137506	0.00777442
641	Deaths	Western Europe	Both	Age-standardized	Retinoblastoma	Rate	1990	0.024959	0.0287686	0.0216504
642	Deaths	Western Europe	Both	Age-standardized	Retinoblastoma	Rate	1991	0.0253087	0.0290467	0.0221224
643	Deaths	Western Europe	Both	Age-standardized	Retinoblastoma	Rate	1992	0.0255443	0.029033	0.0223593
644	Deaths	Western Europe	Both	Age-standardized	Retinoblastoma	Rate	1994	0.0234318	0.0262603	0.0206888
645	Deaths	Western Europe	Both	Age-standardized	Retinoblastoma	Rate	1995	0.0204351	0.0228302	0.0181246
646	Deaths	Western Europe	Both	Age-standardized	Retinoblastoma	Rate	1997	0.0147469	0.0166487	0.0130462
647	Deaths	Western Europe	Both	Age-standardized	Retinoblastoma	Rate	1998	0.0141581	0.0160182	0.0125751
648	Deaths	Western Europe	Both	Age-standardized	Retinoblastoma	Rate	1999	0.0124913	0.0141096	0.0110335
649	Deaths	Western Europe	Both	Age-standardized	Retinoblastoma	Rate	2000	0.0102001	0.0115181	0.00901561
650	Deaths	Western Europe	Both	Age-standardized	Retinoblastoma	Rate	2003	0.00991766	0.01124	0.0087211
651	Deaths	Western Europe	Both	Age-standardized	Retinoblastoma	Rate	2001	0.00994479	0.0112021	0.00882563
652	Deaths	Western Europe	Both	Age-standardized	Retinoblastoma	Rate	2004	0.0107854	0.0122304	0.00952493
653	Deaths	Western Europe	Both	Age-standardized	Retinoblastoma	Rate	2005	0.0111589	0.0126523	0.00984683
654	Deaths	Western Europe	Both	Age-standardized	Retinoblastoma	Rate	2006	0.0113119	0.0127581	0.00997353
655	Deaths	Western Europe	Both	Age-standardized	Retinoblastoma	Rate	2007	0.0104134	0.0117877	0.00921621
656	Deaths	Western Europe	Both	Age-standardized	Retinoblastoma	Rate	2008	0.00966522	0.0109034	0.00856296
657	Deaths	Western Europe	Both	Age-standardized	Retinoblastoma	Rate	2009	0.0090003	0.0101683	0.00793785
658	Deaths	Western Europe	Both	Age-standardized	Retinoblastoma	Rate	2010	0.00928796	0.0105029	0.00823638
659	Deaths	Western Europe	Both	Age-standardized	Retinoblastoma	Rate	2011	0.00892565	0.0102517	0.00782644
660	Deaths	Western Europe	Both	Age-standardized	Retinoblastoma	Rate	2012	0.00947195	0.0110162	0.00825573
661	Deaths	Western Europe	Both	Age-standardized	Retinoblastoma	Rate	2013	0.0106349	0.0124244	0.00923958
662	Deaths	Western Europe	Both	Age-standardized	Retinoblastoma	Rate	2014	0.0113713	0.0132706	0.00981575
663	Deaths	Western Europe	Both	Age-standardized	Retinoblastoma	Rate	2015	0.0116971	0.0137635	0.0100286
664	Deaths	Western Europe	Both	Age-standardized	Retinoblastoma	Rate	2016	0.0119212	0.0141698	0.0101997
665	Deaths	Western Europe	Both	Age-standardized	Retinoblastoma	Rate	2017	0.0120961	0.0145804	0.0101644
666	Deaths	Western Europe	Both	Age-standardized	Retinoblastoma	Rate	2018	0.0126454	0.0153864	0.0103734
667	Deaths	Western Europe	Both	Age-standardized	Retinoblastoma	Rate	2019	0.0124661	0.0153793	0.0101087
668	Deaths	Western Europe	Both	Age-standardized	Retinoblastoma	Rate	2021	0.0115041	0.0149647	0.00869078
669	Deaths	Western Europe	Both	Age-standardized	Retinoblastoma	Rate	1996	0.0179477	0.0201129	0.0159549
670	Deaths	Western Europe	Both	Age-standardized	Retinoblastoma	Rate	2002	0.01043	0.0117568	0.00917122
671	Deaths	Western Europe	Both	Age-standardized	Retinoblastoma	Rate	1993	0.024794	0.0279199	0.0217766
672	Deaths	Western Europe	Both	Age-standardized	Retinoblastoma	Rate	2020	0.01121	0.0144335	0.00874109
673	Deaths	Low SDI	Male	Age-standardized	Retinoblastoma	Rate	1990	0.627147	0.999142	0.302075
674	Deaths	Low SDI	Male	Age-standardized	Retinoblastoma	Rate	1991	0.621521	0.965051	0.300055
675	Deaths	Low SDI	Male	Age-standardized	Retinoblastoma	Rate	1992	0.618544	0.963002	0.298847
676	Deaths	Low SDI	Male	Age-standardized	Retinoblastoma	Rate	1994	0.601617	0.953037	0.289533
677	Deaths	Low SDI	Male	Age-standardized	Retinoblastoma	Rate	1995	0.593902	0.933787	0.285887
678	Deaths	Low SDI	Male	Age-standardized	Retinoblastoma	Rate	1997	0.572521	0.886102	0.278898
679	Deaths	Low SDI	Male	Age-standardized	Retinoblastoma	Rate	1998	0.560912	0.856157	0.272736
680	Deaths	Low SDI	Male	Age-standardized	Retinoblastoma	Rate	1999	0.551619	0.848579	0.271891
681	Deaths	Low SDI	Male	Age-standardized	Retinoblastoma	Rate	2000	0.544919	0.8682	0.269866
682	Deaths	Low SDI	Male	Age-standardized	Retinoblastoma	Rate	2003	0.526001	0.848583	0.260747
683	Deaths	Low SDI	Male	Age-standardized	Retinoblastoma	Rate	2001	0.534175	0.850826	0.266337
684	Deaths	Low SDI	Male	Age-standardized	Retinoblastoma	Rate	2004	0.52706	0.842659	0.26506
685	Deaths	Low SDI	Male	Age-standardized	Retinoblastoma	Rate	2005	0.5296	0.840093	0.270968
686	Deaths	Low SDI	Male	Age-standardized	Retinoblastoma	Rate	2006	0.540154	0.843809	0.277609
687	Deaths	Low SDI	Male	Age-standardized	Retinoblastoma	Rate	2007	0.540085	0.883148	0.279721
688	Deaths	Low SDI	Male	Age-standardized	Retinoblastoma	Rate	2008	0.537165	0.881434	0.281946
689	Deaths	Low SDI	Male	Age-standardized	Retinoblastoma	Rate	2009	0.533804	0.847625	0.281974
690	Deaths	Low SDI	Male	Age-standardized	Retinoblastoma	Rate	2010	0.52804	0.849594	0.27872
691	Deaths	Low SDI	Male	Age-standardized	Retinoblastoma	Rate	2011	0.526342	0.823271	0.280157
692	Deaths	Low SDI	Male	Age-standardized	Retinoblastoma	Rate	2012	0.529159	0.828912	0.282985
693	Deaths	Low SDI	Male	Age-standardized	Retinoblastoma	Rate	2013	0.528072	0.841082	0.282501
694	Deaths	Low SDI	Male	Age-standardized	Retinoblastoma	Rate	2014	0.524162	0.835363	0.276313
695	Deaths	Low SDI	Male	Age-standardized	Retinoblastoma	Rate	2015	0.514813	0.825075	0.271001
696	Deaths	Low SDI	Male	Age-standardized	Retinoblastoma	Rate	2016	0.505488	0.808896	0.265242
697	Deaths	Low SDI	Male	Age-standardized	Retinoblastoma	Rate	2017	0.492335	0.771245	0.255352
698	Deaths	Low SDI	Male	Age-standardized	Retinoblastoma	Rate	2018	0.478029	0.753979	0.245117
699	Deaths	Low SDI	Male	Age-standardized	Retinoblastoma	Rate	2019	0.470763	0.758595	0.242408
700	Deaths	Low SDI	Male	Age-standardized	Retinoblastoma	Rate	2021	0.444727	0.73223	0.222023
701	Deaths	Low SDI	Male	Age-standardized	Retinoblastoma	Rate	1996	0.582521	0.921942	0.281577
702	Deaths	Low SDI	Male	Age-standardized	Retinoblastoma	Rate	2002	0.530696	0.852308	0.262941
703	Deaths	Low SDI	Male	Age-standardized	Retinoblastoma	Rate	1993	0.611081	0.964879	0.293569
704	Deaths	Low SDI	Male	Age-standardized	Retinoblastoma	Rate	2020	0.463434	0.779889	0.234643
705	Deaths	Low SDI	Female	Age-standardized	Retinoblastoma	Rate	1990	0.667296	1.03419	0.269169
706	Deaths	Low SDI	Female	Age-standardized	Retinoblastoma	Rate	1991	0.661436	1.02588	0.268787
707	Deaths	Low SDI	Female	Age-standardized	Retinoblastoma	Rate	1992	0.656123	1.02273	0.267142
708	Deaths	Low SDI	Female	Age-standardized	Retinoblastoma	Rate	1994	0.636047	0.990755	0.261008
709	Deaths	Low SDI	Female	Age-standardized	Retinoblastoma	Rate	1995	0.626851	0.982699	0.25882
710	Deaths	Low SDI	Female	Age-standardized	Retinoblastoma	Rate	1997	0.596653	0.945182	0.245237
711	Deaths	Low SDI	Female	Age-standardized	Retinoblastoma	Rate	1998	0.578823	0.911709	0.239895
712	Deaths	Low SDI	Female	Age-standardized	Retinoblastoma	Rate	1999	0.564594	0.882604	0.235637
713	Deaths	Low SDI	Female	Age-standardized	Retinoblastoma	Rate	2000	0.548076	0.877544	0.232834
714	Deaths	Low SDI	Female	Age-standardized	Retinoblastoma	Rate	2003	0.510625	0.805214	0.226871
715	Deaths	Low SDI	Female	Age-standardized	Retinoblastoma	Rate	2001	0.528192	0.840094	0.232519
716	Deaths	Low SDI	Female	Age-standardized	Retinoblastoma	Rate	2004	0.512492	0.805646	0.229147
717	Deaths	Low SDI	Female	Age-standardized	Retinoblastoma	Rate	2005	0.516821	0.82315	0.231173
718	Deaths	Low SDI	Female	Age-standardized	Retinoblastoma	Rate	2006	0.52801	0.846548	0.236348
719	Deaths	Low SDI	Female	Age-standardized	Retinoblastoma	Rate	2007	0.530664	0.860869	0.240787
720	Deaths	Low SDI	Female	Age-standardized	Retinoblastoma	Rate	2008	0.527761	0.841982	0.241307
721	Deaths	Low SDI	Female	Age-standardized	Retinoblastoma	Rate	2009	0.526666	0.849919	0.239996
722	Deaths	Low SDI	Female	Age-standardized	Retinoblastoma	Rate	2010	0.525696	0.823837	0.235118
723	Deaths	Low SDI	Female	Age-standardized	Retinoblastoma	Rate	2011	0.527554	0.823846	0.236441
724	Deaths	Low SDI	Female	Age-standardized	Retinoblastoma	Rate	2012	0.533613	0.833125	0.240934
725	Deaths	Low SDI	Female	Age-standardized	Retinoblastoma	Rate	2013	0.539596	0.841778	0.24176
726	Deaths	Low SDI	Female	Age-standardized	Retinoblastoma	Rate	2014	0.541405	0.842647	0.248662
727	Deaths	Low SDI	Female	Age-standardized	Retinoblastoma	Rate	2015	0.530658	0.815901	0.242114
728	Deaths	Low SDI	Female	Age-standardized	Retinoblastoma	Rate	2016	0.520856	0.798165	0.239694
729	Deaths	Low SDI	Female	Age-standardized	Retinoblastoma	Rate	2017	0.508622	0.77656	0.235611
730	Deaths	Low SDI	Female	Age-standardized	Retinoblastoma	Rate	2018	0.49418	0.755655	0.225425
731	Deaths	Low SDI	Female	Age-standardized	Retinoblastoma	Rate	2019	0.485809	0.738291	0.224139
732	Deaths	Low SDI	Female	Age-standardized	Retinoblastoma	Rate	2021	0.455527	0.709085	0.204686
733	Deaths	Low SDI	Female	Age-standardized	Retinoblastoma	Rate	1996	0.612997	0.967738	0.252609
734	Deaths	Low SDI	Female	Age-standardized	Retinoblastoma	Rate	2002	0.518168	0.81759	0.230214
735	Deaths	Low SDI	Female	Age-standardized	Retinoblastoma	Rate	1993	0.645787	1.01677	0.260827
736	Deaths	Low SDI	Female	Age-standardized	Retinoblastoma	Rate	2020	0.47265	0.71552	0.211292
737	Deaths	Low SDI	Both	Age-standardized	Retinoblastoma	Rate	1990	0.646833	0.900583	0.359313
738	Deaths	Low SDI	Both	Age-standardized	Retinoblastoma	Rate	1991	0.641086	0.906397	0.359907
739	Deaths	Low SDI	Both	Age-standardized	Retinoblastoma	Rate	1992	0.636957	0.89219	0.358875
740	Deaths	Low SDI	Both	Age-standardized	Retinoblastoma	Rate	1994	0.61847	0.879568	0.350234
741	Deaths	Low SDI	Both	Age-standardized	Retinoblastoma	Rate	1995	0.610022	0.860858	0.347117
742	Deaths	Low SDI	Both	Age-standardized	Retinoblastoma	Rate	1997	0.584319	0.824968	0.334418
743	Deaths	Low SDI	Both	Age-standardized	Retinoblastoma	Rate	1998	0.569666	0.801197	0.329541
744	Deaths	Low SDI	Both	Age-standardized	Retinoblastoma	Rate	1999	0.557959	0.77499	0.323885
745	Deaths	Low SDI	Both	Age-standardized	Retinoblastoma	Rate	2000	0.546462	0.756985	0.319608
746	Deaths	Low SDI	Both	Age-standardized	Retinoblastoma	Rate	2003	0.518492	0.732833	0.306307
747	Deaths	Low SDI	Both	Age-standardized	Retinoblastoma	Rate	2001	0.531254	0.737141	0.310821
748	Deaths	Low SDI	Both	Age-standardized	Retinoblastoma	Rate	2004	0.519945	0.729124	0.314209
749	Deaths	Low SDI	Both	Age-standardized	Retinoblastoma	Rate	2005	0.523358	0.724552	0.318708
750	Deaths	Low SDI	Both	Age-standardized	Retinoblastoma	Rate	2006	0.534219	0.737978	0.327506
751	Deaths	Low SDI	Both	Age-standardized	Retinoblastoma	Rate	2007	0.53548	0.748003	0.333773
752	Deaths	Low SDI	Both	Age-standardized	Retinoblastoma	Rate	2008	0.532565	0.744404	0.337447
753	Deaths	Low SDI	Both	Age-standardized	Retinoblastoma	Rate	2009	0.530309	0.750806	0.335603
754	Deaths	Low SDI	Both	Age-standardized	Retinoblastoma	Rate	2010	0.526889	0.739687	0.333756
755	Deaths	Low SDI	Both	Age-standardized	Retinoblastoma	Rate	2011	0.52693	0.738683	0.33634
756	Deaths	Low SDI	Both	Age-standardized	Retinoblastoma	Rate	2012	0.531332	0.740391	0.337452
757	Deaths	Low SDI	Both	Age-standardized	Retinoblastoma	Rate	2013	0.533705	0.751897	0.339233
758	Deaths	Low SDI	Both	Age-standardized	Retinoblastoma	Rate	2014	0.532593	0.75434	0.336802
759	Deaths	Low SDI	Both	Age-standardized	Retinoblastoma	Rate	2015	0.522559	0.744866	0.330591
760	Deaths	Low SDI	Both	Age-standardized	Retinoblastoma	Rate	2016	0.513	0.73519	0.323447
761	Deaths	Low SDI	Both	Age-standardized	Retinoblastoma	Rate	2017	0.500296	0.72119	0.315618
762	Deaths	Low SDI	Both	Age-standardized	Retinoblastoma	Rate	2018	0.485925	0.693295	0.300159
763	Deaths	Low SDI	Both	Age-standardized	Retinoblastoma	Rate	2019	0.478117	0.680575	0.29534
764	Deaths	Low SDI	Both	Age-standardized	Retinoblastoma	Rate	2021	0.450003	0.656536	0.269833
765	Deaths	Low SDI	Both	Age-standardized	Retinoblastoma	Rate	1996	0.597425	0.841126	0.338938
766	Deaths	Low SDI	Both	Age-standardized	Retinoblastoma	Rate	2002	0.524578	0.73744	0.308773
767	Deaths	Low SDI	Both	Age-standardized	Retinoblastoma	Rate	1993	0.628077	0.889795	0.351095
768	Deaths	Low SDI	Both	Age-standardized	Retinoblastoma	Rate	2020	0.467937	0.65979	0.285988
769	Deaths	Central Europe	Male	Age-standardized	Retinoblastoma	Rate	1990	0.0543128	0.12353	0.0213823
770	Deaths	Central Europe	Male	Age-standardized	Retinoblastoma	Rate	1991	0.0518718	0.114445	0.0201475
771	Deaths	Central Europe	Male	Age-standardized	Retinoblastoma	Rate	1992	0.0507614	0.111109	0.0203564
772	Deaths	Central Europe	Male	Age-standardized	Retinoblastoma	Rate	1994	0.0511275	0.109212	0.0219892
773	Deaths	Central Europe	Male	Age-standardized	Retinoblastoma	Rate	1995	0.0500845	0.101676	0.0227098
774	Deaths	Central Europe	Male	Age-standardized	Retinoblastoma	Rate	1997	0.0483631	0.097174	0.0228611
775	Deaths	Central Europe	Male	Age-standardized	Retinoblastoma	Rate	1998	0.0508326	0.0942263	0.0266691
776	Deaths	Central Europe	Male	Age-standardized	Retinoblastoma	Rate	1999	0.0563056	0.0976528	0.0321122
777	Deaths	Central Europe	Male	Age-standardized	Retinoblastoma	Rate	2000	0.0532601	0.0893367	0.0326105
778	Deaths	Central Europe	Male	Age-standardized	Retinoblastoma	Rate	2003	0.0388129	0.0564295	0.0264113
779	Deaths	Central Europe	Male	Age-standardized	Retinoblastoma	Rate	2001	0.0476438	0.0754616	0.0302997
780	Deaths	Central Europe	Male	Age-standardized	Retinoblastoma	Rate	2004	0.0384538	0.055478	0.0261156
781	Deaths	Central Europe	Male	Age-standardized	Retinoblastoma	Rate	2005	0.0382086	0.055559	0.0259212
782	Deaths	Central Europe	Male	Age-standardized	Retinoblastoma	Rate	2006	0.0382229	0.0549776	0.0265873
783	Deaths	Central Europe	Male	Age-standardized	Retinoblastoma	Rate	2007	0.0390057	0.0551319	0.02795
784	Deaths	Central Europe	Male	Age-standardized	Retinoblastoma	Rate	2008	0.033997	0.0474048	0.0244886
785	Deaths	Central Europe	Male	Age-standardized	Retinoblastoma	Rate	2009	0.0265449	0.0364493	0.0193204
786	Deaths	Central Europe	Male	Age-standardized	Retinoblastoma	Rate	2010	0.0196721	0.0269844	0.0142082
787	Deaths	Central Europe	Male	Age-standardized	Retinoblastoma	Rate	2011	0.0124058	0.0170335	0.00898422
788	Deaths	Central Europe	Male	Age-standardized	Retinoblastoma	Rate	2012	0.0121402	0.0169709	0.00868309
789	Deaths	Central Europe	Male	Age-standardized	Retinoblastoma	Rate	2013	0.00916579	0.0130497	0.00651101
790	Deaths	Central Europe	Male	Age-standardized	Retinoblastoma	Rate	2014	0.0100853	0.0145281	0.00704647
791	Deaths	Central Europe	Male	Age-standardized	Retinoblastoma	Rate	2015	0.0109502	0.0159789	0.00756055
792	Deaths	Central Europe	Male	Age-standardized	Retinoblastoma	Rate	2016	0.00835184	0.0122571	0.00572432
793	Deaths	Central Europe	Male	Age-standardized	Retinoblastoma	Rate	2017	0.00976233	0.0149065	0.00647622
794	Deaths	Central Europe	Male	Age-standardized	Retinoblastoma	Rate	2018	0.0112472	0.0180278	0.00707267
795	Deaths	Central Europe	Male	Age-standardized	Retinoblastoma	Rate	2019	0.00993898	0.0177487	0.00563348
796	Deaths	Central Europe	Male	Age-standardized	Retinoblastoma	Rate	2021	0.00824552	0.0160409	0.00418945
797	Deaths	Central Europe	Male	Age-standardized	Retinoblastoma	Rate	1996	0.048551	0.0971143	0.0222564
798	Deaths	Central Europe	Male	Age-standardized	Retinoblastoma	Rate	2002	0.0437516	0.0645882	0.0294187
799	Deaths	Central Europe	Male	Age-standardized	Retinoblastoma	Rate	1993	0.0505772	0.109108	0.0205975
800	Deaths	Central Europe	Male	Age-standardized	Retinoblastoma	Rate	2020	0.00896006	0.0164509	0.00483187
801	Deaths	Central Europe	Female	Age-standardized	Retinoblastoma	Rate	1990	0.0385298	0.0768512	0.0191658
802	Deaths	Central Europe	Female	Age-standardized	Retinoblastoma	Rate	1991	0.0375912	0.0765241	0.0186045
803	Deaths	Central Europe	Female	Age-standardized	Retinoblastoma	Rate	1992	0.0355895	0.0722802	0.0174317
804	Deaths	Central Europe	Female	Age-standardized	Retinoblastoma	Rate	1994	0.0337902	0.0686382	0.0172769
805	Deaths	Central Europe	Female	Age-standardized	Retinoblastoma	Rate	1995	0.0317617	0.0624922	0.0168199
806	Deaths	Central Europe	Female	Age-standardized	Retinoblastoma	Rate	1997	0.0300153	0.0536841	0.0166346
807	Deaths	Central Europe	Female	Age-standardized	Retinoblastoma	Rate	1998	0.0304382	0.052274	0.0178987
808	Deaths	Central Europe	Female	Age-standardized	Retinoblastoma	Rate	1999	0.033184	0.0538215	0.0211338
809	Deaths	Central Europe	Female	Age-standardized	Retinoblastoma	Rate	2000	0.0312842	0.0494018	0.0204569
810	Deaths	Central Europe	Female	Age-standardized	Retinoblastoma	Rate	2003	0.0287531	0.0418923	0.0203871
811	Deaths	Central Europe	Female	Age-standardized	Retinoblastoma	Rate	2001	0.0264618	0.0402218	0.0181946
812	Deaths	Central Europe	Female	Age-standardized	Retinoblastoma	Rate	2004	0.0268687	0.0385893	0.019101
813	Deaths	Central Europe	Female	Age-standardized	Retinoblastoma	Rate	2005	0.0288443	0.042614	0.020258
814	Deaths	Central Europe	Female	Age-standardized	Retinoblastoma	Rate	2006	0.028491	0.0407805	0.0198031
815	Deaths	Central Europe	Female	Age-standardized	Retinoblastoma	Rate	2007	0.0276078	0.0397833	0.0190266
816	Deaths	Central Europe	Female	Age-standardized	Retinoblastoma	Rate	2008	0.0214229	0.0312647	0.0150804
817	Deaths	Central Europe	Female	Age-standardized	Retinoblastoma	Rate	2009	0.0185035	0.0265701	0.0130872
818	Deaths	Central Europe	Female	Age-standardized	Retinoblastoma	Rate	2010	0.0162831	0.0232804	0.0115965
819	Deaths	Central Europe	Female	Age-standardized	Retinoblastoma	Rate	2011	0.0128384	0.0181135	0.00930352
820	Deaths	Central Europe	Female	Age-standardized	Retinoblastoma	Rate	2012	0.0158247	0.0225641	0.0112166
821	Deaths	Central Europe	Female	Age-standardized	Retinoblastoma	Rate	2013	0.0157926	0.0222472	0.0109671
822	Deaths	Central Europe	Female	Age-standardized	Retinoblastoma	Rate	2014	0.0167269	0.0237773	0.0116327
823	Deaths	Central Europe	Female	Age-standardized	Retinoblastoma	Rate	2015	0.016058	0.0233777	0.010997
824	Deaths	Central Europe	Female	Age-standardized	Retinoblastoma	Rate	2016	0.0162072	0.023762	0.0109137
825	Deaths	Central Europe	Female	Age-standardized	Retinoblastoma	Rate	2017	0.0169493	0.0246497	0.0115867
826	Deaths	Central Europe	Female	Age-standardized	Retinoblastoma	Rate	2018	0.0185545	0.0272719	0.0124074
827	Deaths	Central Europe	Female	Age-standardized	Retinoblastoma	Rate	2019	0.0179111	0.0276351	0.0115398
828	Deaths	Central Europe	Female	Age-standardized	Retinoblastoma	Rate	2021	0.0139921	0.0233235	0.00832964
829	Deaths	Central Europe	Female	Age-standardized	Retinoblastoma	Rate	1996	0.0291472	0.0545937	0.0153917
830	Deaths	Central Europe	Female	Age-standardized	Retinoblastoma	Rate	2002	0.0260981	0.0378631	0.0184248
831	Deaths	Central Europe	Female	Age-standardized	Retinoblastoma	Rate	1993	0.0340231	0.0706208	0.0164136
832	Deaths	Central Europe	Female	Age-standardized	Retinoblastoma	Rate	2020	0.0150699	0.0242355	0.00937106
833	Deaths	Central Europe	Both	Age-standardized	Retinoblastoma	Rate	1990	0.0465591	0.0958715	0.022006
834	Deaths	Central Europe	Both	Age-standardized	Retinoblastoma	Rate	1991	0.0448536	0.090574	0.0214317
835	Deaths	Central Europe	Both	Age-standardized	Retinoblastoma	Rate	1992	0.0433058	0.0859706	0.0207984
836	Deaths	Central Europe	Both	Age-standardized	Retinoblastoma	Rate	1994	0.0426128	0.0831259	0.0213014
837	Deaths	Central Europe	Both	Age-standardized	Retinoblastoma	Rate	1995	0.0410896	0.0775374	0.0214189
838	Deaths	Central Europe	Both	Age-standardized	Retinoblastoma	Rate	1997	0.0393654	0.0737456	0.0214787
839	Deaths	Central Europe	Both	Age-standardized	Retinoblastoma	Rate	1998	0.0408385	0.0716845	0.0237411
840	Deaths	Central Europe	Both	Age-standardized	Retinoblastoma	Rate	1999	0.0449847	0.0738585	0.0278968
841	Deaths	Central Europe	Both	Age-standardized	Retinoblastoma	Rate	2000	0.0425092	0.0661571	0.0280843
842	Deaths	Central Europe	Both	Age-standardized	Retinoblastoma	Rate	2003	0.0339017	0.0456173	0.0255079
843	Deaths	Central Europe	Both	Age-standardized	Retinoblastoma	Rate	2001	0.0372883	0.0539328	0.025859
844	Deaths	Central Europe	Both	Age-standardized	Retinoblastoma	Rate	2004	0.0328018	0.0443759	0.024732
845	Deaths	Central Europe	Both	Age-standardized	Retinoblastoma	Rate	2005	0.0336434	0.0438998	0.025481
846	Deaths	Central Europe	Both	Age-standardized	Retinoblastoma	Rate	2006	0.0334818	0.0437916	0.025748
847	Deaths	Central Europe	Both	Age-standardized	Retinoblastoma	Rate	2007	0.0334564	0.0448251	0.0254773
848	Deaths	Central Europe	Both	Age-standardized	Retinoblastoma	Rate	2008	0.0278787	0.0368349	0.0211915
849	Deaths	Central Europe	Both	Age-standardized	Retinoblastoma	Rate	2009	0.0226344	0.0298699	0.0171449
850	Deaths	Central Europe	Both	Age-standardized	Retinoblastoma	Rate	2010	0.0180248	0.0239391	0.013585
851	Deaths	Central Europe	Both	Age-standardized	Retinoblastoma	Rate	2011	0.0126159	0.0169525	0.00961158
852	Deaths	Central Europe	Both	Age-standardized	Retinoblastoma	Rate	2012	0.0139295	0.0188186	0.010321
853	Deaths	Central Europe	Both	Age-standardized	Retinoblastoma	Rate	2013	0.0123832	0.0170948	0.00897282
854	Deaths	Central Europe	Both	Age-standardized	Retinoblastoma	Rate	2014	0.0133091	0.0184971	0.00956825
855	Deaths	Central Europe	Both	Age-standardized	Retinoblastoma	Rate	2015	0.013429	0.0184311	0.00982103
856	Deaths	Central Europe	Both	Age-standardized	Retinoblastoma	Rate	2016	0.0121645	0.0168589	0.0086987
857	Deaths	Central Europe	Both	Age-standardized	Retinoblastoma	Rate	2017	0.0132505	0.0185171	0.00941807
858	Deaths	Central Europe	Both	Age-standardized	Retinoblastoma	Rate	2018	0.0147935	0.0216209	0.0103166
859	Deaths	Central Europe	Both	Age-standardized	Retinoblastoma	Rate	2019	0.0138088	0.0214339	0.00910881
860	Deaths	Central Europe	Both	Age-standardized	Retinoblastoma	Rate	2021	0.0110357	0.0186132	0.00667073
861	Deaths	Central Europe	Both	Age-standardized	Retinoblastoma	Rate	1996	0.0390298	0.0725425	0.020607
862	Deaths	Central Europe	Both	Age-standardized	Retinoblastoma	Rate	2002	0.0351267	0.0487883	0.0255281
863	Deaths	Central Europe	Both	Age-standardized	Retinoblastoma	Rate	1993	0.0424443	0.0826913	0.0205348
864	Deaths	Central Europe	Both	Age-standardized	Retinoblastoma	Rate	2020	0.0119265	0.0192981	0.00762146
865	Deaths	High-income North America	Male	Age-standardized	Retinoblastoma	Rate	1990	0.0310092	0.0360014	0.0263052
866	Deaths	High-income North America	Male	Age-standardized	Retinoblastoma	Rate	1991	0.0305691	0.0356127	0.0261062
867	Deaths	High-income North America	Male	Age-standardized	Retinoblastoma	Rate	1992	0.0286856	0.0332364	0.0246692
868	Deaths	High-income North America	Male	Age-standardized	Retinoblastoma	Rate	1994	0.0226155	0.0260276	0.0193605
869	Deaths	High-income North America	Male	Age-standardized	Retinoblastoma	Rate	1995	0.0202604	0.0234539	0.0174342
870	Deaths	High-income North America	Male	Age-standardized	Retinoblastoma	Rate	1997	0.0173499	0.0201752	0.0149698
871	Deaths	High-income North America	Male	Age-standardized	Retinoblastoma	Rate	1998	0.0191586	0.022392	0.0165216
872	Deaths	High-income North America	Male	Age-standardized	Retinoblastoma	Rate	1999	0.0204928	0.0238808	0.0176454
873	Deaths	High-income North America	Male	Age-standardized	Retinoblastoma	Rate	2000	0.0214186	0.0249598	0.0185648
874	Deaths	High-income North America	Male	Age-standardized	Retinoblastoma	Rate	2003	0.017018	0.0195541	0.0147143
875	Deaths	High-income North America	Male	Age-standardized	Retinoblastoma	Rate	2001	0.0204327	0.0236098	0.0177092
876	Deaths	High-income North America	Male	Age-standardized	Retinoblastoma	Rate	2004	0.0164112	0.0188997	0.0140899
877	Deaths	High-income North America	Male	Age-standardized	Retinoblastoma	Rate	2005	0.0155087	0.0179325	0.0132766
878	Deaths	High-income North America	Male	Age-standardized	Retinoblastoma	Rate	2006	0.0140823	0.0162524	0.0120741
879	Deaths	High-income North America	Male	Age-standardized	Retinoblastoma	Rate	2007	0.0137293	0.0158551	0.0118687
880	Deaths	High-income North America	Male	Age-standardized	Retinoblastoma	Rate	2008	0.0126194	0.0146487	0.0108905
881	Deaths	High-income North America	Male	Age-standardized	Retinoblastoma	Rate	2009	0.0122457	0.0141322	0.0105009
882	Deaths	High-income North America	Male	Age-standardized	Retinoblastoma	Rate	2010	0.0125502	0.0145402	0.0107522
883	Deaths	High-income North America	Male	Age-standardized	Retinoblastoma	Rate	2011	0.0140457	0.0163988	0.012009
884	Deaths	High-income North America	Male	Age-standardized	Retinoblastoma	Rate	2012	0.0136648	0.0160091	0.0117655
885	Deaths	High-income North America	Male	Age-standardized	Retinoblastoma	Rate	2013	0.0136677	0.016001	0.0117774
886	Deaths	High-income North America	Male	Age-standardized	Retinoblastoma	Rate	2014	0.0136308	0.0158156	0.0116455
887	Deaths	High-income North America	Male	Age-standardized	Retinoblastoma	Rate	2015	0.013607	0.0158486	0.0115622
888	Deaths	High-income North America	Male	Age-standardized	Retinoblastoma	Rate	2016	0.0150437	0.017785	0.0126426
889	Deaths	High-income North America	Male	Age-standardized	Retinoblastoma	Rate	2017	0.0137713	0.016746	0.0113177
890	Deaths	High-income North America	Male	Age-standardized	Retinoblastoma	Rate	2018	0.0127178	0.0160087	0.0102091
891	Deaths	High-income North America	Male	Age-standardized	Retinoblastoma	Rate	2019	0.0131195	0.0170132	0.0102667
892	Deaths	High-income North America	Male	Age-standardized	Retinoblastoma	Rate	2021	0.0113666	0.0156676	0.00820183
893	Deaths	High-income North America	Male	Age-standardized	Retinoblastoma	Rate	1996	0.0183024	0.0211855	0.0158133
894	Deaths	High-income North America	Male	Age-standardized	Retinoblastoma	Rate	2002	0.0173648	0.0198534	0.0150619
895	Deaths	High-income North America	Male	Age-standardized	Retinoblastoma	Rate	1993	0.025839	0.0297837	0.0221885
896	Deaths	High-income North America	Male	Age-standardized	Retinoblastoma	Rate	2020	0.0121206	0.0163276	0.00906869
897	Deaths	High-income North America	Female	Age-standardized	Retinoblastoma	Rate	1990	0.0353677	0.0413467	0.0304047
898	Deaths	High-income North America	Female	Age-standardized	Retinoblastoma	Rate	1991	0.0327584	0.0380018	0.0282226
899	Deaths	High-income North America	Female	Age-standardized	Retinoblastoma	Rate	1992	0.0296143	0.0342795	0.0256271
900	Deaths	High-income North America	Female	Age-standardized	Retinoblastoma	Rate	1994	0.0235293	0.0271741	0.0201884
901	Deaths	High-income North America	Female	Age-standardized	Retinoblastoma	Rate	1995	0.0207643	0.0240073	0.0178388
902	Deaths	High-income North America	Female	Age-standardized	Retinoblastoma	Rate	1997	0.0154104	0.0179062	0.0132085
903	Deaths	High-income North America	Female	Age-standardized	Retinoblastoma	Rate	1998	0.0178149	0.0208258	0.0152637
904	Deaths	High-income North America	Female	Age-standardized	Retinoblastoma	Rate	1999	0.0189339	0.0222224	0.0163241
905	Deaths	High-income North America	Female	Age-standardized	Retinoblastoma	Rate	2000	0.0209176	0.0243198	0.0180129
906	Deaths	High-income North America	Female	Age-standardized	Retinoblastoma	Rate	2003	0.0141081	0.0162025	0.0123252
907	Deaths	High-income North America	Female	Age-standardized	Retinoblastoma	Rate	2001	0.0195269	0.0226977	0.0168539
908	Deaths	High-income North America	Female	Age-standardized	Retinoblastoma	Rate	2004	0.0144318	0.0165781	0.0125902
909	Deaths	High-income North America	Female	Age-standardized	Retinoblastoma	Rate	2005	0.0135622	0.0154795	0.011851
910	Deaths	High-income North America	Female	Age-standardized	Retinoblastoma	Rate	2006	0.0107108	0.0122442	0.00934071
911	Deaths	High-income North America	Female	Age-standardized	Retinoblastoma	Rate	2007	0.00944761	0.0107951	0.00820301
912	Deaths	High-income North America	Female	Age-standardized	Retinoblastoma	Rate	2008	0.00896981	0.0102613	0.00775287
913	Deaths	High-income North America	Female	Age-standardized	Retinoblastoma	Rate	2009	0.00896357	0.0102841	0.00778971
914	Deaths	High-income North America	Female	Age-standardized	Retinoblastoma	Rate	2010	0.00962721	0.011017	0.00840793
915	Deaths	High-income North America	Female	Age-standardized	Retinoblastoma	Rate	2011	0.0100561	0.0115048	0.0087508
916	Deaths	High-income North America	Female	Age-standardized	Retinoblastoma	Rate	2012	0.0119444	0.0136646	0.0104164
917	Deaths	High-income North America	Female	Age-standardized	Retinoblastoma	Rate	2013	0.0123316	0.0142346	0.0107288
918	Deaths	High-income North America	Female	Age-standardized	Retinoblastoma	Rate	2014	0.0127765	0.014862	0.0110429
919	Deaths	High-income North America	Female	Age-standardized	Retinoblastoma	Rate	2015	0.0133584	0.015482	0.0114516
920	Deaths	High-income North America	Female	Age-standardized	Retinoblastoma	Rate	2016	0.0132066	0.0154291	0.0111677
921	Deaths	High-income North America	Female	Age-standardized	Retinoblastoma	Rate	2017	0.0118032	0.014194	0.00977667
922	Deaths	High-income North America	Female	Age-standardized	Retinoblastoma	Rate	2018	0.0130355	0.0160951	0.0105638
923	Deaths	High-income North America	Female	Age-standardized	Retinoblastoma	Rate	2019	0.0106954	0.0137968	0.00849835
924	Deaths	High-income North America	Female	Age-standardized	Retinoblastoma	Rate	2021	0.00905479	0.0125591	0.00667762
925	Deaths	High-income North America	Female	Age-standardized	Retinoblastoma	Rate	1996	0.0166526	0.019304	0.0143515
926	Deaths	High-income North America	Female	Age-standardized	Retinoblastoma	Rate	2002	0.0171166	0.0196044	0.0148426
927	Deaths	High-income North America	Female	Age-standardized	Retinoblastoma	Rate	1993	0.0249015	0.0288231	0.0213213
928	Deaths	High-income North America	Female	Age-standardized	Retinoblastoma	Rate	2020	0.00978379	0.0129983	0.00749768
929	Deaths	High-income North America	Both	Age-standardized	Retinoblastoma	Rate	1990	0.033136	0.037332	0.0291149
930	Deaths	High-income North America	Both	Age-standardized	Retinoblastoma	Rate	1991	0.0316374	0.0354998	0.0279173
931	Deaths	High-income North America	Both	Age-standardized	Retinoblastoma	Rate	1992	0.0291389	0.0326585	0.0258732
932	Deaths	High-income North America	Both	Age-standardized	Retinoblastoma	Rate	1994	0.0230618	0.0256891	0.0205542
933	Deaths	High-income North America	Both	Age-standardized	Retinoblastoma	Rate	1995	0.0205067	0.0229363	0.0182747
934	Deaths	High-income North America	Both	Age-standardized	Retinoblastoma	Rate	1997	0.0164035	0.0183913	0.0146239
935	Deaths	High-income North America	Both	Age-standardized	Retinoblastoma	Rate	1998	0.0185029	0.0208447	0.0165005
936	Deaths	High-income North America	Both	Age-standardized	Retinoblastoma	Rate	1999	0.0197321	0.022272	0.0174793
937	Deaths	High-income North America	Both	Age-standardized	Retinoblastoma	Rate	2000	0.0211741	0.0236895	0.0188103
938	Deaths	High-income North America	Both	Age-standardized	Retinoblastoma	Rate	2003	0.0155972	0.0175698	0.01385
939	Deaths	High-income North America	Both	Age-standardized	Retinoblastoma	Rate	2001	0.0199905	0.0223961	0.017698
940	Deaths	High-income North America	Both	Age-standardized	Retinoblastoma	Rate	2004	0.0154445	0.0172949	0.0136871
941	Deaths	High-income North America	Both	Age-standardized	Retinoblastoma	Rate	2005	0.0145578	0.0162751	0.0128449
942	Deaths	High-income North America	Both	Age-standardized	Retinoblastoma	Rate	2006	0.012435	0.0139727	0.0110003
943	Deaths	High-income North America	Both	Age-standardized	Retinoblastoma	Rate	2007	0.0116369	0.0130693	0.0103343
944	Deaths	High-income North America	Both	Age-standardized	Retinoblastoma	Rate	2008	0.0108357	0.0121029	0.00960813
945	Deaths	High-income North America	Both	Age-standardized	Retinoblastoma	Rate	2009	0.0106414	0.0119134	0.00943959
946	Deaths	High-income North America	Both	Age-standardized	Retinoblastoma	Rate	2010	0.0111214	0.0125089	0.00985665
947	Deaths	High-income North America	Both	Age-standardized	Retinoblastoma	Rate	2011	0.0120953	0.0137032	0.0106676
948	Deaths	High-income North America	Both	Age-standardized	Retinoblastoma	Rate	2012	0.0128238	0.0144738	0.0113281
949	Deaths	High-income North America	Both	Age-standardized	Retinoblastoma	Rate	2013	0.0130145	0.014768	0.0115853
950	Deaths	High-income North America	Both	Age-standardized	Retinoblastoma	Rate	2014	0.0132132	0.0149289	0.0116829
951	Deaths	High-income North America	Both	Age-standardized	Retinoblastoma	Rate	2015	0.0134855	0.0153204	0.0118483
952	Deaths	High-income North America	Both	Age-standardized	Retinoblastoma	Rate	2016	0.0141459	0.0162688	0.0122633
953	Deaths	High-income North America	Both	Age-standardized	Retinoblastoma	Rate	2017	0.0128096	0.0151253	0.0108852
954	Deaths	High-income North America	Both	Age-standardized	Retinoblastoma	Rate	2018	0.0128732	0.0156678	0.0106235
955	Deaths	High-income North America	Both	Age-standardized	Retinoblastoma	Rate	2019	0.0119348	0.0151557	0.00963583
956	Deaths	High-income North America	Both	Age-standardized	Retinoblastoma	Rate	2021	0.0102368	0.0137987	0.00773925
957	Deaths	High-income North America	Both	Age-standardized	Retinoblastoma	Rate	1996	0.0174975	0.0195369	0.0155549
958	Deaths	High-income North America	Both	Age-standardized	Retinoblastoma	Rate	2002	0.0172435	0.0192532	0.0152533
959	Deaths	High-income North America	Both	Age-standardized	Retinoblastoma	Rate	1993	0.0253817	0.0283786	0.0227376
960	Deaths	High-income North America	Both	Age-standardized	Retinoblastoma	Rate	2020	0.0109785	0.0143104	0.00856549
961	Deaths	Global	Male	Age-standardized	Retinoblastoma	Rate	1990	0.264178	0.370295	0.129409
962	Deaths	Global	Male	Age-standardized	Retinoblastoma	Rate	1991	0.260798	0.364609	0.130332
963	Deaths	Global	Male	Age-standardized	Retinoblastoma	Rate	1992	0.260762	0.362665	0.130601
964	Deaths	Global	Male	Age-standardized	Retinoblastoma	Rate	1994	0.257987	0.366371	0.128757
965	Deaths	Global	Male	Age-standardized	Retinoblastoma	Rate	1995	0.257896	0.36507	0.12947
966	Deaths	Global	Male	Age-standardized	Retinoblastoma	Rate	1997	0.256002	0.357413	0.130101
967	Deaths	Global	Male	Age-standardized	Retinoblastoma	Rate	1998	0.25432	0.35364	0.130169
968	Deaths	Global	Male	Age-standardized	Retinoblastoma	Rate	1999	0.252858	0.353405	0.130728
969	Deaths	Global	Male	Age-standardized	Retinoblastoma	Rate	2000	0.253112	0.359286	0.131547
970	Deaths	Global	Male	Age-standardized	Retinoblastoma	Rate	2003	0.249285	0.350703	0.13092
971	Deaths	Global	Male	Age-standardized	Retinoblastoma	Rate	2001	0.249787	0.354824	0.131471
972	Deaths	Global	Male	Age-standardized	Retinoblastoma	Rate	2004	0.249453	0.347842	0.132454
973	Deaths	Global	Male	Age-standardized	Retinoblastoma	Rate	2005	0.249997	0.349222	0.133517
974	Deaths	Global	Male	Age-standardized	Retinoblastoma	Rate	2006	0.250783	0.356825	0.135159
975	Deaths	Global	Male	Age-standardized	Retinoblastoma	Rate	2007	0.250558	0.35931	0.135872
976	Deaths	Global	Male	Age-standardized	Retinoblastoma	Rate	2008	0.249577	0.354704	0.136839
977	Deaths	Global	Male	Age-standardized	Retinoblastoma	Rate	2009	0.247152	0.353377	0.135177
978	Deaths	Global	Male	Age-standardized	Retinoblastoma	Rate	2010	0.244791	0.350973	0.133628
979	Deaths	Global	Male	Age-standardized	Retinoblastoma	Rate	2011	0.246936	0.350784	0.135683
980	Deaths	Global	Male	Age-standardized	Retinoblastoma	Rate	2012	0.248274	0.351415	0.134861
981	Deaths	Global	Male	Age-standardized	Retinoblastoma	Rate	2013	0.248706	0.357929	0.134817
982	Deaths	Global	Male	Age-standardized	Retinoblastoma	Rate	2014	0.24598	0.353557	0.134409
983	Deaths	Global	Male	Age-standardized	Retinoblastoma	Rate	2015	0.241687	0.348313	0.130435
984	Deaths	Global	Male	Age-standardized	Retinoblastoma	Rate	2016	0.236621	0.339896	0.127431
985	Deaths	Global	Male	Age-standardized	Retinoblastoma	Rate	2017	0.231826	0.329544	0.124963
986	Deaths	Global	Male	Age-standardized	Retinoblastoma	Rate	2018	0.226867	0.32326	0.123266
987	Deaths	Global	Male	Age-standardized	Retinoblastoma	Rate	2019	0.224314	0.318865	0.122257
988	Deaths	Global	Male	Age-standardized	Retinoblastoma	Rate	2021	0.211554	0.309315	0.11082
989	Deaths	Global	Male	Age-standardized	Retinoblastoma	Rate	1996	0.256772	0.355985	0.129588
990	Deaths	Global	Male	Age-standardized	Retinoblastoma	Rate	2002	0.249203	0.352583	0.130943
991	Deaths	Global	Male	Age-standardized	Retinoblastoma	Rate	1993	0.2595	0.367115	0.130126
992	Deaths	Global	Male	Age-standardized	Retinoblastoma	Rate	2020	0.217288	0.313223	0.115954
993	Deaths	Global	Female	Age-standardized	Retinoblastoma	Rate	1990	0.259992	0.36297	0.110849
994	Deaths	Global	Female	Age-standardized	Retinoblastoma	Rate	1991	0.257697	0.359622	0.110846
995	Deaths	Global	Female	Age-standardized	Retinoblastoma	Rate	1992	0.256875	0.357901	0.110724
996	Deaths	Global	Female	Age-standardized	Retinoblastoma	Rate	1994	0.256023	0.350668	0.109901
997	Deaths	Global	Female	Age-standardized	Retinoblastoma	Rate	1995	0.257022	0.354912	0.111281
998	Deaths	Global	Female	Age-standardized	Retinoblastoma	Rate	1997	0.254153	0.357936	0.109727
999	Deaths	Global	Female	Age-standardized	Retinoblastoma	Rate	1998	0.251684	0.354667	0.109897
1000	Deaths	Global	Female	Age-standardized	Retinoblastoma	Rate	1999	0.249829	0.352393	0.110209
1001	Deaths	Global	Female	Age-standardized	Retinoblastoma	Rate	2000	0.248575	0.354644	0.110123
1002	Deaths	Global	Female	Age-standardized	Retinoblastoma	Rate	2003	0.240524	0.347343	0.109785
1003	Deaths	Global	Female	Age-standardized	Retinoblastoma	Rate	2001	0.242798	0.348319	0.110226
1004	Deaths	Global	Female	Age-standardized	Retinoblastoma	Rate	2004	0.242255	0.354841	0.111125
1005	Deaths	Global	Female	Age-standardized	Retinoblastoma	Rate	2005	0.243543	0.362461	0.112442
1006	Deaths	Global	Female	Age-standardized	Retinoblastoma	Rate	2006	0.246316	0.374472	0.112975
1007	Deaths	Global	Female	Age-standardized	Retinoblastoma	Rate	2007	0.246579	0.369842	0.114134
1008	Deaths	Global	Female	Age-standardized	Retinoblastoma	Rate	2008	0.245557	0.368216	0.115035
1009	Deaths	Global	Female	Age-standardized	Retinoblastoma	Rate	2009	0.244739	0.371924	0.114467
1010	Deaths	Global	Female	Age-standardized	Retinoblastoma	Rate	2010	0.244315	0.370525	0.113633
1011	Deaths	Global	Female	Age-standardized	Retinoblastoma	Rate	2011	0.246527	0.374386	0.11423
1012	Deaths	Global	Female	Age-standardized	Retinoblastoma	Rate	2012	0.248367	0.372796	0.114541
1013	Deaths	Global	Female	Age-standardized	Retinoblastoma	Rate	2013	0.251041	0.373577	0.113993
1014	Deaths	Global	Female	Age-standardized	Retinoblastoma	Rate	2014	0.250349	0.367573	0.114424
1015	Deaths	Global	Female	Age-standardized	Retinoblastoma	Rate	2015	0.246472	0.362499	0.114019
1016	Deaths	Global	Female	Age-standardized	Retinoblastoma	Rate	2016	0.242642	0.355978	0.11353
1017	Deaths	Global	Female	Age-standardized	Retinoblastoma	Rate	2017	0.238727	0.347511	0.112713
1018	Deaths	Global	Female	Age-standardized	Retinoblastoma	Rate	2018	0.233375	0.340069	0.108518
1019	Deaths	Global	Female	Age-standardized	Retinoblastoma	Rate	2019	0.230457	0.337846	0.108022
1020	Deaths	Global	Female	Age-standardized	Retinoblastoma	Rate	2021	0.212369	0.303047	0.0983374
1021	Deaths	Global	Female	Age-standardized	Retinoblastoma	Rate	1996	0.256357	0.357021	0.111132
1022	Deaths	Global	Female	Age-standardized	Retinoblastoma	Rate	2002	0.240467	0.343598	0.10886
1023	Deaths	Global	Female	Age-standardized	Retinoblastoma	Rate	1993	0.255651	0.352869	0.109395
1024	Deaths	Global	Female	Age-standardized	Retinoblastoma	Rate	2020	0.217613	0.316645	0.102103
1025	Deaths	Global	Both	Age-standardized	Retinoblastoma	Rate	1990	0.262133	0.347417	0.147687
1026	Deaths	Global	Both	Age-standardized	Retinoblastoma	Rate	1991	0.259281	0.341845	0.146933
1027	Deaths	Global	Both	Age-standardized	Retinoblastoma	Rate	1992	0.258868	0.340766	0.148042
1028	Deaths	Global	Both	Age-standardized	Retinoblastoma	Rate	1994	0.25703	0.336703	0.147589
1029	Deaths	Global	Both	Age-standardized	Retinoblastoma	Rate	1995	0.257469	0.338808	0.148293
1030	Deaths	Global	Both	Age-standardized	Retinoblastoma	Rate	1997	0.255109	0.329171	0.148807
1031	Deaths	Global	Both	Age-standardized	Retinoblastoma	Rate	1998	0.253049	0.324106	0.150681
1032	Deaths	Global	Both	Age-standardized	Retinoblastoma	Rate	1999	0.251398	0.324785	0.15043
1033	Deaths	Global	Both	Age-standardized	Retinoblastoma	Rate	2000	0.250925	0.325424	0.150975
1034	Deaths	Global	Both	Age-standardized	Retinoblastoma	Rate	2003	0.24506	0.317421	0.152373
1035	Deaths	Global	Both	Age-standardized	Retinoblastoma	Rate	2001	0.246417	0.319563	0.149727
1036	Deaths	Global	Both	Age-standardized	Retinoblastoma	Rate	2004	0.245982	0.318697	0.154514
1037	Deaths	Global	Both	Age-standardized	Retinoblastoma	Rate	2005	0.246884	0.320558	0.155321
1038	Deaths	Global	Both	Age-standardized	Retinoblastoma	Rate	2006	0.248629	0.327354	0.157181
1039	Deaths	Global	Both	Age-standardized	Retinoblastoma	Rate	2007	0.248639	0.326688	0.15882
1040	Deaths	Global	Both	Age-standardized	Retinoblastoma	Rate	2008	0.247638	0.327316	0.159899
1041	Deaths	Global	Both	Age-standardized	Retinoblastoma	Rate	2009	0.245989	0.325321	0.158316
1042	Deaths	Global	Both	Age-standardized	Retinoblastoma	Rate	2010	0.244563	0.32109	0.156282
1043	Deaths	Global	Both	Age-standardized	Retinoblastoma	Rate	2011	0.24674	0.32147	0.158802
1044	Deaths	Global	Both	Age-standardized	Retinoblastoma	Rate	2012	0.248321	0.320017	0.159913
1045	Deaths	Global	Both	Age-standardized	Retinoblastoma	Rate	2013	0.249837	0.323345	0.161239
1046	Deaths	Global	Both	Age-standardized	Retinoblastoma	Rate	2014	0.248093	0.326478	0.158418
1047	Deaths	Global	Both	Age-standardized	Retinoblastoma	Rate	2015	0.244	0.325199	0.15573
1048	Deaths	Global	Both	Age-standardized	Retinoblastoma	Rate	2016	0.23953	0.319342	0.15292
1049	Deaths	Global	Both	Age-standardized	Retinoblastoma	Rate	2017	0.235159	0.311436	0.148866
1050	Deaths	Global	Both	Age-standardized	Retinoblastoma	Rate	2018	0.230008	0.306993	0.144462
1051	Deaths	Global	Both	Age-standardized	Retinoblastoma	Rate	2019	0.227279	0.303614	0.143312
1052	Deaths	Global	Both	Age-standardized	Retinoblastoma	Rate	2021	0.211947	0.290792	0.127928
1053	Deaths	Global	Both	Age-standardized	Retinoblastoma	Rate	1996	0.256569	0.332771	0.147872
1054	Deaths	Global	Both	Age-standardized	Retinoblastoma	Rate	2002	0.244991	0.318214	0.150138
1055	Deaths	Global	Both	Age-standardized	Retinoblastoma	Rate	1993	0.257628	0.335694	0.147334
1056	Deaths	Global	Both	Age-standardized	Retinoblastoma	Rate	2020	0.217443	0.296107	0.132715
1057	Deaths	Central Sub-Saharan Africa	Male	Age-standardized	Retinoblastoma	Rate	1990	0.249545	0.57514	0.0812622
1058	Deaths	Central Sub-Saharan Africa	Male	Age-standardized	Retinoblastoma	Rate	1991	0.250005	0.582863	0.0815596
1059	Deaths	Central Sub-Saharan Africa	Male	Age-standardized	Retinoblastoma	Rate	1992	0.249412	0.6089	0.0824354
1060	Deaths	Central Sub-Saharan Africa	Male	Age-standardized	Retinoblastoma	Rate	1994	0.247515	0.64861	0.0792524
1061	Deaths	Central Sub-Saharan Africa	Male	Age-standardized	Retinoblastoma	Rate	1995	0.245361	0.653029	0.0775833
1062	Deaths	Central Sub-Saharan Africa	Male	Age-standardized	Retinoblastoma	Rate	1997	0.239956	0.670835	0.0763155
1063	Deaths	Central Sub-Saharan Africa	Male	Age-standardized	Retinoblastoma	Rate	1998	0.238071	0.642407	0.0749292
1064	Deaths	Central Sub-Saharan Africa	Male	Age-standardized	Retinoblastoma	Rate	1999	0.235337	0.629356	0.0732934
1065	Deaths	Central Sub-Saharan Africa	Male	Age-standardized	Retinoblastoma	Rate	2000	0.234318	0.612913	0.0729391
1066	Deaths	Central Sub-Saharan Africa	Male	Age-standardized	Retinoblastoma	Rate	2003	0.229119	0.628124	0.0719726
1067	Deaths	Central Sub-Saharan Africa	Male	Age-standardized	Retinoblastoma	Rate	2001	0.229784	0.613513	0.0718438
1068	Deaths	Central Sub-Saharan Africa	Male	Age-standardized	Retinoblastoma	Rate	2004	0.229811	0.656821	0.0715843
1069	Deaths	Central Sub-Saharan Africa	Male	Age-standardized	Retinoblastoma	Rate	2005	0.231174	0.645777	0.0693621
1070	Deaths	Central Sub-Saharan Africa	Male	Age-standardized	Retinoblastoma	Rate	2006	0.234031	0.628795	0.0692884
1071	Deaths	Central Sub-Saharan Africa	Male	Age-standardized	Retinoblastoma	Rate	2007	0.234861	0.609475	0.0688243
1072	Deaths	Central Sub-Saharan Africa	Male	Age-standardized	Retinoblastoma	Rate	2008	0.234743	0.572836	0.0697392
1073	Deaths	Central Sub-Saharan Africa	Male	Age-standardized	Retinoblastoma	Rate	2009	0.237167	0.613674	0.0694266
1074	Deaths	Central Sub-Saharan Africa	Male	Age-standardized	Retinoblastoma	Rate	2010	0.238813	0.62161	0.0695832
1075	Deaths	Central Sub-Saharan Africa	Male	Age-standardized	Retinoblastoma	Rate	2011	0.239295	0.630779	0.0704431
1076	Deaths	Central Sub-Saharan Africa	Male	Age-standardized	Retinoblastoma	Rate	2012	0.242051	0.659341	0.0707774
1077	Deaths	Central Sub-Saharan Africa	Male	Age-standardized	Retinoblastoma	Rate	2013	0.241168	0.614363	0.0695969
1078	Deaths	Central Sub-Saharan Africa	Male	Age-standardized	Retinoblastoma	Rate	2014	0.237928	0.616057	0.0681906
1079	Deaths	Central Sub-Saharan Africa	Male	Age-standardized	Retinoblastoma	Rate	2015	0.232196	0.593582	0.064982
1080	Deaths	Central Sub-Saharan Africa	Male	Age-standardized	Retinoblastoma	Rate	2016	0.21954	0.573346	0.0594967
1081	Deaths	Central Sub-Saharan Africa	Male	Age-standardized	Retinoblastoma	Rate	2017	0.2079	0.538999	0.0570575
1082	Deaths	Central Sub-Saharan Africa	Male	Age-standardized	Retinoblastoma	Rate	2018	0.198387	0.500011	0.0548226
1083	Deaths	Central Sub-Saharan Africa	Male	Age-standardized	Retinoblastoma	Rate	2019	0.187919	0.448449	0.0506293
1084	Deaths	Central Sub-Saharan Africa	Male	Age-standardized	Retinoblastoma	Rate	2021	0.174631	0.449254	0.0477539
1085	Deaths	Central Sub-Saharan Africa	Male	Age-standardized	Retinoblastoma	Rate	1996	0.242003	0.652385	0.0767579
1086	Deaths	Central Sub-Saharan Africa	Male	Age-standardized	Retinoblastoma	Rate	2002	0.228916	0.592836	0.0702564
1087	Deaths	Central Sub-Saharan Africa	Male	Age-standardized	Retinoblastoma	Rate	1993	0.249329	0.651972	0.0804221
1088	Deaths	Central Sub-Saharan Africa	Male	Age-standardized	Retinoblastoma	Rate	2020	0.181002	0.456635	0.0493187
1089	Deaths	Central Sub-Saharan Africa	Female	Age-standardized	Retinoblastoma	Rate	1990	0.266543	0.577994	0.101209
1090	Deaths	Central Sub-Saharan Africa	Female	Age-standardized	Retinoblastoma	Rate	1991	0.264909	0.588421	0.100254
1091	Deaths	Central Sub-Saharan Africa	Female	Age-standardized	Retinoblastoma	Rate	1992	0.262145	0.580343	0.10175
1092	Deaths	Central Sub-Saharan Africa	Female	Age-standardized	Retinoblastoma	Rate	1994	0.254125	0.561616	0.0996563
1093	Deaths	Central Sub-Saharan Africa	Female	Age-standardized	Retinoblastoma	Rate	1995	0.248934	0.557318	0.0974317
1094	Deaths	Central Sub-Saharan Africa	Female	Age-standardized	Retinoblastoma	Rate	1997	0.238281	0.518486	0.0895991
1095	Deaths	Central Sub-Saharan Africa	Female	Age-standardized	Retinoblastoma	Rate	1998	0.233303	0.538638	0.0884848
1096	Deaths	Central Sub-Saharan Africa	Female	Age-standardized	Retinoblastoma	Rate	1999	0.225753	0.524066	0.0865948
1097	Deaths	Central Sub-Saharan Africa	Female	Age-standardized	Retinoblastoma	Rate	2000	0.219676	0.520997	0.0834077
1098	Deaths	Central Sub-Saharan Africa	Female	Age-standardized	Retinoblastoma	Rate	2003	0.204908	0.445624	0.0787613
1099	Deaths	Central Sub-Saharan Africa	Female	Age-standardized	Retinoblastoma	Rate	2001	0.211067	0.483557	0.0808053
1100	Deaths	Central Sub-Saharan Africa	Female	Age-standardized	Retinoblastoma	Rate	2004	0.204407	0.448524	0.0784671
1101	Deaths	Central Sub-Saharan Africa	Female	Age-standardized	Retinoblastoma	Rate	2005	0.204683	0.450532	0.0787691
1102	Deaths	Central Sub-Saharan Africa	Female	Age-standardized	Retinoblastoma	Rate	2006	0.20708	0.471653	0.0774517
1103	Deaths	Central Sub-Saharan Africa	Female	Age-standardized	Retinoblastoma	Rate	2007	0.207764	0.473109	0.0778959
1104	Deaths	Central Sub-Saharan Africa	Female	Age-standardized	Retinoblastoma	Rate	2008	0.20747	0.480253	0.0775658
1105	Deaths	Central Sub-Saharan Africa	Female	Age-standardized	Retinoblastoma	Rate	2009	0.209468	0.462052	0.0779854
1106	Deaths	Central Sub-Saharan Africa	Female	Age-standardized	Retinoblastoma	Rate	2010	0.211434	0.455717	0.0774378
1107	Deaths	Central Sub-Saharan Africa	Female	Age-standardized	Retinoblastoma	Rate	2011	0.211809	0.455114	0.0799283
1108	Deaths	Central Sub-Saharan Africa	Female	Age-standardized	Retinoblastoma	Rate	2012	0.21443	0.462695	0.081562
1109	Deaths	Central Sub-Saharan Africa	Female	Age-standardized	Retinoblastoma	Rate	2013	0.213956	0.456834	0.0791965
1110	Deaths	Central Sub-Saharan Africa	Female	Age-standardized	Retinoblastoma	Rate	2014	0.210604	0.469665	0.0766856
1111	Deaths	Central Sub-Saharan Africa	Female	Age-standardized	Retinoblastoma	Rate	2015	0.203279	0.474887	0.0751884
1112	Deaths	Central Sub-Saharan Africa	Female	Age-standardized	Retinoblastoma	Rate	2016	0.190745	0.456924	0.0697863
1113	Deaths	Central Sub-Saharan Africa	Female	Age-standardized	Retinoblastoma	Rate	2017	0.178571	0.447716	0.0663333
1114	Deaths	Central Sub-Saharan Africa	Female	Age-standardized	Retinoblastoma	Rate	2018	0.168419	0.421344	0.0609469
1115	Deaths	Central Sub-Saharan Africa	Female	Age-standardized	Retinoblastoma	Rate	2019	0.158221	0.382463	0.0562922
1116	Deaths	Central Sub-Saharan Africa	Female	Age-standardized	Retinoblastoma	Rate	2021	0.144871	0.353871	0.0494167
1117	Deaths	Central Sub-Saharan Africa	Female	Age-standardized	Retinoblastoma	Rate	1996	0.242176	0.507612	0.0950426
1118	Deaths	Central Sub-Saharan Africa	Female	Age-standardized	Retinoblastoma	Rate	2002	0.206593	0.463231	0.0786099
1119	Deaths	Central Sub-Saharan Africa	Female	Age-standardized	Retinoblastoma	Rate	1993	0.259311	0.579862	0.101367
1120	Deaths	Central Sub-Saharan Africa	Female	Age-standardized	Retinoblastoma	Rate	2020	0.150834	0.375117	0.0521312
1121	Deaths	Central Sub-Saharan Africa	Both	Age-standardized	Retinoblastoma	Rate	1990	0.257952	0.479429	0.114813
1122	Deaths	Central Sub-Saharan Africa	Both	Age-standardized	Retinoblastoma	Rate	1991	0.257374	0.487616	0.116237
1123	Deaths	Central Sub-Saharan Africa	Both	Age-standardized	Retinoblastoma	Rate	1992	0.255703	0.490335	0.114727
1124	Deaths	Central Sub-Saharan Africa	Both	Age-standardized	Retinoblastoma	Rate	1994	0.250776	0.495074	0.113337
1125	Deaths	Central Sub-Saharan Africa	Both	Age-standardized	Retinoblastoma	Rate	1995	0.247123	0.495422	0.1148
1126	Deaths	Central Sub-Saharan Africa	Both	Age-standardized	Retinoblastoma	Rate	1997	0.239126	0.489224	0.109924
1127	Deaths	Central Sub-Saharan Africa	Both	Age-standardized	Retinoblastoma	Rate	1998	0.235715	0.493049	0.10557
1128	Deaths	Central Sub-Saharan Africa	Both	Age-standardized	Retinoblastoma	Rate	1999	0.230606	0.472233	0.10198
1129	Deaths	Central Sub-Saharan Africa	Both	Age-standardized	Retinoblastoma	Rate	2000	0.227093	0.463185	0.101848
1130	Deaths	Central Sub-Saharan Africa	Both	Age-standardized	Retinoblastoma	Rate	2003	0.217178	0.44577	0.10109
1131	Deaths	Central Sub-Saharan Africa	Both	Age-standardized	Retinoblastoma	Rate	2001	0.220549	0.435961	0.0994593
1132	Deaths	Central Sub-Saharan Africa	Both	Age-standardized	Retinoblastoma	Rate	2004	0.217285	0.443056	0.100512
1133	Deaths	Central Sub-Saharan Africa	Both	Age-standardized	Retinoblastoma	Rate	2005	0.218114	0.438228	0.0978583
1134	Deaths	Central Sub-Saharan Africa	Both	Age-standardized	Retinoblastoma	Rate	2006	0.220745	0.436454	0.0997829
1135	Deaths	Central Sub-Saharan Africa	Both	Age-standardized	Retinoblastoma	Rate	2007	0.221505	0.451782	0.0998351
1136	Deaths	Central Sub-Saharan Africa	Both	Age-standardized	Retinoblastoma	Rate	2008	0.2213	0.442291	0.0984447
1137	Deaths	Central Sub-Saharan Africa	Both	Age-standardized	Retinoblastoma	Rate	2009	0.223513	0.446849	0.100025
1138	Deaths	Central Sub-Saharan Africa	Both	Age-standardized	Retinoblastoma	Rate	2010	0.225317	0.444647	0.0983663
1139	Deaths	Central Sub-Saharan Africa	Both	Age-standardized	Retinoblastoma	Rate	2011	0.225747	0.439103	0.100263
1140	Deaths	Central Sub-Saharan Africa	Both	Age-standardized	Retinoblastoma	Rate	2012	0.228439	0.45111	0.100804
1141	Deaths	Central Sub-Saharan Africa	Both	Age-standardized	Retinoblastoma	Rate	2013	0.22776	0.444584	0.10074
1142	Deaths	Central Sub-Saharan Africa	Both	Age-standardized	Retinoblastoma	Rate	2014	0.224467	0.450608	0.0933203
1143	Deaths	Central Sub-Saharan Africa	Both	Age-standardized	Retinoblastoma	Rate	2015	0.217952	0.454797	0.0925321
1144	Deaths	Central Sub-Saharan Africa	Both	Age-standardized	Retinoblastoma	Rate	2016	0.205356	0.431245	0.0851714
1145	Deaths	Central Sub-Saharan Africa	Both	Age-standardized	Retinoblastoma	Rate	2017	0.193455	0.415123	0.0761185
1146	Deaths	Central Sub-Saharan Africa	Both	Age-standardized	Retinoblastoma	Rate	2018	0.183629	0.386229	0.0740471
1147	Deaths	Central Sub-Saharan Africa	Both	Age-standardized	Retinoblastoma	Rate	2019	0.173294	0.359094	0.0688603
1148	Deaths	Central Sub-Saharan Africa	Both	Age-standardized	Retinoblastoma	Rate	2021	0.15998	0.323935	0.0604302
1149	Deaths	Central Sub-Saharan Africa	Both	Age-standardized	Retinoblastoma	Rate	1996	0.242085	0.48813	0.112104
1150	Deaths	Central Sub-Saharan Africa	Both	Age-standardized	Retinoblastoma	Rate	2002	0.217904	0.444529	0.100519
1151	Deaths	Central Sub-Saharan Africa	Both	Age-standardized	Retinoblastoma	Rate	1993	0.254257	0.489046	0.115434
1152	Deaths	Central Sub-Saharan Africa	Both	Age-standardized	Retinoblastoma	Rate	2020	0.166147	0.343784	0.0644682
1153	Deaths	Southern Sub-Saharan Africa	Male	Age-standardized	Retinoblastoma	Rate	1990	0.146642	0.269728	0.068945
1154	Deaths	Southern Sub-Saharan Africa	Male	Age-standardized	Retinoblastoma	Rate	1991	0.147604	0.265185	0.0693777
1155	Deaths	Southern Sub-Saharan Africa	Male	Age-standardized	Retinoblastoma	Rate	1992	0.138941	0.249538	0.0695354
1156	Deaths	Southern Sub-Saharan Africa	Male	Age-standardized	Retinoblastoma	Rate	1994	0.129506	0.228972	0.0666063
1157	Deaths	Southern Sub-Saharan Africa	Male	Age-standardized	Retinoblastoma	Rate	1995	0.123363	0.21498	0.0632442
1158	Deaths	Southern Sub-Saharan Africa	Male	Age-standardized	Retinoblastoma	Rate	1997	0.120985	0.209015	0.058614
1159	Deaths	Southern Sub-Saharan Africa	Male	Age-standardized	Retinoblastoma	Rate	1998	0.125508	0.210811	0.062496
1160	Deaths	Southern Sub-Saharan Africa	Male	Age-standardized	Retinoblastoma	Rate	1999	0.130949	0.211935	0.0628184
1161	Deaths	Southern Sub-Saharan Africa	Male	Age-standardized	Retinoblastoma	Rate	2000	0.140334	0.230482	0.0658528
1162	Deaths	Southern Sub-Saharan Africa	Male	Age-standardized	Retinoblastoma	Rate	2003	0.154942	0.265426	0.0685897
1163	Deaths	Southern Sub-Saharan Africa	Male	Age-standardized	Retinoblastoma	Rate	2001	0.144877	0.236116	0.0688004
1164	Deaths	Southern Sub-Saharan Africa	Male	Age-standardized	Retinoblastoma	Rate	2004	0.154563	0.27758	0.0692765
1165	Deaths	Southern Sub-Saharan Africa	Male	Age-standardized	Retinoblastoma	Rate	2005	0.155668	0.278685	0.0710307
1166	Deaths	Southern Sub-Saharan Africa	Male	Age-standardized	Retinoblastoma	Rate	2006	0.153009	0.27582	0.0696942
1167	Deaths	Southern Sub-Saharan Africa	Male	Age-standardized	Retinoblastoma	Rate	2007	0.144176	0.243697	0.0699588
1168	Deaths	Southern Sub-Saharan Africa	Male	Age-standardized	Retinoblastoma	Rate	2008	0.161417	0.275737	0.0756633
1169	Deaths	Southern Sub-Saharan Africa	Male	Age-standardized	Retinoblastoma	Rate	2009	0.165463	0.28242	0.0780644
1170	Deaths	Southern Sub-Saharan Africa	Male	Age-standardized	Retinoblastoma	Rate	2010	0.178174	0.312466	0.0796391
1171	Deaths	Southern Sub-Saharan Africa	Male	Age-standardized	Retinoblastoma	Rate	2011	0.2026	0.353368	0.0868859
1172	Deaths	Southern Sub-Saharan Africa	Male	Age-standardized	Retinoblastoma	Rate	2012	0.214561	0.37889	0.0913101
1173	Deaths	Southern Sub-Saharan Africa	Male	Age-standardized	Retinoblastoma	Rate	2013	0.213006	0.37858	0.0845885
1174	Deaths	Southern Sub-Saharan Africa	Male	Age-standardized	Retinoblastoma	Rate	2014	0.212848	0.409347	0.0789902
1175	Deaths	Southern Sub-Saharan Africa	Male	Age-standardized	Retinoblastoma	Rate	2015	0.212539	0.4126	0.0744382
1176	Deaths	Southern Sub-Saharan Africa	Male	Age-standardized	Retinoblastoma	Rate	2016	0.212844	0.423864	0.0699972
1177	Deaths	Southern Sub-Saharan Africa	Male	Age-standardized	Retinoblastoma	Rate	2017	0.203655	0.404768	0.0653596
1178	Deaths	Southern Sub-Saharan Africa	Male	Age-standardized	Retinoblastoma	Rate	2018	0.210403	0.42245	0.0669745
1179	Deaths	Southern Sub-Saharan Africa	Male	Age-standardized	Retinoblastoma	Rate	2019	0.207163	0.425468	0.0670707
1180	Deaths	Southern Sub-Saharan Africa	Male	Age-standardized	Retinoblastoma	Rate	2021	0.22154	0.480291	0.0735345
1181	Deaths	Southern Sub-Saharan Africa	Male	Age-standardized	Retinoblastoma	Rate	1996	0.121401	0.214644	0.0612338
1182	Deaths	Southern Sub-Saharan Africa	Male	Age-standardized	Retinoblastoma	Rate	2002	0.149799	0.244427	0.0697585
1183	Deaths	Southern Sub-Saharan Africa	Male	Age-standardized	Retinoblastoma	Rate	1993	0.129471	0.226672	0.0649662
1184	Deaths	Southern Sub-Saharan Africa	Male	Age-standardized	Retinoblastoma	Rate	2020	0.214838	0.433735	0.0693046
1185	Deaths	Southern Sub-Saharan Africa	Female	Age-standardized	Retinoblastoma	Rate	1990	0.126611	0.235817	0.042519
1186	Deaths	Southern Sub-Saharan Africa	Female	Age-standardized	Retinoblastoma	Rate	1991	0.126346	0.229758	0.0419104
1187	Deaths	Southern Sub-Saharan Africa	Female	Age-standardized	Retinoblastoma	Rate	1992	0.116882	0.200017	0.0431045
1188	Deaths	Southern Sub-Saharan Africa	Female	Age-standardized	Retinoblastoma	Rate	1994	0.106983	0.188086	0.0430789
1189	Deaths	Southern Sub-Saharan Africa	Female	Age-standardized	Retinoblastoma	Rate	1995	0.101419	0.176356	0.0403363
1190	Deaths	Southern Sub-Saharan Africa	Female	Age-standardized	Retinoblastoma	Rate	1997	0.100258	0.165369	0.0374006
1191	Deaths	Southern Sub-Saharan Africa	Female	Age-standardized	Retinoblastoma	Rate	1998	0.0956478	0.153889	0.0381208
1192	Deaths	Southern Sub-Saharan Africa	Female	Age-standardized	Retinoblastoma	Rate	1999	0.0956144	0.152344	0.0377526
1193	Deaths	Southern Sub-Saharan Africa	Female	Age-standardized	Retinoblastoma	Rate	2000	0.104605	0.16739	0.0396658
1194	Deaths	Southern Sub-Saharan Africa	Female	Age-standardized	Retinoblastoma	Rate	2003	0.111776	0.197878	0.0413115
1195	Deaths	Southern Sub-Saharan Africa	Female	Age-standardized	Retinoblastoma	Rate	2001	0.105635	0.175138	0.0412361
1196	Deaths	Southern Sub-Saharan Africa	Female	Age-standardized	Retinoblastoma	Rate	2004	0.112486	0.204907	0.0404378
1197	Deaths	Southern Sub-Saharan Africa	Female	Age-standardized	Retinoblastoma	Rate	2005	0.115922	0.199447	0.0443098
1198	Deaths	Southern Sub-Saharan Africa	Female	Age-standardized	Retinoblastoma	Rate	2006	0.117785	0.2071	0.0433875
1199	Deaths	Southern Sub-Saharan Africa	Female	Age-standardized	Retinoblastoma	Rate	2007	0.112514	0.193053	0.0436423
1200	Deaths	Southern Sub-Saharan Africa	Female	Age-standardized	Retinoblastoma	Rate	2008	0.126606	0.213967	0.0483604
1201	Deaths	Southern Sub-Saharan Africa	Female	Age-standardized	Retinoblastoma	Rate	2009	0.131821	0.22532	0.0486678
1202	Deaths	Southern Sub-Saharan Africa	Female	Age-standardized	Retinoblastoma	Rate	2010	0.142402	0.249777	0.0511157
1203	Deaths	Southern Sub-Saharan Africa	Female	Age-standardized	Retinoblastoma	Rate	2011	0.162347	0.287036	0.0549821
1204	Deaths	Southern Sub-Saharan Africa	Female	Age-standardized	Retinoblastoma	Rate	2012	0.175358	0.315544	0.056836
1205	Deaths	Southern Sub-Saharan Africa	Female	Age-standardized	Retinoblastoma	Rate	2013	0.173066	0.311278	0.054022
1206	Deaths	Southern Sub-Saharan Africa	Female	Age-standardized	Retinoblastoma	Rate	2014	0.170093	0.302356	0.0492705
1207	Deaths	Southern Sub-Saharan Africa	Female	Age-standardized	Retinoblastoma	Rate	2015	0.16886	0.313339	0.0463744
1208	Deaths	Southern Sub-Saharan Africa	Female	Age-standardized	Retinoblastoma	Rate	2016	0.169022	0.325807	0.0442584
1209	Deaths	Southern Sub-Saharan Africa	Female	Age-standardized	Retinoblastoma	Rate	2017	0.160216	0.31693	0.0407169
1210	Deaths	Southern Sub-Saharan Africa	Female	Age-standardized	Retinoblastoma	Rate	2018	0.166466	0.358187	0.0424076
1211	Deaths	Southern Sub-Saharan Africa	Female	Age-standardized	Retinoblastoma	Rate	2019	0.164304	0.333749	0.0436629
1212	Deaths	Southern Sub-Saharan Africa	Female	Age-standardized	Retinoblastoma	Rate	2021	0.16188	0.353748	0.0446722
1213	Deaths	Southern Sub-Saharan Africa	Female	Age-standardized	Retinoblastoma	Rate	1996	0.100152	0.172822	0.0384902
1214	Deaths	Southern Sub-Saharan Africa	Female	Age-standardized	Retinoblastoma	Rate	2002	0.107906	0.17764	0.041979
1215	Deaths	Southern Sub-Saharan Africa	Female	Age-standardized	Retinoblastoma	Rate	1993	0.107581	0.186959	0.0405228
1216	Deaths	Southern Sub-Saharan Africa	Female	Age-standardized	Retinoblastoma	Rate	2020	0.154694	0.330357	0.0410707
1217	Deaths	Southern Sub-Saharan Africa	Both	Age-standardized	Retinoblastoma	Rate	1990	0.136678	0.215696	0.0709137
1218	Deaths	Southern Sub-Saharan Africa	Both	Age-standardized	Retinoblastoma	Rate	1991	0.137032	0.217622	0.0720365
1219	Deaths	Southern Sub-Saharan Africa	Both	Age-standardized	Retinoblastoma	Rate	1992	0.127973	0.197963	0.0715565
1220	Deaths	Southern Sub-Saharan Africa	Both	Age-standardized	Retinoblastoma	Rate	1994	0.118311	0.178669	0.0715694
1221	Deaths	Southern Sub-Saharan Africa	Both	Age-standardized	Retinoblastoma	Rate	1995	0.112458	0.171747	0.0665729
1222	Deaths	Southern Sub-Saharan Africa	Both	Age-standardized	Retinoblastoma	Rate	1997	0.110687	0.164502	0.0610635
1223	Deaths	Southern Sub-Saharan Africa	Both	Age-standardized	Retinoblastoma	Rate	1998	0.110687	0.162151	0.0616147
1224	Deaths	Southern Sub-Saharan Africa	Both	Age-standardized	Retinoblastoma	Rate	1999	0.113418	0.16288	0.062966
1225	Deaths	Southern Sub-Saharan Africa	Both	Age-standardized	Retinoblastoma	Rate	2000	0.122618	0.180466	0.0666915
1226	Deaths	Southern Sub-Saharan Africa	Both	Age-standardized	Retinoblastoma	Rate	2003	0.133564	0.203553	0.0702586
1227	Deaths	Southern Sub-Saharan Africa	Both	Age-standardized	Retinoblastoma	Rate	2001	0.12543	0.185538	0.0685546
1228	Deaths	Southern Sub-Saharan Africa	Both	Age-standardized	Retinoblastoma	Rate	2004	0.133726	0.21363	0.0674625
1229	Deaths	Southern Sub-Saharan Africa	Both	Age-standardized	Retinoblastoma	Rate	2005	0.135986	0.209699	0.0718489
1230	Deaths	Southern Sub-Saharan Africa	Both	Age-standardized	Retinoblastoma	Rate	2006	0.135566	0.209958	0.074459
1231	Deaths	Southern Sub-Saharan Africa	Both	Age-standardized	Retinoblastoma	Rate	2007	0.128496	0.194417	0.0714723
1232	Deaths	Southern Sub-Saharan Africa	Both	Age-standardized	Retinoblastoma	Rate	2008	0.144175	0.22006	0.0793639
1233	Deaths	Southern Sub-Saharan Africa	Both	Age-standardized	Retinoblastoma	Rate	2009	0.148799	0.225125	0.0806229
1234	Deaths	Southern Sub-Saharan Africa	Both	Age-standardized	Retinoblastoma	Rate	2010	0.160454	0.2438	0.0822372
1235	Deaths	Southern Sub-Saharan Africa	Both	Age-standardized	Retinoblastoma	Rate	2011	0.182662	0.277667	0.0903022
1236	Deaths	Southern Sub-Saharan Africa	Both	Age-standardized	Retinoblastoma	Rate	2012	0.195146	0.303845	0.0927272
1237	Deaths	Southern Sub-Saharan Africa	Both	Age-standardized	Retinoblastoma	Rate	2013	0.19323	0.306181	0.0862156
1238	Deaths	Southern Sub-Saharan Africa	Both	Age-standardized	Retinoblastoma	Rate	2014	0.191683	0.312526	0.0809996
1239	Deaths	Southern Sub-Saharan Africa	Both	Age-standardized	Retinoblastoma	Rate	2015	0.190921	0.320628	0.0767512
1240	Deaths	Southern Sub-Saharan Africa	Both	Age-standardized	Retinoblastoma	Rate	2016	0.19116	0.332919	0.0750994
1241	Deaths	Southern Sub-Saharan Africa	Both	Age-standardized	Retinoblastoma	Rate	2017	0.182164	0.328465	0.0670144
1242	Deaths	Southern Sub-Saharan Africa	Both	Age-standardized	Retinoblastoma	Rate	2018	0.188669	0.355499	0.0699178
1243	Deaths	Southern Sub-Saharan Africa	Both	Age-standardized	Retinoblastoma	Rate	2019	0.185965	0.350486	0.0715373
1244	Deaths	Southern Sub-Saharan Africa	Both	Age-standardized	Retinoblastoma	Rate	2021	0.192041	0.35998	0.0780917
1245	Deaths	Southern Sub-Saharan Africa	Both	Age-standardized	Retinoblastoma	Rate	1996	0.110842	0.170237	0.0626423
1246	Deaths	Southern Sub-Saharan Africa	Both	Age-standardized	Retinoblastoma	Rate	2002	0.129048	0.188435	0.0694749
1247	Deaths	Southern Sub-Saharan Africa	Both	Age-standardized	Retinoblastoma	Rate	1993	0.118588	0.181739	0.0664724
1248	Deaths	Southern Sub-Saharan Africa	Both	Age-standardized	Retinoblastoma	Rate	2020	0.185099	0.354648	0.0711203
1249	Deaths	Eastern Sub-Saharan Africa	Male	Age-standardized	Retinoblastoma	Rate	1990	1.38826	2.26462	0.740575
1250	Deaths	Eastern Sub-Saharan Africa	Male	Age-standardized	Retinoblastoma	Rate	1991	1.35597	2.16402	0.717238
1251	Deaths	Eastern Sub-Saharan Africa	Male	Age-standardized	Retinoblastoma	Rate	1992	1.32561	2.11872	0.701342
1252	Deaths	Eastern Sub-Saharan Africa	Male	Age-standardized	Retinoblastoma	Rate	1994	1.26281	2.03688	0.675042
1253	Deaths	Eastern Sub-Saharan Africa	Male	Age-standardized	Retinoblastoma	Rate	1995	1.24377	1.98935	0.660595
1254	Deaths	Eastern Sub-Saharan Africa	Male	Age-standardized	Retinoblastoma	Rate	1997	1.18257	1.87827	0.634724
1255	Deaths	Eastern Sub-Saharan Africa	Male	Age-standardized	Retinoblastoma	Rate	1998	1.15168	1.8316	0.612577
1256	Deaths	Eastern Sub-Saharan Africa	Male	Age-standardized	Retinoblastoma	Rate	1999	1.13422	1.83794	0.594934
1257	Deaths	Eastern Sub-Saharan Africa	Male	Age-standardized	Retinoblastoma	Rate	2000	1.14246	1.85846	0.597882
1258	Deaths	Eastern Sub-Saharan Africa	Male	Age-standardized	Retinoblastoma	Rate	2003	1.11321	1.83281	0.584919
1259	Deaths	Eastern Sub-Saharan Africa	Male	Age-standardized	Retinoblastoma	Rate	2001	1.10946	1.79459	0.584382
1260	Deaths	Eastern Sub-Saharan Africa	Male	Age-standardized	Retinoblastoma	Rate	2004	1.12048	1.81216	0.609336
1261	Deaths	Eastern Sub-Saharan Africa	Male	Age-standardized	Retinoblastoma	Rate	2005	1.1312	1.81983	0.633174
1262	Deaths	Eastern Sub-Saharan Africa	Male	Age-standardized	Retinoblastoma	Rate	2006	1.15654	1.88415	0.652455
1263	Deaths	Eastern Sub-Saharan Africa	Male	Age-standardized	Retinoblastoma	Rate	2007	1.183	1.95169	0.675686
1264	Deaths	Eastern Sub-Saharan Africa	Male	Age-standardized	Retinoblastoma	Rate	2008	1.17657	1.93246	0.656195
1265	Deaths	Eastern Sub-Saharan Africa	Male	Age-standardized	Retinoblastoma	Rate	2009	1.17269	1.92207	0.651707
1266	Deaths	Eastern Sub-Saharan Africa	Male	Age-standardized	Retinoblastoma	Rate	2010	1.17624	1.91315	0.663381
1267	Deaths	Eastern Sub-Saharan Africa	Male	Age-standardized	Retinoblastoma	Rate	2011	1.18903	1.9504	0.663867
1268	Deaths	Eastern Sub-Saharan Africa	Male	Age-standardized	Retinoblastoma	Rate	2012	1.18246	1.9626	0.671213
1269	Deaths	Eastern Sub-Saharan Africa	Male	Age-standardized	Retinoblastoma	Rate	2013	1.16275	1.93657	0.66658
1270	Deaths	Eastern Sub-Saharan Africa	Male	Age-standardized	Retinoblastoma	Rate	2014	1.13269	1.86988	0.64265
1271	Deaths	Eastern Sub-Saharan Africa	Male	Age-standardized	Retinoblastoma	Rate	2015	1.08988	1.81151	0.608665
1272	Deaths	Eastern Sub-Saharan Africa	Male	Age-standardized	Retinoblastoma	Rate	2016	1.04791	1.76677	0.573265
1273	Deaths	Eastern Sub-Saharan Africa	Male	Age-standardized	Retinoblastoma	Rate	2017	1.02804	1.74459	0.556399
1274	Deaths	Eastern Sub-Saharan Africa	Male	Age-standardized	Retinoblastoma	Rate	2018	0.996305	1.69375	0.525704
1275	Deaths	Eastern Sub-Saharan Africa	Male	Age-standardized	Retinoblastoma	Rate	2019	0.977295	1.67591	0.503478
1276	Deaths	Eastern Sub-Saharan Africa	Male	Age-standardized	Retinoblastoma	Rate	2021	0.91144	1.5801	0.467232
1277	Deaths	Eastern Sub-Saharan Africa	Male	Age-standardized	Retinoblastoma	Rate	1996	1.21233	1.9147	0.646316
1278	Deaths	Eastern Sub-Saharan Africa	Male	Age-standardized	Retinoblastoma	Rate	2002	1.10498	1.78261	0.585705
1279	Deaths	Eastern Sub-Saharan Africa	Male	Age-standardized	Retinoblastoma	Rate	1993	1.29291	2.07354	0.689912
1280	Deaths	Eastern Sub-Saharan Africa	Male	Age-standardized	Retinoblastoma	Rate	2020	0.948715	1.61301	0.488977
1281	Deaths	Eastern Sub-Saharan Africa	Female	Age-standardized	Retinoblastoma	Rate	1990	1.30398	2.10051	0.567039
1282	Deaths	Eastern Sub-Saharan Africa	Female	Age-standardized	Retinoblastoma	Rate	1991	1.27452	2.03419	0.557017
1283	Deaths	Eastern Sub-Saharan Africa	Female	Age-standardized	Retinoblastoma	Rate	1992	1.24473	2.01395	0.542175
1284	Deaths	Eastern Sub-Saharan Africa	Female	Age-standardized	Retinoblastoma	Rate	1994	1.18192	1.91016	0.519735
1285	Deaths	Eastern Sub-Saharan Africa	Female	Age-standardized	Retinoblastoma	Rate	1995	1.16166	1.89706	0.515528
1286	Deaths	Eastern Sub-Saharan Africa	Female	Age-standardized	Retinoblastoma	Rate	1997	1.09069	1.75137	0.480496
1287	Deaths	Eastern Sub-Saharan Africa	Female	Age-standardized	Retinoblastoma	Rate	1998	1.05234	1.71549	0.461531
1288	Deaths	Eastern Sub-Saharan Africa	Female	Age-standardized	Retinoblastoma	Rate	1999	1.0233	1.63397	0.446819
1289	Deaths	Eastern Sub-Saharan Africa	Female	Age-standardized	Retinoblastoma	Rate	2000	1.00623	1.61789	0.442681
1290	Deaths	Eastern Sub-Saharan Africa	Female	Age-standardized	Retinoblastoma	Rate	2003	0.933505	1.54071	0.42044
1291	Deaths	Eastern Sub-Saharan Africa	Female	Age-standardized	Retinoblastoma	Rate	2001	0.954865	1.53059	0.418923
1292	Deaths	Eastern Sub-Saharan Africa	Female	Age-standardized	Retinoblastoma	Rate	2004	0.942098	1.58626	0.430225
1293	Deaths	Eastern Sub-Saharan Africa	Female	Age-standardized	Retinoblastoma	Rate	2005	0.956539	1.63687	0.440242
1294	Deaths	Eastern Sub-Saharan Africa	Female	Age-standardized	Retinoblastoma	Rate	2006	0.983627	1.71863	0.458835
1295	Deaths	Eastern Sub-Saharan Africa	Female	Age-standardized	Retinoblastoma	Rate	2007	1.01078	1.76461	0.475834
1296	Deaths	Eastern Sub-Saharan Africa	Female	Age-standardized	Retinoblastoma	Rate	2008	1.00994	1.78057	0.487967
1297	Deaths	Eastern Sub-Saharan Africa	Female	Age-standardized	Retinoblastoma	Rate	2009	1.01054	1.83354	0.491449
1298	Deaths	Eastern Sub-Saharan Africa	Female	Age-standardized	Retinoblastoma	Rate	2010	1.02055	1.84696	0.504456
1299	Deaths	Eastern Sub-Saharan Africa	Female	Age-standardized	Retinoblastoma	Rate	2011	1.03744	1.86185	0.521944
1300	Deaths	Eastern Sub-Saharan Africa	Female	Age-standardized	Retinoblastoma	Rate	2012	1.03758	1.84283	0.530179
1301	Deaths	Eastern Sub-Saharan Africa	Female	Age-standardized	Retinoblastoma	Rate	2013	1.02791	1.81922	0.516027
1302	Deaths	Eastern Sub-Saharan Africa	Female	Age-standardized	Retinoblastoma	Rate	2014	1.01094	1.76821	0.521131
1303	Deaths	Eastern Sub-Saharan Africa	Female	Age-standardized	Retinoblastoma	Rate	2015	0.96741	1.65131	0.504879
1304	Deaths	Eastern Sub-Saharan Africa	Female	Age-standardized	Retinoblastoma	Rate	2016	0.9258	1.56251	0.484834
1305	Deaths	Eastern Sub-Saharan Africa	Female	Age-standardized	Retinoblastoma	Rate	2017	0.905236	1.5421	0.488334
1306	Deaths	Eastern Sub-Saharan Africa	Female	Age-standardized	Retinoblastoma	Rate	2018	0.87594	1.49568	0.465568
1307	Deaths	Eastern Sub-Saharan Africa	Female	Age-standardized	Retinoblastoma	Rate	2019	0.854675	1.47675	0.464993
1308	Deaths	Eastern Sub-Saharan Africa	Female	Age-standardized	Retinoblastoma	Rate	2021	0.781735	1.31324	0.414443
1309	Deaths	Eastern Sub-Saharan Africa	Female	Age-standardized	Retinoblastoma	Rate	1996	1.12943	1.86195	0.498505
1310	Deaths	Eastern Sub-Saharan Africa	Female	Age-standardized	Retinoblastoma	Rate	2002	0.933668	1.52146	0.414592
1311	Deaths	Eastern Sub-Saharan Africa	Female	Age-standardized	Retinoblastoma	Rate	1993	1.20993	1.94409	0.525614
1312	Deaths	Eastern Sub-Saharan Africa	Female	Age-standardized	Retinoblastoma	Rate	2020	0.814327	1.38792	0.434416
1313	Deaths	Eastern Sub-Saharan Africa	Both	Age-standardized	Retinoblastoma	Rate	1990	1.34677	1.93735	0.787342
1314	Deaths	Eastern Sub-Saharan Africa	Both	Age-standardized	Retinoblastoma	Rate	1991	1.31586	1.86581	0.77691
1315	Deaths	Eastern Sub-Saharan Africa	Both	Age-standardized	Retinoblastoma	Rate	1992	1.28577	1.83298	0.757231
1316	Deaths	Eastern Sub-Saharan Africa	Both	Age-standardized	Retinoblastoma	Rate	1994	1.22295	1.75792	0.720771
1317	Deaths	Eastern Sub-Saharan Africa	Both	Age-standardized	Retinoblastoma	Rate	1995	1.20331	1.74909	0.714129
1318	Deaths	Eastern Sub-Saharan Africa	Both	Age-standardized	Retinoblastoma	Rate	1997	1.1373	1.64757	0.678843
1319	Deaths	Eastern Sub-Saharan Africa	Both	Age-standardized	Retinoblastoma	Rate	1998	1.10274	1.59634	0.662394
1320	Deaths	Eastern Sub-Saharan Africa	Both	Age-standardized	Retinoblastoma	Rate	1999	1.07958	1.57142	0.654666
1321	Deaths	Eastern Sub-Saharan Africa	Both	Age-standardized	Retinoblastoma	Rate	2000	1.07536	1.55551	0.662223
1322	Deaths	Eastern Sub-Saharan Africa	Both	Age-standardized	Retinoblastoma	Rate	2003	1.02472	1.47024	0.644962
1323	Deaths	Eastern Sub-Saharan Africa	Both	Age-standardized	Retinoblastoma	Rate	2001	1.03332	1.48855	0.640256
1324	Deaths	Eastern Sub-Saharan Africa	Both	Age-standardized	Retinoblastoma	Rate	2004	1.03266	1.46328	0.6708
1325	Deaths	Eastern Sub-Saharan Africa	Both	Age-standardized	Retinoblastoma	Rate	2005	1.04522	1.48079	0.679518
1326	Deaths	Eastern Sub-Saharan Africa	Both	Age-standardized	Retinoblastoma	Rate	2006	1.07143	1.52693	0.7097
1327	Deaths	Eastern Sub-Saharan Africa	Both	Age-standardized	Retinoblastoma	Rate	2007	1.09824	1.55113	0.735938
1328	Deaths	Eastern Sub-Saharan Africa	Both	Age-standardized	Retinoblastoma	Rate	2008	1.09458	1.56669	0.744032
1329	Deaths	Eastern Sub-Saharan Africa	Both	Age-standardized	Retinoblastoma	Rate	2009	1.09291	1.58281	0.744914
1330	Deaths	Eastern Sub-Saharan Africa	Both	Age-standardized	Retinoblastoma	Rate	2010	1.09964	1.62305	0.75289
1331	Deaths	Eastern Sub-Saharan Africa	Both	Age-standardized	Retinoblastoma	Rate	2011	1.11445	1.62466	0.765162
1332	Deaths	Eastern Sub-Saharan Africa	Both	Age-standardized	Retinoblastoma	Rate	2012	1.11117	1.61503	0.757827
1333	Deaths	Eastern Sub-Saharan Africa	Both	Age-standardized	Retinoblastoma	Rate	2013	1.09641	1.62249	0.758524
1334	Deaths	Eastern Sub-Saharan Africa	Both	Age-standardized	Retinoblastoma	Rate	2014	1.07279	1.60435	0.742091
1335	Deaths	Eastern Sub-Saharan Africa	Both	Age-standardized	Retinoblastoma	Rate	2015	1.02964	1.53365	0.705056
1336	Deaths	Eastern Sub-Saharan Africa	Both	Age-standardized	Retinoblastoma	Rate	2016	0.987854	1.49549	0.66427
1337	Deaths	Eastern Sub-Saharan Africa	Both	Age-standardized	Retinoblastoma	Rate	2017	0.96765	1.48203	0.645327
1338	Deaths	Eastern Sub-Saharan Africa	Both	Age-standardized	Retinoblastoma	Rate	2018	0.937123	1.44681	0.626457
1339	Deaths	Eastern Sub-Saharan Africa	Both	Age-standardized	Retinoblastoma	Rate	2019	0.917019	1.40753	0.605567
1340	Deaths	Eastern Sub-Saharan Africa	Both	Age-standardized	Retinoblastoma	Rate	2021	0.847716	1.29526	0.548571
1341	Deaths	Eastern Sub-Saharan Africa	Both	Age-standardized	Retinoblastoma	Rate	1996	1.17149	1.70111	0.699265
1342	Deaths	Eastern Sub-Saharan Africa	Both	Age-standardized	Retinoblastoma	Rate	2002	1.02061	1.47757	0.6339
1343	Deaths	Eastern Sub-Saharan Africa	Both	Age-standardized	Retinoblastoma	Rate	1993	1.25203	1.79031	0.737223
1344	Deaths	Eastern Sub-Saharan Africa	Both	Age-standardized	Retinoblastoma	Rate	2020	0.882674	1.3717	0.584447
1345	Deaths	Tropical Latin America	Male	Age-standardized	Retinoblastoma	Rate	1990	0.168075	0.234068	0.121465
1346	Deaths	Tropical Latin America	Male	Age-standardized	Retinoblastoma	Rate	1991	0.170408	0.242608	0.125013
1347	Deaths	Tropical Latin America	Male	Age-standardized	Retinoblastoma	Rate	1992	0.170535	0.23443	0.126211
1348	Deaths	Tropical Latin America	Male	Age-standardized	Retinoblastoma	Rate	1994	0.152228	0.205201	0.11652
1349	Deaths	Tropical Latin America	Male	Age-standardized	Retinoblastoma	Rate	1995	0.150785	0.201701	0.114841
1350	Deaths	Tropical Latin America	Male	Age-standardized	Retinoblastoma	Rate	1997	0.156012	0.202256	0.117347
1351	Deaths	Tropical Latin America	Male	Age-standardized	Retinoblastoma	Rate	1998	0.157123	0.208462	0.117376
1352	Deaths	Tropical Latin America	Male	Age-standardized	Retinoblastoma	Rate	1999	0.156638	0.20415	0.116317
1353	Deaths	Tropical Latin America	Male	Age-standardized	Retinoblastoma	Rate	2000	0.159381	0.208164	0.119274
1354	Deaths	Tropical Latin America	Male	Age-standardized	Retinoblastoma	Rate	2003	0.172718	0.222176	0.13386
1355	Deaths	Tropical Latin America	Male	Age-standardized	Retinoblastoma	Rate	2001	0.166858	0.219112	0.126088
1356	Deaths	Tropical Latin America	Male	Age-standardized	Retinoblastoma	Rate	2004	0.172211	0.221775	0.132361
1357	Deaths	Tropical Latin America	Male	Age-standardized	Retinoblastoma	Rate	2005	0.166915	0.215524	0.127858
1358	Deaths	Tropical Latin America	Male	Age-standardized	Retinoblastoma	Rate	2006	0.156189	0.201992	0.115661
1359	Deaths	Tropical Latin America	Male	Age-standardized	Retinoblastoma	Rate	2007	0.145242	0.191408	0.10617
1360	Deaths	Tropical Latin America	Male	Age-standardized	Retinoblastoma	Rate	2008	0.131805	0.171108	0.0968637
1361	Deaths	Tropical Latin America	Male	Age-standardized	Retinoblastoma	Rate	2009	0.132114	0.171096	0.0977375
1362	Deaths	Tropical Latin America	Male	Age-standardized	Retinoblastoma	Rate	2010	0.128782	0.166944	0.0939047
1363	Deaths	Tropical Latin America	Male	Age-standardized	Retinoblastoma	Rate	2011	0.126438	0.164865	0.0926073
1364	Deaths	Tropical Latin America	Male	Age-standardized	Retinoblastoma	Rate	2012	0.128424	0.168101	0.0936685
1365	Deaths	Tropical Latin America	Male	Age-standardized	Retinoblastoma	Rate	2013	0.128274	0.169663	0.0946838
1366	Deaths	Tropical Latin America	Male	Age-standardized	Retinoblastoma	Rate	2014	0.123171	0.161873	0.0903699
1367	Deaths	Tropical Latin America	Male	Age-standardized	Retinoblastoma	Rate	2015	0.114262	0.151153	0.0817162
1368	Deaths	Tropical Latin America	Male	Age-standardized	Retinoblastoma	Rate	2016	0.105783	0.139121	0.0743018
1369	Deaths	Tropical Latin America	Male	Age-standardized	Retinoblastoma	Rate	2017	0.096941	0.129426	0.067454
1370	Deaths	Tropical Latin America	Male	Age-standardized	Retinoblastoma	Rate	2018	0.0986936	0.134118	0.0675028
1371	Deaths	Tropical Latin America	Male	Age-standardized	Retinoblastoma	Rate	2019	0.0914642	0.126548	0.0612776
1372	Deaths	Tropical Latin America	Male	Age-standardized	Retinoblastoma	Rate	2021	0.0667999	0.0984552	0.0422346
1373	Deaths	Tropical Latin America	Male	Age-standardized	Retinoblastoma	Rate	1996	0.153089	0.203076	0.115837
1374	Deaths	Tropical Latin America	Male	Age-standardized	Retinoblastoma	Rate	2002	0.171182	0.222585	0.128969
1375	Deaths	Tropical Latin America	Male	Age-standardized	Retinoblastoma	Rate	1993	0.165239	0.221481	0.125494
1376	Deaths	Tropical Latin America	Male	Age-standardized	Retinoblastoma	Rate	2020	0.0736162	0.105887	0.0483525
1377	Deaths	Tropical Latin America	Female	Age-standardized	Retinoblastoma	Rate	1990	0.201974	0.266174	0.153816
1378	Deaths	Tropical Latin America	Female	Age-standardized	Retinoblastoma	Rate	1991	0.200798	0.261437	0.152568
1379	Deaths	Tropical Latin America	Female	Age-standardized	Retinoblastoma	Rate	1992	0.19675	0.250387	0.150327
1380	Deaths	Tropical Latin America	Female	Age-standardized	Retinoblastoma	Rate	1994	0.183155	0.233661	0.13779
1381	Deaths	Tropical Latin America	Female	Age-standardized	Retinoblastoma	Rate	1995	0.183854	0.233791	0.14145
1382	Deaths	Tropical Latin America	Female	Age-standardized	Retinoblastoma	Rate	1997	0.185231	0.23045	0.146184
1383	Deaths	Tropical Latin America	Female	Age-standardized	Retinoblastoma	Rate	1998	0.183099	0.226673	0.145054
1384	Deaths	Tropical Latin America	Female	Age-standardized	Retinoblastoma	Rate	1999	0.174421	0.218799	0.138716
1385	Deaths	Tropical Latin America	Female	Age-standardized	Retinoblastoma	Rate	2000	0.15924	0.199897	0.126791
1386	Deaths	Tropical Latin America	Female	Age-standardized	Retinoblastoma	Rate	2003	0.139571	0.17753	0.110383
1387	Deaths	Tropical Latin America	Female	Age-standardized	Retinoblastoma	Rate	2001	0.150857	0.193088	0.11937
1388	Deaths	Tropical Latin America	Female	Age-standardized	Retinoblastoma	Rate	2004	0.139851	0.177247	0.109602
1389	Deaths	Tropical Latin America	Female	Age-standardized	Retinoblastoma	Rate	2005	0.140766	0.178557	0.110846
1390	Deaths	Tropical Latin America	Female	Age-standardized	Retinoblastoma	Rate	2006	0.14227	0.182258	0.111292
1391	Deaths	Tropical Latin America	Female	Age-standardized	Retinoblastoma	Rate	2007	0.143483	0.184982	0.111739
1392	Deaths	Tropical Latin America	Female	Age-standardized	Retinoblastoma	Rate	2008	0.13353	0.173395	0.104237
1393	Deaths	Tropical Latin America	Female	Age-standardized	Retinoblastoma	Rate	2009	0.122321	0.159697	0.0936821
1394	Deaths	Tropical Latin America	Female	Age-standardized	Retinoblastoma	Rate	2010	0.114515	0.153215	0.0867915
1395	Deaths	Tropical Latin America	Female	Age-standardized	Retinoblastoma	Rate	2011	0.109085	0.142778	0.0827928
1396	Deaths	Tropical Latin America	Female	Age-standardized	Retinoblastoma	Rate	2012	0.10667	0.13881	0.0807412
1397	Deaths	Tropical Latin America	Female	Age-standardized	Retinoblastoma	Rate	2013	0.0963083	0.123604	0.0726396
1398	Deaths	Tropical Latin America	Female	Age-standardized	Retinoblastoma	Rate	2014	0.0883941	0.115475	0.0671556
1399	Deaths	Tropical Latin America	Female	Age-standardized	Retinoblastoma	Rate	2015	0.088177	0.115735	0.0662842
1400	Deaths	Tropical Latin America	Female	Age-standardized	Retinoblastoma	Rate	2016	0.0853529	0.112725	0.0627243
1401	Deaths	Tropical Latin America	Female	Age-standardized	Retinoblastoma	Rate	2017	0.0801898	0.107346	0.0588118
1402	Deaths	Tropical Latin America	Female	Age-standardized	Retinoblastoma	Rate	2018	0.0792208	0.107931	0.0577025
1403	Deaths	Tropical Latin America	Female	Age-standardized	Retinoblastoma	Rate	2019	0.0685734	0.0961302	0.0481552
1404	Deaths	Tropical Latin America	Female	Age-standardized	Retinoblastoma	Rate	2021	0.0486148	0.0723614	0.0313552
1405	Deaths	Tropical Latin America	Female	Age-standardized	Retinoblastoma	Rate	1996	0.179357	0.228423	0.140724
1406	Deaths	Tropical Latin America	Female	Age-standardized	Retinoblastoma	Rate	2002	0.144023	0.182251	0.111851
1407	Deaths	Tropical Latin America	Female	Age-standardized	Retinoblastoma	Rate	1993	0.188824	0.240832	0.142831
1408	Deaths	Tropical Latin America	Female	Age-standardized	Retinoblastoma	Rate	2020	0.0535488	0.0763422	0.0355646
1409	Deaths	Tropical Latin America	Both	Age-standardized	Retinoblastoma	Rate	1990	0.184738	0.237855	0.141367
1410	Deaths	Tropical Latin America	Both	Age-standardized	Retinoblastoma	Rate	1991	0.185345	0.240513	0.142317
1411	Deaths	Tropical Latin America	Both	Age-standardized	Retinoblastoma	Rate	1992	0.183419	0.2357	0.143024
1412	Deaths	Tropical Latin America	Both	Age-standardized	Retinoblastoma	Rate	1994	0.167426	0.211084	0.131659
1413	Deaths	Tropical Latin America	Both	Age-standardized	Retinoblastoma	Rate	1995	0.167031	0.210836	0.131375
1414	Deaths	Tropical Latin America	Both	Age-standardized	Retinoblastoma	Rate	1997	0.170354	0.211506	0.135596
1415	Deaths	Tropical Latin America	Both	Age-standardized	Retinoblastoma	Rate	1998	0.169867	0.212015	0.135159
1416	Deaths	Tropical Latin America	Both	Age-standardized	Retinoblastoma	Rate	1999	0.165357	0.206438	0.131086
1417	Deaths	Tropical Latin America	Both	Age-standardized	Retinoblastoma	Rate	2000	0.159306	0.200592	0.126827
1418	Deaths	Tropical Latin America	Both	Age-standardized	Retinoblastoma	Rate	2003	0.156478	0.198263	0.124621
1419	Deaths	Tropical Latin America	Both	Age-standardized	Retinoblastoma	Rate	2001	0.159007	0.205167	0.125951
1420	Deaths	Tropical Latin America	Both	Age-standardized	Retinoblastoma	Rate	2004	0.156362	0.196776	0.123628
1421	Deaths	Tropical Latin America	Both	Age-standardized	Retinoblastoma	Rate	2005	0.154112	0.194487	0.122523
1422	Deaths	Tropical Latin America	Both	Age-standardized	Retinoblastoma	Rate	2006	0.149375	0.190038	0.115773
1423	Deaths	Tropical Latin America	Both	Age-standardized	Retinoblastoma	Rate	2007	0.144379	0.18426	0.110789
1424	Deaths	Tropical Latin America	Both	Age-standardized	Retinoblastoma	Rate	2008	0.132645	0.16772	0.102919
1425	Deaths	Tropical Latin America	Both	Age-standardized	Retinoblastoma	Rate	2009	0.127319	0.161457	0.0976899
1426	Deaths	Tropical Latin America	Both	Age-standardized	Retinoblastoma	Rate	2010	0.1218	0.155489	0.0930095
1427	Deaths	Tropical Latin America	Both	Age-standardized	Retinoblastoma	Rate	2011	0.117949	0.149968	0.0899964
1428	Deaths	Tropical Latin America	Both	Age-standardized	Retinoblastoma	Rate	2012	0.117785	0.14979	0.0891704
1429	Deaths	Tropical Latin America	Both	Age-standardized	Retinoblastoma	Rate	2013	0.112644	0.144199	0.0851269
1430	Deaths	Tropical Latin America	Both	Age-standardized	Retinoblastoma	Rate	2014	0.106168	0.137503	0.0812225
1431	Deaths	Tropical Latin America	Both	Age-standardized	Retinoblastoma	Rate	2015	0.10151	0.130246	0.0782389
1432	Deaths	Tropical Latin America	Both	Age-standardized	Retinoblastoma	Rate	2016	0.0957959	0.121591	0.0718839
1433	Deaths	Tropical Latin America	Both	Age-standardized	Retinoblastoma	Rate	2017	0.0887521	0.114201	0.0658334
1434	Deaths	Tropical Latin America	Both	Age-standardized	Retinoblastoma	Rate	2018	0.089176	0.116091	0.0646503
1435	Deaths	Tropical Latin America	Both	Age-standardized	Retinoblastoma	Rate	2019	0.0802772	0.105586	0.0574175
1436	Deaths	Tropical Latin America	Both	Age-standardized	Retinoblastoma	Rate	2021	0.0579142	0.0812926	0.0377936
1437	Deaths	Tropical Latin America	Both	Age-standardized	Retinoblastoma	Rate	1996	0.165989	0.209688	0.132571
1438	Deaths	Tropical Latin America	Both	Age-standardized	Retinoblastoma	Rate	2002	0.15787	0.19875	0.124508
1439	Deaths	Tropical Latin America	Both	Age-standardized	Retinoblastoma	Rate	1993	0.17683	0.223067	0.141284
1440	Deaths	Tropical Latin America	Both	Age-standardized	Retinoblastoma	Rate	2020	0.0638098	0.0863253	0.043697
1441	Deaths	Eastern Europe	Male	Age-standardized	Retinoblastoma	Rate	1990	0.0810943	0.117263	0.0580775
1442	Deaths	Eastern Europe	Male	Age-standardized	Retinoblastoma	Rate	1991	0.0800349	0.113916	0.0581171
1443	Deaths	Eastern Europe	Male	Age-standardized	Retinoblastoma	Rate	1992	0.0767098	0.108198	0.0559963
1444	Deaths	Eastern Europe	Male	Age-standardized	Retinoblastoma	Rate	1994	0.0763501	0.103608	0.056888
1445	Deaths	Eastern Europe	Male	Age-standardized	Retinoblastoma	Rate	1995	0.0783559	0.103282	0.059029
1446	Deaths	Eastern Europe	Male	Age-standardized	Retinoblastoma	Rate	1997	0.0819673	0.10547	0.0636824
1447	Deaths	Eastern Europe	Male	Age-standardized	Retinoblastoma	Rate	1998	0.0857365	0.109011	0.0683748
1448	Deaths	Eastern Europe	Male	Age-standardized	Retinoblastoma	Rate	1999	0.0869453	0.108704	0.0696145
1449	Deaths	Eastern Europe	Male	Age-standardized	Retinoblastoma	Rate	2000	0.0805149	0.100379	0.0655743
1450	Deaths	Eastern Europe	Male	Age-standardized	Retinoblastoma	Rate	2003	0.0799403	0.0975269	0.0660375
1451	Deaths	Eastern Europe	Male	Age-standardized	Retinoblastoma	Rate	2001	0.0761507	0.0951546	0.0627368
1452	Deaths	Eastern Europe	Male	Age-standardized	Retinoblastoma	Rate	2004	0.0787542	0.0951713	0.065257
1453	Deaths	Eastern Europe	Male	Age-standardized	Retinoblastoma	Rate	2005	0.0729562	0.0882365	0.0601794
1454	Deaths	Eastern Europe	Male	Age-standardized	Retinoblastoma	Rate	2006	0.0605431	0.0747611	0.049556
1455	Deaths	Eastern Europe	Male	Age-standardized	Retinoblastoma	Rate	2007	0.0541186	0.0674967	0.0447527
1456	Deaths	Eastern Europe	Male	Age-standardized	Retinoblastoma	Rate	2008	0.0478297	0.0602588	0.0396244
1457	Deaths	Eastern Europe	Male	Age-standardized	Retinoblastoma	Rate	2009	0.0403209	0.0513873	0.032962
1458	Deaths	Eastern Europe	Male	Age-standardized	Retinoblastoma	Rate	2010	0.0339542	0.0448156	0.0270645
1459	Deaths	Eastern Europe	Male	Age-standardized	Retinoblastoma	Rate	2011	0.0300065	0.0398533	0.0236057
1460	Deaths	Eastern Europe	Male	Age-standardized	Retinoblastoma	Rate	2012	0.028266	0.0382583	0.0219866
1461	Deaths	Eastern Europe	Male	Age-standardized	Retinoblastoma	Rate	2013	0.0289514	0.0389628	0.0223291
1462	Deaths	Eastern Europe	Male	Age-standardized	Retinoblastoma	Rate	2014	0.0274907	0.0366682	0.0213079
1463	Deaths	Eastern Europe	Male	Age-standardized	Retinoblastoma	Rate	2015	0.02767	0.0372636	0.0210975
1464	Deaths	Eastern Europe	Male	Age-standardized	Retinoblastoma	Rate	2016	0.0296665	0.0409845	0.0219053
1465	Deaths	Eastern Europe	Male	Age-standardized	Retinoblastoma	Rate	2017	0.032057	0.0448983	0.0234135
1466	Deaths	Eastern Europe	Male	Age-standardized	Retinoblastoma	Rate	2018	0.0336726	0.0487599	0.0240255
1467	Deaths	Eastern Europe	Male	Age-standardized	Retinoblastoma	Rate	2019	0.0359641	0.0516733	0.0258256
1468	Deaths	Eastern Europe	Male	Age-standardized	Retinoblastoma	Rate	2021	0.0300038	0.0444192	0.0205805
1469	Deaths	Eastern Europe	Male	Age-standardized	Retinoblastoma	Rate	1996	0.0799591	0.102642	0.0611679
1470	Deaths	Eastern Europe	Male	Age-standardized	Retinoblastoma	Rate	2002	0.0718099	0.0889628	0.0586616
1471	Deaths	Eastern Europe	Male	Age-standardized	Retinoblastoma	Rate	1993	0.0748482	0.104214	0.0551959
1472	Deaths	Eastern Europe	Male	Age-standardized	Retinoblastoma	Rate	2020	0.0320067	0.0464807	0.0228969
1473	Deaths	Eastern Europe	Female	Age-standardized	Retinoblastoma	Rate	1990	0.0600562	0.0881621	0.0415755
1474	Deaths	Eastern Europe	Female	Age-standardized	Retinoblastoma	Rate	1991	0.0583877	0.0858889	0.0409773
1475	Deaths	Eastern Europe	Female	Age-standardized	Retinoblastoma	Rate	1992	0.0552859	0.0804051	0.0390947
1476	Deaths	Eastern Europe	Female	Age-standardized	Retinoblastoma	Rate	1994	0.0551294	0.0763462	0.0401023
1477	Deaths	Eastern Europe	Female	Age-standardized	Retinoblastoma	Rate	1995	0.0573593	0.0775923	0.04267
1478	Deaths	Eastern Europe	Female	Age-standardized	Retinoblastoma	Rate	1997	0.0608793	0.0797464	0.0469958
1479	Deaths	Eastern Europe	Female	Age-standardized	Retinoblastoma	Rate	1998	0.0619045	0.0796855	0.0480741
1480	Deaths	Eastern Europe	Female	Age-standardized	Retinoblastoma	Rate	1999	0.0610715	0.0773732	0.048661
1481	Deaths	Eastern Europe	Female	Age-standardized	Retinoblastoma	Rate	2000	0.0616414	0.076493	0.0498012
1482	Deaths	Eastern Europe	Female	Age-standardized	Retinoblastoma	Rate	2003	0.0538753	0.0664231	0.0451366
1483	Deaths	Eastern Europe	Female	Age-standardized	Retinoblastoma	Rate	2001	0.0606692	0.0748015	0.0498623
1484	Deaths	Eastern Europe	Female	Age-standardized	Retinoblastoma	Rate	2004	0.0468887	0.0577725	0.0390855
1485	Deaths	Eastern Europe	Female	Age-standardized	Retinoblastoma	Rate	2005	0.0406681	0.0506182	0.0334753
1486	Deaths	Eastern Europe	Female	Age-standardized	Retinoblastoma	Rate	2006	0.0420339	0.0519634	0.0341565
1487	Deaths	Eastern Europe	Female	Age-standardized	Retinoblastoma	Rate	2007	0.0390213	0.0476762	0.0318217
1488	Deaths	Eastern Europe	Female	Age-standardized	Retinoblastoma	Rate	2008	0.0362515	0.044571	0.0298304
1489	Deaths	Eastern Europe	Female	Age-standardized	Retinoblastoma	Rate	2009	0.0287992	0.0357385	0.0234247
1490	Deaths	Eastern Europe	Female	Age-standardized	Retinoblastoma	Rate	2010	0.0255191	0.0317312	0.0208663
1491	Deaths	Eastern Europe	Female	Age-standardized	Retinoblastoma	Rate	2011	0.0220085	0.0282238	0.0179909
1492	Deaths	Eastern Europe	Female	Age-standardized	Retinoblastoma	Rate	2012	0.0200536	0.0259463	0.0163085
1493	Deaths	Eastern Europe	Female	Age-standardized	Retinoblastoma	Rate	2013	0.019535	0.0254271	0.0158851
1494	Deaths	Eastern Europe	Female	Age-standardized	Retinoblastoma	Rate	2014	0.0179448	0.0240248	0.014319
1495	Deaths	Eastern Europe	Female	Age-standardized	Retinoblastoma	Rate	2015	0.0177876	0.0248074	0.0137914
1496	Deaths	Eastern Europe	Female	Age-standardized	Retinoblastoma	Rate	2016	0.0160909	0.0222496	0.0125732
1497	Deaths	Eastern Europe	Female	Age-standardized	Retinoblastoma	Rate	2017	0.0163237	0.0218482	0.0127105
1498	Deaths	Eastern Europe	Female	Age-standardized	Retinoblastoma	Rate	2018	0.017116	0.0230816	0.0131292
1499	Deaths	Eastern Europe	Female	Age-standardized	Retinoblastoma	Rate	2019	0.0176774	0.0242328	0.0132779
1500	Deaths	Eastern Europe	Female	Age-standardized	Retinoblastoma	Rate	2021	0.0136367	0.0194066	0.00943139
1501	Deaths	Eastern Europe	Female	Age-standardized	Retinoblastoma	Rate	1996	0.0595671	0.0792357	0.0447993
1502	Deaths	Eastern Europe	Female	Age-standardized	Retinoblastoma	Rate	2002	0.0611494	0.0754461	0.0507696
1503	Deaths	Eastern Europe	Female	Age-standardized	Retinoblastoma	Rate	1993	0.0536718	0.0769673	0.0381806
1504	Deaths	Eastern Europe	Female	Age-standardized	Retinoblastoma	Rate	2020	0.0152514	0.0213673	0.0110846
1505	Deaths	Eastern Europe	Both	Age-standardized	Retinoblastoma	Rate	1990	0.0707811	0.0965084	0.0516994
1506	Deaths	Eastern Europe	Both	Age-standardized	Retinoblastoma	Rate	1991	0.069429	0.0946121	0.0504777
1507	Deaths	Eastern Europe	Both	Age-standardized	Retinoblastoma	Rate	1992	0.0662186	0.0892618	0.0488807
1508	Deaths	Eastern Europe	Both	Age-standardized	Retinoblastoma	Rate	1994	0.0659692	0.0865323	0.0501908
1509	Deaths	Eastern Europe	Both	Age-standardized	Retinoblastoma	Rate	1995	0.0680902	0.087399	0.0522583
1510	Deaths	Eastern Europe	Both	Age-standardized	Retinoblastoma	Rate	1997	0.071667	0.090389	0.0570032
1511	Deaths	Eastern Europe	Both	Age-standardized	Retinoblastoma	Rate	1998	0.0741014	0.0926381	0.0592276
1512	Deaths	Eastern Europe	Both	Age-standardized	Retinoblastoma	Rate	1999	0.0743181	0.0908823	0.0599681
1513	Deaths	Eastern Europe	Both	Age-standardized	Retinoblastoma	Rate	2000	0.0713056	0.0859027	0.0588679
1514	Deaths	Eastern Europe	Both	Age-standardized	Retinoblastoma	Rate	2003	0.0672353	0.0798461	0.0563812
1515	Deaths	Eastern Europe	Both	Age-standardized	Retinoblastoma	Rate	2001	0.0685984	0.0825436	0.0571863
1516	Deaths	Eastern Europe	Both	Age-standardized	Retinoblastoma	Rate	2004	0.0632264	0.0750459	0.0531663
1517	Deaths	Eastern Europe	Both	Age-standardized	Retinoblastoma	Rate	2005	0.0572258	0.0681774	0.0481675
1518	Deaths	Eastern Europe	Both	Age-standardized	Retinoblastoma	Rate	2006	0.0515266	0.0613127	0.043471
1519	Deaths	Eastern Europe	Both	Age-standardized	Retinoblastoma	Rate	2007	0.0467652	0.0562822	0.0392516
1520	Deaths	Eastern Europe	Both	Age-standardized	Retinoblastoma	Rate	2008	0.042191	0.0506419	0.0358453
1521	Deaths	Eastern Europe	Both	Age-standardized	Retinoblastoma	Rate	2009	0.0347103	0.0423069	0.0290534
1522	Deaths	Eastern Europe	Both	Age-standardized	Retinoblastoma	Rate	2010	0.029847	0.0368692	0.0249764
1523	Deaths	Eastern Europe	Both	Age-standardized	Retinoblastoma	Rate	2011	0.0261124	0.0331968	0.021512
1524	Deaths	Eastern Europe	Both	Age-standardized	Retinoblastoma	Rate	2012	0.0242679	0.0308663	0.0197123
1525	Deaths	Eastern Europe	Both	Age-standardized	Retinoblastoma	Rate	2013	0.0243675	0.0312211	0.0197639
1526	Deaths	Eastern Europe	Both	Age-standardized	Retinoblastoma	Rate	2014	0.0228441	0.0290352	0.018571
1527	Deaths	Eastern Europe	Both	Age-standardized	Retinoblastoma	Rate	2015	0.0228602	0.0295985	0.018182
1528	Deaths	Eastern Europe	Both	Age-standardized	Retinoblastoma	Rate	2016	0.0230603	0.0302027	0.0181248
1529	Deaths	Eastern Europe	Both	Age-standardized	Retinoblastoma	Rate	2017	0.0244017	0.0324621	0.0188949
1530	Deaths	Eastern Europe	Both	Age-standardized	Retinoblastoma	Rate	2018	0.025618	0.0347108	0.019731
1531	Deaths	Eastern Europe	Both	Age-standardized	Retinoblastoma	Rate	2019	0.0270693	0.03657	0.0206545
1532	Deaths	Eastern Europe	Both	Age-standardized	Retinoblastoma	Rate	2021	0.0220449	0.0311006	0.0159089
1533	Deaths	Eastern Europe	Both	Age-standardized	Retinoblastoma	Rate	1996	0.069994	0.0888239	0.0545774
1534	Deaths	Eastern Europe	Both	Age-standardized	Retinoblastoma	Rate	2002	0.0666101	0.0791032	0.0552607
1535	Deaths	Eastern Europe	Both	Age-standardized	Retinoblastoma	Rate	1993	0.0644835	0.08552	0.0484924
1536	Deaths	Eastern Europe	Both	Age-standardized	Retinoblastoma	Rate	2020	0.023858	0.0331464	0.0178276
1537	Deaths	Australasia	Male	Age-standardized	Retinoblastoma	Rate	1990	0.00485695	0.00716032	0.00324711
1538	Deaths	Australasia	Male	Age-standardized	Retinoblastoma	Rate	1991	0.00329204	0.0049107	0.00213093
1539	Deaths	Australasia	Male	Age-standardized	Retinoblastoma	Rate	1992	0.00295018	0.00445202	0.0019029
1540	Deaths	Australasia	Male	Age-standardized	Retinoblastoma	Rate	1994	0.0038092	0.00568006	0.00246811
1541	Deaths	Australasia	Male	Age-standardized	Retinoblastoma	Rate	1995	0.00468849	0.00696824	0.00314663
1542	Deaths	Australasia	Male	Age-standardized	Retinoblastoma	Rate	1997	0.00526132	0.00742284	0.00363791
1543	Deaths	Australasia	Male	Age-standardized	Retinoblastoma	Rate	1998	0.00569759	0.00791737	0.00393431
1544	Deaths	Australasia	Male	Age-standardized	Retinoblastoma	Rate	1999	0.00609068	0.00842709	0.00422165
1545	Deaths	Australasia	Male	Age-standardized	Retinoblastoma	Rate	2000	0.00796261	0.0108992	0.00571571
1546	Deaths	Australasia	Male	Age-standardized	Retinoblastoma	Rate	2003	0.00553914	0.00750945	0.00389649
1547	Deaths	Australasia	Male	Age-standardized	Retinoblastoma	Rate	2001	0.00621073	0.00851172	0.00447334
1548	Deaths	Australasia	Male	Age-standardized	Retinoblastoma	Rate	2004	0.00520892	0.00699245	0.00369564
1549	Deaths	Australasia	Male	Age-standardized	Retinoblastoma	Rate	2005	0.00574126	0.00799843	0.00406464
1550	Deaths	Australasia	Male	Age-standardized	Retinoblastoma	Rate	2006	0.00507234	0.00701827	0.00360345
1551	Deaths	Australasia	Male	Age-standardized	Retinoblastoma	Rate	2007	0.00528592	0.00733874	0.00370208
1552	Deaths	Australasia	Male	Age-standardized	Retinoblastoma	Rate	2008	0.00521272	0.00729844	0.0036662
1553	Deaths	Australasia	Male	Age-standardized	Retinoblastoma	Rate	2009	0.00603604	0.00825651	0.00417819
1554	Deaths	Australasia	Male	Age-standardized	Retinoblastoma	Rate	2010	0.00429547	0.00577687	0.00301603
1555	Deaths	Australasia	Male	Age-standardized	Retinoblastoma	Rate	2011	0.00331211	0.00459138	0.00225083
1556	Deaths	Australasia	Male	Age-standardized	Retinoblastoma	Rate	2012	0.00327556	0.00454144	0.00225023
1557	Deaths	Australasia	Male	Age-standardized	Retinoblastoma	Rate	2013	0.00317112	0.00446828	0.0021453
1558	Deaths	Australasia	Male	Age-standardized	Retinoblastoma	Rate	2014	0.00251177	0.00361866	0.00162689
1559	Deaths	Australasia	Male	Age-standardized	Retinoblastoma	Rate	2015	0.00142385	0.00213901	0.000892741
1560	Deaths	Australasia	Male	Age-standardized	Retinoblastoma	Rate	2016	0.000864297	0.00137857	0.000523951
1561	Deaths	Australasia	Male	Age-standardized	Retinoblastoma	Rate	2017	0.000830843	0.00141078	0.000485666
1562	Deaths	Australasia	Male	Age-standardized	Retinoblastoma	Rate	2018	0.00080059	0.00140755	0.000429939
1563	Deaths	Australasia	Male	Age-standardized	Retinoblastoma	Rate	2019	0.000801584	0.00146312	0.000401078
1564	Deaths	Australasia	Male	Age-standardized	Retinoblastoma	Rate	2021	0.000588288	0.00119327	0.000254976
1565	Deaths	Australasia	Male	Age-standardized	Retinoblastoma	Rate	1996	0.00595535	0.00875211	0.00408321
1566	Deaths	Australasia	Male	Age-standardized	Retinoblastoma	Rate	2002	0.00574858	0.00784434	0.00407469
1567	Deaths	Australasia	Male	Age-standardized	Retinoblastoma	Rate	1993	0.00320789	0.00479702	0.00202346
1568	Deaths	Australasia	Male	Age-standardized	Retinoblastoma	Rate	2020	0.000719598	0.0013754	0.000329737
1569	Deaths	Australasia	Female	Age-standardized	Retinoblastoma	Rate	1990	0.00975714	0.0146728	0.00641922
1570	Deaths	Australasia	Female	Age-standardized	Retinoblastoma	Rate	1991	0.00574686	0.00844216	0.00368661
1571	Deaths	Australasia	Female	Age-standardized	Retinoblastoma	Rate	1992	0.00479852	0.00701866	0.00308393
1572	Deaths	Australasia	Female	Age-standardized	Retinoblastoma	Rate	1994	0.00333753	0.0047036	0.00230479
1573	Deaths	Australasia	Female	Age-standardized	Retinoblastoma	Rate	1995	0.00433051	0.00601753	0.0030217
1574	Deaths	Australasia	Female	Age-standardized	Retinoblastoma	Rate	1997	0.00447614	0.00628862	0.00306315
1575	Deaths	Australasia	Female	Age-standardized	Retinoblastoma	Rate	1998	0.00494049	0.0070537	0.0033511
1576	Deaths	Australasia	Female	Age-standardized	Retinoblastoma	Rate	1999	0.00373027	0.00536978	0.00252784
1577	Deaths	Australasia	Female	Age-standardized	Retinoblastoma	Rate	2000	0.00354792	0.00512141	0.00239743
1578	Deaths	Australasia	Female	Age-standardized	Retinoblastoma	Rate	2003	0.00485213	0.0073823	0.00320582
1579	Deaths	Australasia	Female	Age-standardized	Retinoblastoma	Rate	2001	0.00381729	0.00560969	0.00257028
1580	Deaths	Australasia	Female	Age-standardized	Retinoblastoma	Rate	2004	0.00506578	0.00777047	0.0033448
1581	Deaths	Australasia	Female	Age-standardized	Retinoblastoma	Rate	2005	0.00575534	0.00866213	0.0038288
1582	Deaths	Australasia	Female	Age-standardized	Retinoblastoma	Rate	2006	0.00796561	0.0122261	0.00515262
1583	Deaths	Australasia	Female	Age-standardized	Retinoblastoma	Rate	2007	0.00898798	0.0137414	0.0057032
1584	Deaths	Australasia	Female	Age-standardized	Retinoblastoma	Rate	2008	0.0069112	0.0105416	0.00444063
1585	Deaths	Australasia	Female	Age-standardized	Retinoblastoma	Rate	2009	0.00611048	0.00938944	0.00391683
1586	Deaths	Australasia	Female	Age-standardized	Retinoblastoma	Rate	2010	0.00642067	0.00995608	0.00411887
1587	Deaths	Australasia	Female	Age-standardized	Retinoblastoma	Rate	2011	0.00589743	0.00880678	0.00391912
1588	Deaths	Australasia	Female	Age-standardized	Retinoblastoma	Rate	2012	0.0039585	0.0058538	0.00270069
1589	Deaths	Australasia	Female	Age-standardized	Retinoblastoma	Rate	2013	0.00301267	0.00448676	0.00197493
1590	Deaths	Australasia	Female	Age-standardized	Retinoblastoma	Rate	2014	0.00274898	0.0042954	0.00170813
1591	Deaths	Australasia	Female	Age-standardized	Retinoblastoma	Rate	2015	0.00248197	0.00402221	0.00146666
1592	Deaths	Australasia	Female	Age-standardized	Retinoblastoma	Rate	2016	0.0028314	0.00480828	0.00158109
1593	Deaths	Australasia	Female	Age-standardized	Retinoblastoma	Rate	2017	0.00181961	0.00324917	0.000969127
1594	Deaths	Australasia	Female	Age-standardized	Retinoblastoma	Rate	2018	0.00140898	0.00262611	0.000736041
1595	Deaths	Australasia	Female	Age-standardized	Retinoblastoma	Rate	2019	0.00142738	0.0028431	0.000690483
1596	Deaths	Australasia	Female	Age-standardized	Retinoblastoma	Rate	2021	0.00105863	0.00219377	0.000442665
1597	Deaths	Australasia	Female	Age-standardized	Retinoblastoma	Rate	1996	0.00406115	0.00569395	0.00278564
1598	Deaths	Australasia	Female	Age-standardized	Retinoblastoma	Rate	2002	0.0041455	0.00621901	0.0027764
1599	Deaths	Australasia	Female	Age-standardized	Retinoblastoma	Rate	1993	0.0030052	0.00434976	0.0020003
1600	Deaths	Australasia	Female	Age-standardized	Retinoblastoma	Rate	2020	0.00123765	0.00253411	0.000565996
1601	Deaths	Australasia	Both	Age-standardized	Retinoblastoma	Rate	1990	0.00724426	0.00983591	0.00528332
1602	Deaths	Australasia	Both	Age-standardized	Retinoblastoma	Rate	1991	0.00448814	0.00596468	0.00327758
1603	Deaths	Australasia	Both	Age-standardized	Retinoblastoma	Rate	1992	0.00385091	0.00510487	0.00283069
1604	Deaths	Australasia	Both	Age-standardized	Retinoblastoma	Rate	1994	0.00357963	0.0047025	0.00267719
1605	Deaths	Australasia	Both	Age-standardized	Retinoblastoma	Rate	1995	0.00451428	0.00597489	0.00334249
1606	Deaths	Australasia	Both	Age-standardized	Retinoblastoma	Rate	1997	0.00487955	0.00632407	0.00367775
1607	Deaths	Australasia	Both	Age-standardized	Retinoblastoma	Rate	1998	0.00532963	0.0068839	0.0040992
1608	Deaths	Australasia	Both	Age-standardized	Retinoblastoma	Rate	1999	0.00494285	0.00637482	0.00380209
1609	Deaths	Australasia	Both	Age-standardized	Retinoblastoma	Rate	2000	0.00581533	0.00740251	0.00442444
1610	Deaths	Australasia	Both	Age-standardized	Retinoblastoma	Rate	2003	0.00520455	0.00673276	0.00393924
1611	Deaths	Australasia	Both	Age-standardized	Retinoblastoma	Rate	2001	0.00504601	0.0064513	0.00381066
1612	Deaths	Australasia	Both	Age-standardized	Retinoblastoma	Rate	2004	0.00513907	0.00666127	0.00387647
1613	Deaths	Australasia	Both	Age-standardized	Retinoblastoma	Rate	2005	0.00574821	0.00752253	0.0043505
1614	Deaths	Australasia	Both	Age-standardized	Retinoblastoma	Rate	2006	0.0064809	0.00872482	0.00484057
1615	Deaths	Australasia	Both	Age-standardized	Retinoblastoma	Rate	2007	0.00708775	0.00966262	0.00523155
1616	Deaths	Australasia	Both	Age-standardized	Retinoblastoma	Rate	2008	0.00603957	0.00807599	0.00449932
1617	Deaths	Australasia	Both	Age-standardized	Retinoblastoma	Rate	2009	0.00607266	0.00808412	0.00464884
1618	Deaths	Australasia	Both	Age-standardized	Retinoblastoma	Rate	2010	0.0053292	0.00718974	0.00401911
1619	Deaths	Australasia	Both	Age-standardized	Retinoblastoma	Rate	2011	0.00456953	0.00627821	0.00339924
1620	Deaths	Australasia	Both	Age-standardized	Retinoblastoma	Rate	2012	0.00360771	0.00481764	0.00272512
1621	Deaths	Australasia	Both	Age-standardized	Retinoblastoma	Rate	2013	0.00309404	0.00413538	0.00226727
1622	Deaths	Australasia	Both	Age-standardized	Retinoblastoma	Rate	2014	0.00262712	0.00369116	0.00189104
1623	Deaths	Australasia	Both	Age-standardized	Retinoblastoma	Rate	2015	0.0019385	0.00272276	0.00133785
1624	Deaths	Australasia	Both	Age-standardized	Retinoblastoma	Rate	2016	0.00182088	0.00281021	0.00115733
1625	Deaths	Australasia	Both	Age-standardized	Retinoblastoma	Rate	2017	0.00131169	0.00207361	0.000842645
1626	Deaths	Australasia	Both	Age-standardized	Retinoblastoma	Rate	2018	0.00109644	0.00174392	0.000674966
1627	Deaths	Australasia	Both	Age-standardized	Retinoblastoma	Rate	2019	0.00110586	0.00187631	0.000638269
1628	Deaths	Australasia	Both	Age-standardized	Retinoblastoma	Rate	2021	0.000816872	0.00152769	0.000402934
1629	Deaths	Australasia	Both	Age-standardized	Retinoblastoma	Rate	1996	0.00503386	0.00665335	0.00372758
1630	Deaths	Australasia	Both	Age-standardized	Retinoblastoma	Rate	2002	0.00496828	0.00638811	0.00372043
1631	Deaths	Australasia	Both	Age-standardized	Retinoblastoma	Rate	1993	0.0031093	0.00408664	0.00232473
1632	Deaths	Australasia	Both	Age-standardized	Retinoblastoma	Rate	2020	0.000971372	0.00171224	0.000532574
1633	Deaths	Oceania	Male	Age-standardized	Retinoblastoma	Rate	1990	0.120765	0.360164	0.0334345
1634	Deaths	Oceania	Male	Age-standardized	Retinoblastoma	Rate	1991	0.124008	0.383787	0.0346654
1635	Deaths	Oceania	Male	Age-standardized	Retinoblastoma	Rate	1992	0.126529	0.397393	0.0337533
1636	Deaths	Oceania	Male	Age-standardized	Retinoblastoma	Rate	1994	0.127209	0.400279	0.0336182
1637	Deaths	Oceania	Male	Age-standardized	Retinoblastoma	Rate	1995	0.126356	0.412132	0.0337257
1638	Deaths	Oceania	Male	Age-standardized	Retinoblastoma	Rate	1997	0.12596	0.382225	0.0360439
1639	Deaths	Oceania	Male	Age-standardized	Retinoblastoma	Rate	1998	0.142218	0.417832	0.0401304
1640	Deaths	Oceania	Male	Age-standardized	Retinoblastoma	Rate	1999	0.150761	0.455403	0.043315
1641	Deaths	Oceania	Male	Age-standardized	Retinoblastoma	Rate	2000	0.154821	0.466093	0.0424956
1642	Deaths	Oceania	Male	Age-standardized	Retinoblastoma	Rate	2003	0.148837	0.459369	0.0399087
1643	Deaths	Oceania	Male	Age-standardized	Retinoblastoma	Rate	2001	0.157039	0.462812	0.0428415
1644	Deaths	Oceania	Male	Age-standardized	Retinoblastoma	Rate	2004	0.148004	0.471546	0.0405072
1645	Deaths	Oceania	Male	Age-standardized	Retinoblastoma	Rate	2005	0.161464	0.519353	0.0436651
1646	Deaths	Oceania	Male	Age-standardized	Retinoblastoma	Rate	2006	0.172557	0.534065	0.0469237
1647	Deaths	Oceania	Male	Age-standardized	Retinoblastoma	Rate	2007	0.170727	0.514382	0.0485689
1648	Deaths	Oceania	Male	Age-standardized	Retinoblastoma	Rate	2008	0.169162	0.515562	0.0480381
1649	Deaths	Oceania	Male	Age-standardized	Retinoblastoma	Rate	2009	0.165364	0.500659	0.0464122
1650	Deaths	Oceania	Male	Age-standardized	Retinoblastoma	Rate	2010	0.158494	0.480434	0.0455214
1651	Deaths	Oceania	Male	Age-standardized	Retinoblastoma	Rate	2011	0.153193	0.485854	0.0442358
1652	Deaths	Oceania	Male	Age-standardized	Retinoblastoma	Rate	2012	0.150924	0.464437	0.0412399
1653	Deaths	Oceania	Male	Age-standardized	Retinoblastoma	Rate	2013	0.153955	0.47419	0.0426461
1654	Deaths	Oceania	Male	Age-standardized	Retinoblastoma	Rate	2014	0.147928	0.424602	0.0413814
1655	Deaths	Oceania	Male	Age-standardized	Retinoblastoma	Rate	2015	0.139485	0.421603	0.0391739
1656	Deaths	Oceania	Male	Age-standardized	Retinoblastoma	Rate	2016	0.141498	0.417188	0.038805
1657	Deaths	Oceania	Male	Age-standardized	Retinoblastoma	Rate	2017	0.141708	0.416147	0.0409696
1658	Deaths	Oceania	Male	Age-standardized	Retinoblastoma	Rate	2018	0.13946	0.441383	0.0387434
1659	Deaths	Oceania	Male	Age-standardized	Retinoblastoma	Rate	2019	0.137417	0.453889	0.0387499
1660	Deaths	Oceania	Male	Age-standardized	Retinoblastoma	Rate	2021	0.138335	0.474647	0.0358575
1661	Deaths	Oceania	Male	Age-standardized	Retinoblastoma	Rate	1996	0.125857	0.404211	0.0347285
1662	Deaths	Oceania	Male	Age-standardized	Retinoblastoma	Rate	2002	0.156609	0.475567	0.0428309
1663	Deaths	Oceania	Male	Age-standardized	Retinoblastoma	Rate	1993	0.127887	0.406516	0.0346621
1664	Deaths	Oceania	Male	Age-standardized	Retinoblastoma	Rate	2020	0.141893	0.480446	0.0373951
1665	Deaths	Oceania	Female	Age-standardized	Retinoblastoma	Rate	1990	0.00978781	0.0201107	0.00275079
1666	Deaths	Oceania	Female	Age-standardized	Retinoblastoma	Rate	1991	0.00964899	0.019868	0.00269335
1667	Deaths	Oceania	Female	Age-standardized	Retinoblastoma	Rate	1992	0.00946669	0.0197328	0.00281297
1668	Deaths	Oceania	Female	Age-standardized	Retinoblastoma	Rate	1994	0.0090941	0.0184969	0.00264572
1669	Deaths	Oceania	Female	Age-standardized	Retinoblastoma	Rate	1995	0.00888744	0.0187862	0.00256953
1670	Deaths	Oceania	Female	Age-standardized	Retinoblastoma	Rate	1997	0.00878297	0.0184787	0.00262909
1671	Deaths	Oceania	Female	Age-standardized	Retinoblastoma	Rate	1998	0.00928482	0.0205957	0.00270339
1672	Deaths	Oceania	Female	Age-standardized	Retinoblastoma	Rate	1999	0.00983399	0.0215523	0.00285436
1673	Deaths	Oceania	Female	Age-standardized	Retinoblastoma	Rate	2000	0.00987227	0.021658	0.00283306
1674	Deaths	Oceania	Female	Age-standardized	Retinoblastoma	Rate	2003	0.00905171	0.0204664	0.00258528
1675	Deaths	Oceania	Female	Age-standardized	Retinoblastoma	Rate	2001	0.00978889	0.0225363	0.00267837
1676	Deaths	Oceania	Female	Age-standardized	Retinoblastoma	Rate	2004	0.0089336	0.0208376	0.00257656
1677	Deaths	Oceania	Female	Age-standardized	Retinoblastoma	Rate	2005	0.00936358	0.0214516	0.00269314
1678	Deaths	Oceania	Female	Age-standardized	Retinoblastoma	Rate	2006	0.00963274	0.0219043	0.00267417
1679	Deaths	Oceania	Female	Age-standardized	Retinoblastoma	Rate	2007	0.00961048	0.0218731	0.00268574
1680	Deaths	Oceania	Female	Age-standardized	Retinoblastoma	Rate	2008	0.00940997	0.020779	0.00271234
1681	Deaths	Oceania	Female	Age-standardized	Retinoblastoma	Rate	2009	0.00917814	0.0196218	0.00268859
1682	Deaths	Oceania	Female	Age-standardized	Retinoblastoma	Rate	2010	0.00925305	0.0199343	0.00274382
1683	Deaths	Oceania	Female	Age-standardized	Retinoblastoma	Rate	2011	0.0092328	0.0201161	0.00282568
1684	Deaths	Oceania	Female	Age-standardized	Retinoblastoma	Rate	2012	0.00888811	0.0199215	0.00268553
1685	Deaths	Oceania	Female	Age-standardized	Retinoblastoma	Rate	2013	0.00861095	0.0200331	0.00255517
1686	Deaths	Oceania	Female	Age-standardized	Retinoblastoma	Rate	2014	0.00822981	0.0188674	0.00251481
1687	Deaths	Oceania	Female	Age-standardized	Retinoblastoma	Rate	2015	0.00781356	0.0170234	0.00229339
1688	Deaths	Oceania	Female	Age-standardized	Retinoblastoma	Rate	2016	0.00756988	0.0161436	0.00221245
1689	Deaths	Oceania	Female	Age-standardized	Retinoblastoma	Rate	2017	0.00745864	0.016413	0.0022193
1690	Deaths	Oceania	Female	Age-standardized	Retinoblastoma	Rate	2018	0.00736351	0.017305	0.00217007
1691	Deaths	Oceania	Female	Age-standardized	Retinoblastoma	Rate	2019	0.00725213	0.0174595	0.00210357
1692	Deaths	Oceania	Female	Age-standardized	Retinoblastoma	Rate	2021	0.00709046	0.0185034	0.00199123
1693	Deaths	Oceania	Female	Age-standardized	Retinoblastoma	Rate	1996	0.00879753	0.0188482	0.00270164
1694	Deaths	Oceania	Female	Age-standardized	Retinoblastoma	Rate	2002	0.00954399	0.0217034	0.00268043
1695	Deaths	Oceania	Female	Age-standardized	Retinoblastoma	Rate	1993	0.00927768	0.0188475	0.00270556
1696	Deaths	Oceania	Female	Age-standardized	Retinoblastoma	Rate	2020	0.00730524	0.0177766	0.00224534
1697	Deaths	Oceania	Both	Age-standardized	Retinoblastoma	Rate	1990	0.0675046	0.194267	0.0205023
1698	Deaths	Oceania	Both	Age-standardized	Retinoblastoma	Rate	1991	0.0691265	0.205692	0.02092
1699	Deaths	Oceania	Both	Age-standardized	Retinoblastoma	Rate	1992	0.0703535	0.211465	0.020785
1700	Deaths	Oceania	Both	Age-standardized	Retinoblastoma	Rate	1994	0.0705544	0.213956	0.020586
1701	Deaths	Oceania	Both	Age-standardized	Retinoblastoma	Rate	1995	0.0700354	0.218086	0.0207333
1702	Deaths	Oceania	Both	Age-standardized	Retinoblastoma	Rate	1997	0.06984	0.203328	0.0215742
1703	Deaths	Oceania	Both	Age-standardized	Retinoblastoma	Rate	1998	0.0785814	0.222505	0.0238189
1704	Deaths	Oceania	Both	Age-standardized	Retinoblastoma	Rate	1999	0.0833236	0.24332	0.025471
1705	Deaths	Oceania	Both	Age-standardized	Retinoblastoma	Rate	2000	0.0854795	0.248582	0.0258309
1706	Deaths	Oceania	Both	Age-standardized	Retinoblastoma	Rate	2003	0.081982	0.247746	0.0244367
1707	Deaths	Oceania	Both	Age-standardized	Retinoblastoma	Rate	2001	0.0866085	0.246906	0.025469
1708	Deaths	Oceania	Both	Age-standardized	Retinoblastoma	Rate	2004	0.0814876	0.25053	0.0244942
1709	Deaths	Oceania	Both	Age-standardized	Retinoblastoma	Rate	2005	0.0887092	0.274851	0.0265345
1710	Deaths	Oceania	Both	Age-standardized	Retinoblastoma	Rate	2006	0.0946182	0.283167	0.0281091
1711	Deaths	Oceania	Both	Age-standardized	Retinoblastoma	Rate	2007	0.0936496	0.274654	0.0288387
1712	Deaths	Oceania	Both	Age-standardized	Retinoblastoma	Rate	2008	0.0927344	0.272932	0.0279795
1713	Deaths	Oceania	Both	Age-standardized	Retinoblastoma	Rate	2009	0.0906397	0.265467	0.0274099
1714	Deaths	Oceania	Both	Age-standardized	Retinoblastoma	Rate	2010	0.0870925	0.25598	0.0268307
1715	Deaths	Oceania	Both	Age-standardized	Retinoblastoma	Rate	2011	0.0843195	0.261165	0.0259567
1716	Deaths	Oceania	Both	Age-standardized	Retinoblastoma	Rate	2012	0.0829728	0.245895	0.0255052
1717	Deaths	Oceania	Both	Age-standardized	Retinoblastoma	Rate	2013	0.0844242	0.251727	0.0258483
1718	Deaths	Oceania	Both	Age-standardized	Retinoblastoma	Rate	2014	0.0811026	0.230795	0.0246334
1719	Deaths	Oceania	Both	Age-standardized	Retinoblastoma	Rate	2015	0.0765052	0.228986	0.0236985
1720	Deaths	Oceania	Both	Age-standardized	Retinoblastoma	Rate	2016	0.0774439	0.225072	0.0240058
1721	Deaths	Oceania	Both	Age-standardized	Retinoblastoma	Rate	2017	0.0775063	0.222071	0.0238662
1722	Deaths	Oceania	Both	Age-standardized	Retinoblastoma	Rate	2018	0.0762931	0.23531	0.0235671
1723	Deaths	Oceania	Both	Age-standardized	Retinoblastoma	Rate	2019	0.075179	0.241619	0.022519
1724	Deaths	Oceania	Both	Age-standardized	Retinoblastoma	Rate	2021	0.0755914	0.252526	0.0206948
1725	Deaths	Oceania	Both	Age-standardized	Retinoblastoma	Rate	1996	0.0697634	0.214334	0.0210742
1726	Deaths	Oceania	Both	Age-standardized	Retinoblastoma	Rate	2002	0.0862722	0.253124	0.0253562
1727	Deaths	Oceania	Both	Age-standardized	Retinoblastoma	Rate	1993	0.0709782	0.216035	0.0206104
1728	Deaths	Oceania	Both	Age-standardized	Retinoblastoma	Rate	2020	0.0775455	0.254966	0.0219403
1729	Deaths	High-middle SDI	Male	Age-standardized	Retinoblastoma	Rate	1990	0.103377	0.171445	0.0589007
1730	Deaths	High-middle SDI	Male	Age-standardized	Retinoblastoma	Rate	1991	0.102954	0.165701	0.0592164
1731	Deaths	High-middle SDI	Male	Age-standardized	Retinoblastoma	Rate	1992	0.101877	0.164876	0.0584241
1732	Deaths	High-middle SDI	Male	Age-standardized	Retinoblastoma	Rate	1994	0.0989884	0.151773	0.0552587
1733	Deaths	High-middle SDI	Male	Age-standardized	Retinoblastoma	Rate	1995	0.097855	0.148785	0.0554224
1734	Deaths	High-middle SDI	Male	Age-standardized	Retinoblastoma	Rate	1997	0.0954038	0.140129	0.0549827
1735	Deaths	High-middle SDI	Male	Age-standardized	Retinoblastoma	Rate	1998	0.0940662	0.136427	0.0553832
1736	Deaths	High-middle SDI	Male	Age-standardized	Retinoblastoma	Rate	1999	0.0926737	0.131282	0.0551256
1737	Deaths	High-middle SDI	Male	Age-standardized	Retinoblastoma	Rate	2000	0.0900246	0.129446	0.0539993
1738	Deaths	High-middle SDI	Male	Age-standardized	Retinoblastoma	Rate	2003	0.0854934	0.114541	0.0524351
1739	Deaths	High-middle SDI	Male	Age-standardized	Retinoblastoma	Rate	2001	0.0878657	0.124976	0.053292
1740	Deaths	High-middle SDI	Male	Age-standardized	Retinoblastoma	Rate	2004	0.08261	0.110977	0.0510819
1741	Deaths	High-middle SDI	Male	Age-standardized	Retinoblastoma	Rate	2005	0.0821376	0.110276	0.0485219
1742	Deaths	High-middle SDI	Male	Age-standardized	Retinoblastoma	Rate	2006	0.0768367	0.102372	0.0444538
1743	Deaths	High-middle SDI	Male	Age-standardized	Retinoblastoma	Rate	2007	0.0741243	0.0983817	0.041529
1744	Deaths	High-middle SDI	Male	Age-standardized	Retinoblastoma	Rate	2008	0.0737771	0.0989711	0.0393323
1745	Deaths	High-middle SDI	Male	Age-standardized	Retinoblastoma	Rate	2009	0.0726728	0.0991458	0.0371598
1746	Deaths	High-middle SDI	Male	Age-standardized	Retinoblastoma	Rate	2010	0.0705732	0.097668	0.0350268
1747	Deaths	High-middle SDI	Male	Age-standardized	Retinoblastoma	Rate	2011	0.0691115	0.0977761	0.0330342
1748	Deaths	High-middle SDI	Male	Age-standardized	Retinoblastoma	Rate	2012	0.0683547	0.0978603	0.0319153
1749	Deaths	High-middle SDI	Male	Age-standardized	Retinoblastoma	Rate	2013	0.0678915	0.0974684	0.0316149
1750	Deaths	High-middle SDI	Male	Age-standardized	Retinoblastoma	Rate	2014	0.0672992	0.0958634	0.0311682
1751	Deaths	High-middle SDI	Male	Age-standardized	Retinoblastoma	Rate	2015	0.0653569	0.0937397	0.0296054
1752	Deaths	High-middle SDI	Male	Age-standardized	Retinoblastoma	Rate	2016	0.0637172	0.0910538	0.0286512
1753	Deaths	High-middle SDI	Male	Age-standardized	Retinoblastoma	Rate	2017	0.0617448	0.0899078	0.0280612
1754	Deaths	High-middle SDI	Male	Age-standardized	Retinoblastoma	Rate	2018	0.0600937	0.0882729	0.028318
1755	Deaths	High-middle SDI	Male	Age-standardized	Retinoblastoma	Rate	2019	0.0582029	0.0874349	0.0275882
1756	Deaths	High-middle SDI	Male	Age-standardized	Retinoblastoma	Rate	2021	0.0407031	0.0641317	0.0205243
1757	Deaths	High-middle SDI	Male	Age-standardized	Retinoblastoma	Rate	1996	0.0967914	0.145411	0.0554148
1758	Deaths	High-middle SDI	Male	Age-standardized	Retinoblastoma	Rate	2002	0.0865062	0.118221	0.0528945
1759	Deaths	High-middle SDI	Male	Age-standardized	Retinoblastoma	Rate	1993	0.100231	0.158736	0.0566066
1760	Deaths	High-middle SDI	Male	Age-standardized	Retinoblastoma	Rate	2020	0.0432441	0.0658277	0.0217249
1761	Deaths	High-middle SDI	Female	Age-standardized	Retinoblastoma	Rate	1990	0.131588	0.238991	0.0540053
1762	Deaths	High-middle SDI	Female	Age-standardized	Retinoblastoma	Rate	1991	0.129991	0.239928	0.0533726
1763	Deaths	High-middle SDI	Female	Age-standardized	Retinoblastoma	Rate	1992	0.127936	0.246165	0.0524153
1764	Deaths	High-middle SDI	Female	Age-standardized	Retinoblastoma	Rate	1994	0.123933	0.227529	0.0521398
1765	Deaths	High-middle SDI	Female	Age-standardized	Retinoblastoma	Rate	1995	0.121733	0.216515	0.0506371
1766	Deaths	High-middle SDI	Female	Age-standardized	Retinoblastoma	Rate	1997	0.11694	0.20788	0.0501444
1767	Deaths	High-middle SDI	Female	Age-standardized	Retinoblastoma	Rate	1998	0.116053	0.199562	0.0510003
1768	Deaths	High-middle SDI	Female	Age-standardized	Retinoblastoma	Rate	1999	0.116031	0.191328	0.0507087
1769	Deaths	High-middle SDI	Female	Age-standardized	Retinoblastoma	Rate	2000	0.116703	0.193673	0.0509504
1770	Deaths	High-middle SDI	Female	Age-standardized	Retinoblastoma	Rate	2003	0.113244	0.168354	0.0488138
1771	Deaths	High-middle SDI	Female	Age-standardized	Retinoblastoma	Rate	2001	0.116534	0.186458	0.0501493
1772	Deaths	High-middle SDI	Female	Age-standardized	Retinoblastoma	Rate	2004	0.10875	0.157531	0.0452367
1773	Deaths	High-middle SDI	Female	Age-standardized	Retinoblastoma	Rate	2005	0.100645	0.139534	0.0431973
1774	Deaths	High-middle SDI	Female	Age-standardized	Retinoblastoma	Rate	2006	0.0968798	0.133309	0.0420431
1775	Deaths	High-middle SDI	Female	Age-standardized	Retinoblastoma	Rate	2007	0.0907	0.121756	0.0405756
1776	Deaths	High-middle SDI	Female	Age-standardized	Retinoblastoma	Rate	2008	0.0863786	0.115976	0.0393044
1777	Deaths	High-middle SDI	Female	Age-standardized	Retinoblastoma	Rate	2009	0.0834976	0.114513	0.0368625
1778	Deaths	High-middle SDI	Female	Age-standardized	Retinoblastoma	Rate	2010	0.079667	0.109163	0.0347985
1779	Deaths	High-middle SDI	Female	Age-standardized	Retinoblastoma	Rate	2011	0.0752415	0.101968	0.0324217
1780	Deaths	High-middle SDI	Female	Age-standardized	Retinoblastoma	Rate	2012	0.072077	0.097439	0.0307587
1781	Deaths	High-middle SDI	Female	Age-standardized	Retinoblastoma	Rate	2013	0.0693044	0.0932157	0.0297417
1782	Deaths	High-middle SDI	Female	Age-standardized	Retinoblastoma	Rate	2014	0.0678875	0.0917032	0.0289758
1783	Deaths	High-middle SDI	Female	Age-standardized	Retinoblastoma	Rate	2015	0.0675362	0.0930583	0.0281284
1784	Deaths	High-middle SDI	Female	Age-standardized	Retinoblastoma	Rate	2016	0.0664994	0.0933381	0.0267151
1785	Deaths	High-middle SDI	Female	Age-standardized	Retinoblastoma	Rate	2017	0.0658262	0.0948874	0.0257596
1786	Deaths	High-middle SDI	Female	Age-standardized	Retinoblastoma	Rate	2018	0.0635934	0.09361	0.023927
1787	Deaths	High-middle SDI	Female	Age-standardized	Retinoblastoma	Rate	2019	0.0618811	0.09534	0.02369
1788	Deaths	High-middle SDI	Female	Age-standardized	Retinoblastoma	Rate	2021	0.0422308	0.0690205	0.0165916
1789	Deaths	High-middle SDI	Female	Age-standardized	Retinoblastoma	Rate	1996	0.118986	0.202843	0.0501064
1790	Deaths	High-middle SDI	Female	Age-standardized	Retinoblastoma	Rate	2002	0.116041	0.176454	0.0499978
1791	Deaths	High-middle SDI	Female	Age-standardized	Retinoblastoma	Rate	1993	0.125073	0.235368	0.0516711
1792	Deaths	High-middle SDI	Female	Age-standardized	Retinoblastoma	Rate	2020	0.0447397	0.0696632	0.0178694
1793	Deaths	High-middle SDI	Both	Age-standardized	Retinoblastoma	Rate	1990	0.116911	0.182876	0.0652422
1794	Deaths	High-middle SDI	Both	Age-standardized	Retinoblastoma	Rate	1991	0.115901	0.180559	0.0648087
1795	Deaths	High-middle SDI	Both	Age-standardized	Retinoblastoma	Rate	1992	0.114336	0.180204	0.0635872
1796	Deaths	High-middle SDI	Both	Age-standardized	Retinoblastoma	Rate	1994	0.110889	0.175337	0.0621358
1797	Deaths	High-middle SDI	Both	Age-standardized	Retinoblastoma	Rate	1995	0.109237	0.170695	0.0611938
1798	Deaths	High-middle SDI	Both	Age-standardized	Retinoblastoma	Rate	1997	0.105656	0.159327	0.060728
1799	Deaths	High-middle SDI	Both	Age-standardized	Retinoblastoma	Rate	1998	0.10453	0.15244	0.0606579
1800	Deaths	High-middle SDI	Both	Age-standardized	Retinoblastoma	Rate	1999	0.103789	0.149154	0.0609136
1801	Deaths	High-middle SDI	Both	Age-standardized	Retinoblastoma	Rate	2000	0.102721	0.146121	0.0615537
1802	Deaths	High-middle SDI	Both	Age-standardized	Retinoblastoma	Rate	2003	0.0986978	0.132886	0.0608111
1803	Deaths	High-middle SDI	Both	Age-standardized	Retinoblastoma	Rate	2001	0.101509	0.14245	0.0615914
1804	Deaths	High-middle SDI	Both	Age-standardized	Retinoblastoma	Rate	2004	0.0950482	0.124088	0.0584303
1805	Deaths	High-middle SDI	Both	Age-standardized	Retinoblastoma	Rate	2005	0.0909441	0.118772	0.0551766
1806	Deaths	High-middle SDI	Both	Age-standardized	Retinoblastoma	Rate	2006	0.0863757	0.112396	0.0519779
1807	Deaths	High-middle SDI	Both	Age-standardized	Retinoblastoma	Rate	2007	0.0820145	0.105715	0.0493392
1808	Deaths	High-middle SDI	Both	Age-standardized	Retinoblastoma	Rate	2008	0.0797768	0.101686	0.0470711
1809	Deaths	High-middle SDI	Both	Age-standardized	Retinoblastoma	Rate	2009	0.077828	0.100599	0.0444102
1810	Deaths	High-middle SDI	Both	Age-standardized	Retinoblastoma	Rate	2010	0.0749061	0.0980983	0.0414916
1811	Deaths	High-middle SDI	Both	Age-standardized	Retinoblastoma	Rate	2011	0.0720345	0.0952656	0.0386451
1812	Deaths	High-middle SDI	Both	Age-standardized	Retinoblastoma	Rate	2012	0.0701313	0.0934499	0.0371863
1813	Deaths	High-middle SDI	Both	Age-standardized	Retinoblastoma	Rate	2013	0.0685672	0.091016	0.035867
1814	Deaths	High-middle SDI	Both	Age-standardized	Retinoblastoma	Rate	2014	0.0675809	0.090154	0.0353197
1815	Deaths	High-middle SDI	Both	Age-standardized	Retinoblastoma	Rate	2015	0.0663952	0.088598	0.0341256
1816	Deaths	High-middle SDI	Both	Age-standardized	Retinoblastoma	Rate	2016	0.06504	0.0876047	0.032621
1817	Deaths	High-middle SDI	Both	Age-standardized	Retinoblastoma	Rate	2017	0.063684	0.0866432	0.0316716
1818	Deaths	High-middle SDI	Both	Age-standardized	Retinoblastoma	Rate	2018	0.0617548	0.0860409	0.0300434
1819	Deaths	High-middle SDI	Both	Age-standardized	Retinoblastoma	Rate	2019	0.0599485	0.0858853	0.0295694
1820	Deaths	High-middle SDI	Both	Age-standardized	Retinoblastoma	Rate	2021	0.0414286	0.0619068	0.0204381
1821	Deaths	High-middle SDI	Both	Age-standardized	Retinoblastoma	Rate	1996	0.107362	0.162876	0.0610227
1822	Deaths	High-middle SDI	Both	Age-standardized	Retinoblastoma	Rate	2002	0.100561	0.137977	0.0614343
1823	Deaths	High-middle SDI	Both	Age-standardized	Retinoblastoma	Rate	1993	0.112093	0.174009	0.0620839
1824	Deaths	High-middle SDI	Both	Age-standardized	Retinoblastoma	Rate	2020	0.0439531	0.0635106	0.0220035
1825	Deaths	High SDI	Male	Age-standardized	Retinoblastoma	Rate	1990	0.0330942	0.0432796	0.0251919
1826	Deaths	High SDI	Male	Age-standardized	Retinoblastoma	Rate	1991	0.0321863	0.041794	0.0243003
1827	Deaths	High SDI	Male	Age-standardized	Retinoblastoma	Rate	1992	0.031057	0.0399743	0.0233497
1828	Deaths	High SDI	Male	Age-standardized	Retinoblastoma	Rate	1994	0.0283301	0.0357541	0.0214655
1829	Deaths	High SDI	Male	Age-standardized	Retinoblastoma	Rate	1995	0.0266862	0.0331796	0.0201125
1830	Deaths	High SDI	Male	Age-standardized	Retinoblastoma	Rate	1997	0.0225733	0.0276834	0.0174965
1831	Deaths	High SDI	Male	Age-standardized	Retinoblastoma	Rate	1998	0.0214845	0.0257361	0.0171345
1832	Deaths	High SDI	Male	Age-standardized	Retinoblastoma	Rate	1999	0.0207803	0.0240511	0.017222
1833	Deaths	High SDI	Male	Age-standardized	Retinoblastoma	Rate	2000	0.0201306	0.0230863	0.0170544
1834	Deaths	High SDI	Male	Age-standardized	Retinoblastoma	Rate	2003	0.0162284	0.0195201	0.014141
1835	Deaths	High SDI	Male	Age-standardized	Retinoblastoma	Rate	2001	0.0185304	0.0214042	0.0160355
1836	Deaths	High SDI	Male	Age-standardized	Retinoblastoma	Rate	2004	0.0159394	0.0192342	0.0140072
1837	Deaths	High SDI	Male	Age-standardized	Retinoblastoma	Rate	2005	0.0160999	0.0190436	0.0140552
1838	Deaths	High SDI	Male	Age-standardized	Retinoblastoma	Rate	2006	0.0153234	0.0179446	0.0133292
1839	Deaths	High SDI	Male	Age-standardized	Retinoblastoma	Rate	2007	0.0147463	0.0170902	0.012644
1840	Deaths	High SDI	Male	Age-standardized	Retinoblastoma	Rate	2008	0.0144964	0.0166767	0.0122532
1841	Deaths	High SDI	Male	Age-standardized	Retinoblastoma	Rate	2009	0.0145177	0.0166938	0.0120534
1842	Deaths	High SDI	Male	Age-standardized	Retinoblastoma	Rate	2010	0.0148471	0.0171294	0.0122086
1843	Deaths	High SDI	Male	Age-standardized	Retinoblastoma	Rate	2011	0.0160816	0.0185757	0.0133118
1844	Deaths	High SDI	Male	Age-standardized	Retinoblastoma	Rate	2012	0.0168097	0.0195019	0.0138989
1845	Deaths	High SDI	Male	Age-standardized	Retinoblastoma	Rate	2013	0.0172645	0.0201387	0.0141569
1846	Deaths	High SDI	Male	Age-standardized	Retinoblastoma	Rate	2014	0.0167381	0.0196874	0.0136151
1847	Deaths	High SDI	Male	Age-standardized	Retinoblastoma	Rate	2015	0.015774	0.018948	0.0125255
1848	Deaths	High SDI	Male	Age-standardized	Retinoblastoma	Rate	2016	0.0152299	0.018637	0.0119077
1849	Deaths	High SDI	Male	Age-standardized	Retinoblastoma	Rate	2017	0.0145806	0.0181956	0.0113152
1850	Deaths	High SDI	Male	Age-standardized	Retinoblastoma	Rate	2018	0.0136068	0.0173446	0.0104176
1851	Deaths	High SDI	Male	Age-standardized	Retinoblastoma	Rate	2019	0.0131043	0.016987	0.00985868
1852	Deaths	High SDI	Male	Age-standardized	Retinoblastoma	Rate	2021	0.0108601	0.0144352	0.00819938
1853	Deaths	High SDI	Male	Age-standardized	Retinoblastoma	Rate	1996	0.0247753	0.0307998	0.0189088
1854	Deaths	High SDI	Male	Age-standardized	Retinoblastoma	Rate	2002	0.0172655	0.0203183	0.0149967
1855	Deaths	High SDI	Male	Age-standardized	Retinoblastoma	Rate	1993	0.0295157	0.0377286	0.0222623
1856	Deaths	High SDI	Male	Age-standardized	Retinoblastoma	Rate	2020	0.0112732	0.0146813	0.00872244
1857	Deaths	High SDI	Female	Age-standardized	Retinoblastoma	Rate	1990	0.0319886	0.0399517	0.0254063
1858	Deaths	High SDI	Female	Age-standardized	Retinoblastoma	Rate	1991	0.0305381	0.0376737	0.0243496
1859	Deaths	High SDI	Female	Age-standardized	Retinoblastoma	Rate	1992	0.0289418	0.0351521	0.0232597
1860	Deaths	High SDI	Female	Age-standardized	Retinoblastoma	Rate	1994	0.026366	0.0313633	0.0213103
1861	Deaths	High SDI	Female	Age-standardized	Retinoblastoma	Rate	1995	0.0236718	0.0284279	0.0191507
1862	Deaths	High SDI	Female	Age-standardized	Retinoblastoma	Rate	1997	0.0191213	0.023106	0.015603
1863	Deaths	High SDI	Female	Age-standardized	Retinoblastoma	Rate	1998	0.0197741	0.0237245	0.0166008
1864	Deaths	High SDI	Female	Age-standardized	Retinoblastoma	Rate	1999	0.0191869	0.0232447	0.0164326
1865	Deaths	High SDI	Female	Age-standardized	Retinoblastoma	Rate	2000	0.0188818	0.0230857	0.0162003
1866	Deaths	High SDI	Female	Age-standardized	Retinoblastoma	Rate	2003	0.015429	0.0194379	0.0131524
1867	Deaths	High SDI	Female	Age-standardized	Retinoblastoma	Rate	2001	0.0179191	0.0220672	0.0153953
1868	Deaths	High SDI	Female	Age-standardized	Retinoblastoma	Rate	2004	0.015593	0.0194597	0.0133079
1869	Deaths	High SDI	Female	Age-standardized	Retinoblastoma	Rate	2005	0.0157247	0.0192413	0.0135368
1870	Deaths	High SDI	Female	Age-standardized	Retinoblastoma	Rate	2006	0.0150191	0.0181813	0.0128228
1871	Deaths	High SDI	Female	Age-standardized	Retinoblastoma	Rate	2007	0.0144045	0.0174594	0.0121619
1872	Deaths	High SDI	Female	Age-standardized	Retinoblastoma	Rate	2008	0.0139313	0.0168251	0.0114876
1873	Deaths	High SDI	Female	Age-standardized	Retinoblastoma	Rate	2009	0.013852	0.0165887	0.0112656
1874	Deaths	High SDI	Female	Age-standardized	Retinoblastoma	Rate	2010	0.0138226	0.0164705	0.0111535
1875	Deaths	High SDI	Female	Age-standardized	Retinoblastoma	Rate	2011	0.0138469	0.0164099	0.0110562
1876	Deaths	High SDI	Female	Age-standardized	Retinoblastoma	Rate	2012	0.0147551	0.0172895	0.0118342
1877	Deaths	High SDI	Female	Age-standardized	Retinoblastoma	Rate	2013	0.0152914	0.0179119	0.0122532
1878	Deaths	High SDI	Female	Age-standardized	Retinoblastoma	Rate	2014	0.0156556	0.0182647	0.0125264
1879	Deaths	High SDI	Female	Age-standardized	Retinoblastoma	Rate	2015	0.0162032	0.0189668	0.0129628
1880	Deaths	High SDI	Female	Age-standardized	Retinoblastoma	Rate	2016	0.0164162	0.0194684	0.0129909
1881	Deaths	High SDI	Female	Age-standardized	Retinoblastoma	Rate	2017	0.0161413	0.019403	0.0125252
1882	Deaths	High SDI	Female	Age-standardized	Retinoblastoma	Rate	2018	0.0161689	0.0197507	0.0124684
1883	Deaths	High SDI	Female	Age-standardized	Retinoblastoma	Rate	2019	0.014964	0.018816	0.0113621
1884	Deaths	High SDI	Female	Age-standardized	Retinoblastoma	Rate	2021	0.0118301	0.0150071	0.00907845
1885	Deaths	High SDI	Female	Age-standardized	Retinoblastoma	Rate	1996	0.0207628	0.0250713	0.0167034
1886	Deaths	High SDI	Female	Age-standardized	Retinoblastoma	Rate	2002	0.0165896	0.0208021	0.01425
1887	Deaths	High SDI	Female	Age-standardized	Retinoblastoma	Rate	1993	0.0274457	0.0334377	0.0221917
1888	Deaths	High SDI	Female	Age-standardized	Retinoblastoma	Rate	2020	0.0122511	0.015403	0.00941297
1889	Deaths	High SDI	Both	Age-standardized	Retinoblastoma	Rate	1990	0.0325556	0.0398273	0.0265464
1890	Deaths	High SDI	Both	Age-standardized	Retinoblastoma	Rate	1991	0.0313837	0.0378023	0.0254458
1891	Deaths	High SDI	Both	Age-standardized	Retinoblastoma	Rate	1992	0.0300272	0.0360018	0.0243215
1892	Deaths	High SDI	Both	Age-standardized	Retinoblastoma	Rate	1994	0.027374	0.0323587	0.0222732
1893	Deaths	High SDI	Both	Age-standardized	Retinoblastoma	Rate	1995	0.0252194	0.0296452	0.0204254
1894	Deaths	High SDI	Both	Age-standardized	Retinoblastoma	Rate	1997	0.0208942	0.0242198	0.0173423
1895	Deaths	High SDI	Both	Age-standardized	Retinoblastoma	Rate	1998	0.0206526	0.0234123	0.0176101
1896	Deaths	High SDI	Both	Age-standardized	Retinoblastoma	Rate	1999	0.0200053	0.0225039	0.0175226
1897	Deaths	High SDI	Both	Age-standardized	Retinoblastoma	Rate	2000	0.0195232	0.0221105	0.017371
1898	Deaths	High SDI	Both	Age-standardized	Retinoblastoma	Rate	2003	0.0158394	0.0184428	0.0141485
1899	Deaths	High SDI	Both	Age-standardized	Retinoblastoma	Rate	2001	0.0182331	0.0208096	0.0162653
1900	Deaths	High SDI	Both	Age-standardized	Retinoblastoma	Rate	2004	0.0157708	0.0181675	0.014217
1901	Deaths	High SDI	Both	Age-standardized	Retinoblastoma	Rate	2005	0.0159172	0.0180743	0.0143154
1902	Deaths	High SDI	Both	Age-standardized	Retinoblastoma	Rate	2006	0.0151753	0.0171942	0.0135872
1903	Deaths	High SDI	Both	Age-standardized	Retinoblastoma	Rate	2007	0.01458	0.0163864	0.0129483
1904	Deaths	High SDI	Both	Age-standardized	Retinoblastoma	Rate	2008	0.0142214	0.0159741	0.0123882
1905	Deaths	High SDI	Both	Age-standardized	Retinoblastoma	Rate	2009	0.0141939	0.0158534	0.0122476
1906	Deaths	High SDI	Both	Age-standardized	Retinoblastoma	Rate	2010	0.0143486	0.0160708	0.0123512
1907	Deaths	High SDI	Both	Age-standardized	Retinoblastoma	Rate	2011	0.0149939	0.0167947	0.0128679
1908	Deaths	High SDI	Both	Age-standardized	Retinoblastoma	Rate	2012	0.0158097	0.0178099	0.0134374
1909	Deaths	High SDI	Both	Age-standardized	Retinoblastoma	Rate	2013	0.0163041	0.0183967	0.0137893
1910	Deaths	High SDI	Both	Age-standardized	Retinoblastoma	Rate	2014	0.0162113	0.0184328	0.0136484
1911	Deaths	High SDI	Both	Age-standardized	Retinoblastoma	Rate	2015	0.015983	0.0184165	0.0133643
1912	Deaths	High SDI	Both	Age-standardized	Retinoblastoma	Rate	2016	0.0158074	0.0183889	0.013036
1913	Deaths	High SDI	Both	Age-standardized	Retinoblastoma	Rate	2017	0.0153405	0.0180577	0.0124255
1914	Deaths	High SDI	Both	Age-standardized	Retinoblastoma	Rate	2018	0.0148543	0.017757	0.0119475
1915	Deaths	High SDI	Both	Age-standardized	Retinoblastoma	Rate	2019	0.0140099	0.0169901	0.0109869
1916	Deaths	High SDI	Both	Age-standardized	Retinoblastoma	Rate	2021	0.0113326	0.0140324	0.00896374
1917	Deaths	High SDI	Both	Age-standardized	Retinoblastoma	Rate	1996	0.0228233	0.0267269	0.0186369
1918	Deaths	High SDI	Both	Age-standardized	Retinoblastoma	Rate	2002	0.0169367	0.0196339	0.0151556
1919	Deaths	High SDI	Both	Age-standardized	Retinoblastoma	Rate	1993	0.0285079	0.0340339	0.0230077
1920	Deaths	High SDI	Both	Age-standardized	Retinoblastoma	Rate	2020	0.0117495	0.0144298	0.00934674
1921	Deaths	South Asia	Male	Age-standardized	Retinoblastoma	Rate	1990	0.327454	0.570476	0.121059
1922	Deaths	South Asia	Male	Age-standardized	Retinoblastoma	Rate	1991	0.316408	0.546555	0.12033
1923	Deaths	South Asia	Male	Age-standardized	Retinoblastoma	Rate	1992	0.318587	0.553292	0.124714
1924	Deaths	South Asia	Male	Age-standardized	Retinoblastoma	Rate	1994	0.314113	0.528075	0.122923
1925	Deaths	South Asia	Male	Age-standardized	Retinoblastoma	Rate	1995	0.3119	0.521439	0.125577
1926	Deaths	South Asia	Male	Age-standardized	Retinoblastoma	Rate	1997	0.304735	0.497824	0.12655
1927	Deaths	South Asia	Male	Age-standardized	Retinoblastoma	Rate	1998	0.29764	0.488794	0.128507
1928	Deaths	South Asia	Male	Age-standardized	Retinoblastoma	Rate	1999	0.285446	0.474924	0.126437
1929	Deaths	South Asia	Male	Age-standardized	Retinoblastoma	Rate	2000	0.2782	0.466442	0.123304
1930	Deaths	South Asia	Male	Age-standardized	Retinoblastoma	Rate	2003	0.256271	0.442949	0.114258
1931	Deaths	South Asia	Male	Age-standardized	Retinoblastoma	Rate	2001	0.270976	0.457877	0.12536
1932	Deaths	South Asia	Male	Age-standardized	Retinoblastoma	Rate	2004	0.252029	0.432381	0.115381
1933	Deaths	South Asia	Male	Age-standardized	Retinoblastoma	Rate	2005	0.245566	0.415278	0.113804
1934	Deaths	South Asia	Male	Age-standardized	Retinoblastoma	Rate	2006	0.239493	0.402023	0.115032
1935	Deaths	South Asia	Male	Age-standardized	Retinoblastoma	Rate	2007	0.233147	0.389845	0.114363
1936	Deaths	South Asia	Male	Age-standardized	Retinoblastoma	Rate	2008	0.23243	0.389359	0.113837
1937	Deaths	South Asia	Male	Age-standardized	Retinoblastoma	Rate	2009	0.225556	0.385771	0.110252
1938	Deaths	South Asia	Male	Age-standardized	Retinoblastoma	Rate	2010	0.215837	0.363101	0.106676
1939	Deaths	South Asia	Male	Age-standardized	Retinoblastoma	Rate	2011	0.217361	0.379039	0.107597
1940	Deaths	South Asia	Male	Age-standardized	Retinoblastoma	Rate	2012	0.220305	0.373377	0.105892
1941	Deaths	South Asia	Male	Age-standardized	Retinoblastoma	Rate	2013	0.224619	0.37958	0.112528
1942	Deaths	South Asia	Male	Age-standardized	Retinoblastoma	Rate	2014	0.22174	0.374321	0.11031
1943	Deaths	South Asia	Male	Age-standardized	Retinoblastoma	Rate	2015	0.22432	0.376822	0.113048
1944	Deaths	South Asia	Male	Age-standardized	Retinoblastoma	Rate	2016	0.222789	0.376022	0.108841
1945	Deaths	South Asia	Male	Age-standardized	Retinoblastoma	Rate	2017	0.220506	0.362332	0.109161
1946	Deaths	South Asia	Male	Age-standardized	Retinoblastoma	Rate	2018	0.219216	0.36249	0.11026
1947	Deaths	South Asia	Male	Age-standardized	Retinoblastoma	Rate	2019	0.220087	0.363489	0.110669
1948	Deaths	South Asia	Male	Age-standardized	Retinoblastoma	Rate	2021	0.207464	0.348612	0.10375
1949	Deaths	South Asia	Male	Age-standardized	Retinoblastoma	Rate	1996	0.308691	0.499499	0.126565
1950	Deaths	South Asia	Male	Age-standardized	Retinoblastoma	Rate	2002	0.26277	0.44173	0.12068
1951	Deaths	South Asia	Male	Age-standardized	Retinoblastoma	Rate	1993	0.317293	0.544972	0.12634
1952	Deaths	South Asia	Male	Age-standardized	Retinoblastoma	Rate	2020	0.217707	0.359672	0.109699
1953	Deaths	South Asia	Female	Age-standardized	Retinoblastoma	Rate	1990	0.279084	0.45879	0.101344
1954	Deaths	South Asia	Female	Age-standardized	Retinoblastoma	Rate	1991	0.272285	0.441358	0.0970705
1955	Deaths	South Asia	Female	Age-standardized	Retinoblastoma	Rate	1992	0.272028	0.431397	0.100315
1956	Deaths	South Asia	Female	Age-standardized	Retinoblastoma	Rate	1994	0.275997	0.430185	0.101574
1957	Deaths	South Asia	Female	Age-standardized	Retinoblastoma	Rate	1995	0.278992	0.429385	0.103537
1958	Deaths	South Asia	Female	Age-standardized	Retinoblastoma	Rate	1997	0.27376	0.43763	0.103096
1959	Deaths	South Asia	Female	Age-standardized	Retinoblastoma	Rate	1998	0.266821	0.418483	0.104244
1960	Deaths	South Asia	Female	Age-standardized	Retinoblastoma	Rate	1999	0.260511	0.422571	0.105986
1961	Deaths	South Asia	Female	Age-standardized	Retinoblastoma	Rate	2000	0.254002	0.423939	0.103451
1962	Deaths	South Asia	Female	Age-standardized	Retinoblastoma	Rate	2003	0.234441	0.374508	0.0994839
1963	Deaths	South Asia	Female	Age-standardized	Retinoblastoma	Rate	2001	0.245336	0.392363	0.101815
1964	Deaths	South Asia	Female	Age-standardized	Retinoblastoma	Rate	2004	0.232586	0.382511	0.10055
1965	Deaths	South Asia	Female	Age-standardized	Retinoblastoma	Rate	2005	0.232107	0.368392	0.0982254
1966	Deaths	South Asia	Female	Age-standardized	Retinoblastoma	Rate	2006	0.230246	0.369613	0.0951908
1967	Deaths	South Asia	Female	Age-standardized	Retinoblastoma	Rate	2007	0.226232	0.356289	0.0981962
1968	Deaths	South Asia	Female	Age-standardized	Retinoblastoma	Rate	2008	0.229221	0.360831	0.09746
1969	Deaths	South Asia	Female	Age-standardized	Retinoblastoma	Rate	2009	0.227219	0.358357	0.0975897
1970	Deaths	South Asia	Female	Age-standardized	Retinoblastoma	Rate	2010	0.223457	0.347867	0.093453
1971	Deaths	South Asia	Female	Age-standardized	Retinoblastoma	Rate	2011	0.227378	0.374229	0.0964282
1972	Deaths	South Asia	Female	Age-standardized	Retinoblastoma	Rate	2012	0.230856	0.367328	0.0953965
1973	Deaths	South Asia	Female	Age-standardized	Retinoblastoma	Rate	2013	0.241178	0.385514	0.0998148
1974	Deaths	South Asia	Female	Age-standardized	Retinoblastoma	Rate	2014	0.241513	0.388285	0.102699
1975	Deaths	South Asia	Female	Age-standardized	Retinoblastoma	Rate	2015	0.24402	0.407191	0.101041
1976	Deaths	South Asia	Female	Age-standardized	Retinoblastoma	Rate	2016	0.245378	0.411201	0.104625
1977	Deaths	South Asia	Female	Age-standardized	Retinoblastoma	Rate	2017	0.245583	0.414467	0.103585
1978	Deaths	South Asia	Female	Age-standardized	Retinoblastoma	Rate	2018	0.244868	0.411061	0.102598
1979	Deaths	South Asia	Female	Age-standardized	Retinoblastoma	Rate	2019	0.247072	0.432381	0.102139
1980	Deaths	South Asia	Female	Age-standardized	Retinoblastoma	Rate	2021	0.219512	0.367988	0.0875838
1981	Deaths	South Asia	Female	Age-standardized	Retinoblastoma	Rate	1996	0.278216	0.428688	0.103487
1982	Deaths	South Asia	Female	Age-standardized	Retinoblastoma	Rate	2002	0.237905	0.38062	0.0990282
1983	Deaths	South Asia	Female	Age-standardized	Retinoblastoma	Rate	1993	0.272338	0.425446	0.101881
1984	Deaths	South Asia	Female	Age-standardized	Retinoblastoma	Rate	2020	0.228783	0.38939	0.0978177
1985	Deaths	South Asia	Both	Age-standardized	Retinoblastoma	Rate	1990	0.304193	0.467403	0.143138
1986	Deaths	South Asia	Both	Age-standardized	Retinoblastoma	Rate	1991	0.295224	0.446036	0.138436
1987	Deaths	South Asia	Both	Age-standardized	Retinoblastoma	Rate	1992	0.296252	0.448461	0.142524
1988	Deaths	South Asia	Both	Age-standardized	Retinoblastoma	Rate	1994	0.295866	0.448982	0.143752
1989	Deaths	South Asia	Both	Age-standardized	Retinoblastoma	Rate	1995	0.296161	0.437838	0.143766
1990	Deaths	South Asia	Both	Age-standardized	Retinoblastoma	Rate	1997	0.289936	0.429767	0.146384
1991	Deaths	South Asia	Both	Age-standardized	Retinoblastoma	Rate	1998	0.282922	0.413492	0.150752
1992	Deaths	South Asia	Both	Age-standardized	Retinoblastoma	Rate	1999	0.273536	0.402519	0.145813
1993	Deaths	South Asia	Both	Age-standardized	Retinoblastoma	Rate	2000	0.266641	0.393283	0.143364
1994	Deaths	South Asia	Both	Age-standardized	Retinoblastoma	Rate	2003	0.245833	0.364858	0.140484
1995	Deaths	South Asia	Both	Age-standardized	Retinoblastoma	Rate	2001	0.258726	0.378769	0.141634
1996	Deaths	South Asia	Both	Age-standardized	Retinoblastoma	Rate	2004	0.242731	0.361792	0.14242
1997	Deaths	South Asia	Both	Age-standardized	Retinoblastoma	Rate	2005	0.23913	0.348706	0.139503
1998	Deaths	South Asia	Both	Age-standardized	Retinoblastoma	Rate	2006	0.23507	0.347676	0.137807
[truncated: 29,106 more rows]
