# Supplementary material for: Global, regional and national retinoblastoma burden in children under 10 years of age from 1990 to 2021: Trend analysis based on the Global Burden of Disease Study 2021
Source: PLoS One. 2025 Jul 8;20(7):e0327832. doi: 10.1371/journal.pone.0327832 (PMC12237033; doi:10.1371/journal.pone.0327832)
Supplement: S2 Table — (XLSX) [file pone.0327832.s002.xlsx]

## Sheet: Sheet1
AAPC of retinoblastoma in children under 10 years of age in 21 GBD regions and 5 SDI regions in the world from 1990 to 2021
	measure	location	sex	cause	joinpoint	AAPC.Index	Start.Obs	End.Obs	AAPC	AAPC_LCI	AAPC_UCI	Significant_indicator	Test.Statistic	P.Value	AAPC_95CI	age
1	DALYs (Disability-Adjusted Life Years)	Andean Latin America	Both	Retinoblastoma	4	Full Range	1990	2021	-2.4939	-2.8374	-2.1492	Yes	-14.0254	0	-2.49 (-2.84 to -2.15)	Age-standardized
7	DALYs (Disability-Adjusted Life Years)	Andean Latin America	Female	Retinoblastoma	4	Full Range	1990	2021	-2.3946	-2.8842	-1.9026	Yes	-9.4474	0	-2.39 (-2.88 to -1.9)	Age-standardized
13	DALYs (Disability-Adjusted Life Years)	Andean Latin America	Male	Retinoblastoma	5	Full Range	1990	2021	-2.5371	-3.0295	-2.0422	Yes	-9.9447	0	-2.54 (-3.03 to -2.04)	Age-standardized
19	DALYs (Disability-Adjusted Life Years)	Australasia	Both	Retinoblastoma	5	Full Range	1990	2021	-5.9777	-9.1069	-2.7408	Yes	-3.5692	0	-5.98 (-9.11 to -2.74)	Age-standardized
25	DALYs (Disability-Adjusted Life Years)	Australasia	Female	Retinoblastoma	4	Full Range	1990	2021	-5.8606	-9.0152	-2.5966	Yes	-3.4728	0.001	-5.86 (-9.02 to -2.6)	Age-standardized
31	DALYs (Disability-Adjusted Life Years)	Australasia	Male	Retinoblastoma	3	Full Range	1990	2021	-6.1401	-9.9247	-2.1964	Yes	-3.0176	0.003	-6.14 (-9.92 to -2.2)	Age-standardized
37	DALYs (Disability-Adjusted Life Years)	Caribbean	Both	Retinoblastoma	5	Full Range	1990	2021	-3.2493	-4.902	-1.5678	Yes	-3.7575	0	-3.25 (-4.9 to -1.57)	Age-standardized
43	DALYs (Disability-Adjusted Life Years)	Caribbean	Female	Retinoblastoma	5	Full Range	1990	2021	-2.3023	-4.8908	0.3568	No	-1.7	0.089	-2.3 (-4.89 to 0.36)	Age-standardized
49	DALYs (Disability-Adjusted Life Years)	Caribbean	Male	Retinoblastoma	4	Full Range	1990	2021	-4.1054	-5.8137	-2.3661	Yes	-4.571	0	-4.11 (-5.81 to -2.37)	Age-standardized
55	DALYs (Disability-Adjusted Life Years)	Central Asia	Both	Retinoblastoma	5	Full Range	1990	2021	-0.6013	-1.1833	-0.0158	Yes	-2.0128	0.044	-0.6 (-1.18 to -0.02)	Age-standardized
61	DALYs (Disability-Adjusted Life Years)	Central Asia	Female	Retinoblastoma	3	Full Range	1990	2021	-0.3912	-0.9901	0.2114	No	-1.2736	0.203	-0.39 (-0.99 to 0.21)	Age-standardized
67	DALYs (Disability-Adjusted Life Years)	Central Asia	Male	Retinoblastoma	4	Full Range	1990	2021	-0.6709	-1.1979	-0.1412	Yes	-2.4804	0.013	-0.67 (-1.2 to -0.14)	Age-standardized
73	DALYs (Disability-Adjusted Life Years)	Central Europe	Both	Retinoblastoma	2	Full Range	1990	2021	-3.9649	-5.2748	-2.6369	Yes	-5.7736	0	-3.96 (-5.27 to -2.64)	Age-standardized
79	DALYs (Disability-Adjusted Life Years)	Central Europe	Female	Retinoblastoma	3	Full Range	1990	2021	-2.7066	-3.9371	-1.4602	Yes	-4.2251	0	-2.71 (-3.94 to -1.46)	Age-standardized
85	DALYs (Disability-Adjusted Life Years)	Central Europe	Male	Retinoblastoma	2	Full Range	1990	2021	-5.6626	-6.9866	-4.3198	Yes	-8.0837	0	-5.66 (-6.99 to -4.32)	Age-standardized
91	DALYs (Disability-Adjusted Life Years)	Central Latin America	Both	Retinoblastoma	2	Full Range	1990	2021	-2.7675	-3.5285	-2.0004	Yes	-7	0	-2.77 (-3.53 to -2)	Age-standardized
97	DALYs (Disability-Adjusted Life Years)	Central Latin America	Female	Retinoblastoma	4	Full Range	1990	2021	-2.4298	-3.2016	-1.6517	Yes	-6.07	0	-2.43 (-3.2 to -1.65)	Age-standardized
103	DALYs (Disability-Adjusted Life Years)	Central Latin America	Male	Retinoblastoma	3	Full Range	1990	2021	-2.9453	-3.6543	-2.2311	Yes	-7.992	0	-2.95 (-3.65 to -2.23)	Age-standardized
109	DALYs (Disability-Adjusted Life Years)	Central Sub-Saharan Africa	Both	Retinoblastoma	3	Full Range	1990	2021	-1.5888	-1.6847	-1.4928	Yes	-32.2003	0	-1.59 (-1.68 to -1.49)	Age-standardized
115	DALYs (Disability-Adjusted Life Years)	Central Sub-Saharan Africa	Female	Retinoblastoma	3	Full Range	1990	2021	-2.0226	-2.1363	-1.9089	Yes	-34.5069	0	-2.02 (-2.14 to -1.91)	Age-standardized
121	DALYs (Disability-Adjusted Life Years)	Central Sub-Saharan Africa	Male	Retinoblastoma	4	Full Range	1990	2021	-1.1586	-1.2461	-1.0711	Yes	-25.8138	0	-1.16 (-1.25 to -1.07)	Age-standardized
127	DALYs (Disability-Adjusted Life Years)	East Asia	Both	Retinoblastoma	2	Full Range	1990	2021	-3.3278	-3.9679	-2.6834	Yes	-9.9849	0	-3.33 (-3.97 to -2.68)	Age-standardized
133	DALYs (Disability-Adjusted Life Years)	East Asia	Female	Retinoblastoma	3	Full Range	1990	2021	-3.6555	-4.4645	-2.8397	Yes	-8.6562	0	-3.66 (-4.46 to -2.84)	Age-standardized
139	DALYs (Disability-Adjusted Life Years)	East Asia	Male	Retinoblastoma	3	Full Range	1990	2021	-3.3373	-3.9328	-2.7381	Yes	-10.7648	0	-3.34 (-3.93 to -2.74)	Age-standardized
145	DALYs (Disability-Adjusted Life Years)	Eastern Europe	Both	Retinoblastoma	5	Full Range	1990	2021	-3.5196	-5.1898	-1.82	Yes	-4.0215	0	-3.52 (-5.19 to -1.82)	Age-standardized
151	DALYs (Disability-Adjusted Life Years)	Eastern Europe	Female	Retinoblastoma	3	Full Range	1990	2021	-4.0313	-5.0418	-3.01	Yes	-7.6187	0	-4.03 (-5.04 to -3.01)	Age-standardized
157	DALYs (Disability-Adjusted Life Years)	Eastern Europe	Male	Retinoblastoma	2	Full Range	1990	2021	-2.5719	-3.2848	-1.8538	Yes	-6.9543	0	-2.57 (-3.28 to -1.85)	Age-standardized
163	DALYs (Disability-Adjusted Life Years)	Eastern Sub-Saharan Africa	Both	Retinoblastoma	2	Full Range	1990	2021	-1.4568	-1.5606	-1.3528	Yes	-27.2751	0	-1.46 (-1.56 to -1.35)	Age-standardized
169	DALYs (Disability-Adjusted Life Years)	Eastern Sub-Saharan Africa	Female	Retinoblastoma	3	Full Range	1990	2021	-1.648	-1.8541	-1.4414	Yes	-15.5208	0	-1.65 (-1.85 to -1.44)	Age-standardized
175	DALYs (Disability-Adjusted Life Years)	Eastern Sub-Saharan Africa	Male	Retinoblastoma	4	Full Range	1990	2021	-1.3323	-1.5061	-1.1583	Yes	-14.9156	0	-1.33 (-1.51 to -1.16)	Age-standardized
181	DALYs (Disability-Adjusted Life Years)	Global	Both	Retinoblastoma	4	Full Range	1990	2021	-0.6665	-0.8246	-0.5081	Yes	-8.2256	0	-0.67 (-0.82 to -0.51)	Age-standardized
187	DALYs (Disability-Adjusted Life Years)	Global	Female	Retinoblastoma	4	Full Range	1990	2021	-0.6437	-0.8033	-0.4837	Yes	-7.8691	0	-0.64 (-0.8 to -0.48)	Age-standardized
193	DALYs (Disability-Adjusted Life Years)	Global	Male	Retinoblastoma	5	Full Range	1990	2021	-0.6901	-0.8124	-0.5675	Yes	-11.0061	0	-0.69 (-0.81 to -0.57)	Age-standardized
199	DALYs (Disability-Adjusted Life Years)	High SDI	Both	Retinoblastoma	4	Full Range	1990	2021	-2.8998	-3.8924	-1.8969	Yes	-5.6129	0	-2.9 (-3.89 to -1.9)	Age-standardized
205	DALYs (Disability-Adjusted Life Years)	High SDI	Female	Retinoblastoma	3	Full Range	1990	2021	-2.7629	-3.3949	-2.1268	Yes	-8.4212	0	-2.76 (-3.39 to -2.13)	Age-standardized
211	DALYs (Disability-Adjusted Life Years)	High SDI	Male	Retinoblastoma	3	Full Range	1990	2021	-2.9664	-3.4316	-2.499	Yes	-12.2826	0	-2.97 (-3.43 to -2.5)	Age-standardized
217	DALYs (Disability-Adjusted Life Years)	High-income Asia Pacific	Both	Retinoblastoma	4	Full Range	1990	2021	-2.8927	-3.9131	-1.8615	Yes	-5.4464	0	-2.89 (-3.91 to -1.86)	Age-standardized
223	DALYs (Disability-Adjusted Life Years)	High-income Asia Pacific	Female	Retinoblastoma	4	Full Range	1990	2021	-2.3301	-3.8915	-0.7433	Yes	-2.8674	0.004	-2.33 (-3.89 to -0.74)	Age-standardized
229	DALYs (Disability-Adjusted Life Years)	High-income Asia Pacific	Male	Retinoblastoma	3	Full Range	1990	2021	-4.0093	-5.4559	-2.5406	Yes	-5.2817	0	-4.01 (-5.46 to -2.54)	Age-standardized
235	DALYs (Disability-Adjusted Life Years)	High-income North America	Both	Retinoblastoma	4	Full Range	1990	2021	-3.4377	-4.561	-2.3012	Yes	-5.8595	0	-3.44 (-4.56 to -2.3)	Age-standardized
241	DALYs (Disability-Adjusted Life Years)	High-income North America	Female	Retinoblastoma	4	Full Range	1990	2021	-3.8584	-5.5332	-2.154	Yes	-4.3886	0	-3.86 (-5.53 to -2.15)	Age-standardized
247	DALYs (Disability-Adjusted Life Years)	High-income North America	Male	Retinoblastoma	4	Full Range	1990	2021	-2.9327	-4.1685	-1.6809	Yes	-4.553	0	-2.93 (-4.17 to -1.68)	Age-standardized
253	DALYs (Disability-Adjusted Life Years)	High-middle SDI	Both	Retinoblastoma	3	Full Range	1990	2021	-3.2035	-3.4121	-2.9943	Yes	-29.5681	0	-3.2 (-3.41 to -2.99)	Age-standardized
259	DALYs (Disability-Adjusted Life Years)	High-middle SDI	Female	Retinoblastoma	3	Full Range	1990	2021	-3.4776	-3.7806	-3.1737	Yes	-22.0654	0	-3.48 (-3.78 to -3.17)	Age-standardized
265	DALYs (Disability-Adjusted Life Years)	High-middle SDI	Male	Retinoblastoma	1	Full Range	1990	2021	-3.0027	-3.3792	-2.6247	Yes	-15.3642	0	-3 (-3.38 to -2.62)	Age-standardized
271	DALYs (Disability-Adjusted Life Years)	Low SDI	Both	Retinoblastoma	5	Full Range	1990	2021	-1.1427	-1.305	-0.9802	Yes	-13.7096	0	-1.14 (-1.3 to -0.98)	Age-standardized
277	DALYs (Disability-Adjusted Life Years)	Low SDI	Female	Retinoblastoma	5	Full Range	1990	2021	-1.2088	-1.3915	-1.0257	Yes	-12.8722	0	-1.21 (-1.39 to -1.03)	Age-standardized
283	DALYs (Disability-Adjusted Life Years)	Low SDI	Male	Retinoblastoma	4	Full Range	1990	2021	-1.0705	-1.2444	-0.8962	Yes	-11.9857	0	-1.07 (-1.24 to -0.9)	Age-standardized
289	DALYs (Disability-Adjusted Life Years)	Low-middle SDI	Both	Retinoblastoma	5	Full Range	1990	2021	-1.0058	-1.2241	-0.7869	Yes	-8.973	0	-1.01 (-1.22 to -0.79)	Age-standardized
295	DALYs (Disability-Adjusted Life Years)	Low-middle SDI	Female	Retinoblastoma	5	Full Range	1990	2021	-0.8018	-0.9635	-0.6398	Yes	-9.6688	0	-0.8 (-0.96 to -0.64)	Age-standardized
301	DALYs (Disability-Adjusted Life Years)	Low-middle SDI	Male	Retinoblastoma	3	Full Range	1990	2021	-1.1604	-1.2983	-1.0224	Yes	-16.3917	0	-1.16 (-1.3 to -1.02)	Age-standardized
307	DALYs (Disability-Adjusted Life Years)	Middle SDI	Both	Retinoblastoma	4	Full Range	1990	2021	-2.0923	-2.318	-1.866	Yes	-17.9515	0	-2.09 (-2.32 to -1.87)	Age-standardized
313	DALYs (Disability-Adjusted Life Years)	Middle SDI	Female	Retinoblastoma	3	Full Range	1990	2021	-2.201	-2.4913	-1.9098	Yes	-14.6731	0	-2.2 (-2.49 to -1.91)	Age-standardized
319	DALYs (Disability-Adjusted Life Years)	Middle SDI	Male	Retinoblastoma	4	Full Range	1990	2021	-1.9635	-2.1304	-1.7963	Yes	-22.8044	0	-1.96 (-2.13 to -1.8)	Age-standardized
325	DALYs (Disability-Adjusted Life Years)	North Africa and Middle East	Both	Retinoblastoma	4	Full Range	1990	2021	-2.422	-2.8528	-1.9893	Yes	-10.861	0	-2.42 (-2.85 to -1.99)	Age-standardized
331	DALYs (Disability-Adjusted Life Years)	North Africa and Middle East	Female	Retinoblastoma	4	Full Range	1990	2021	-2.1833	-2.5357	-1.8297	Yes	-11.9898	0	-2.18 (-2.54 to -1.83)	Age-standardized
337	DALYs (Disability-Adjusted Life Years)	North Africa and Middle East	Male	Retinoblastoma	5	Full Range	1990	2021	-2.6693	-3.1283	-2.2082	Yes	-11.2196	0	-2.67 (-3.13 to -2.21)	Age-standardized
343	DALYs (Disability-Adjusted Life Years)	Oceania	Both	Retinoblastoma	5	Full Range	1990	2021	0.3189	-0.3587	1.001	No	0.9208	0.357	0.32 (-0.36 to 1)	Age-standardized
349	DALYs (Disability-Adjusted Life Years)	Oceania	Female	Retinoblastoma	5	Full Range	1990	2021	-1.0213	-1.669	-0.3693	Yes	-3.0645	0.002	-1.02 (-1.67 to -0.37)	Age-standardized
355	DALYs (Disability-Adjusted Life Years)	Oceania	Male	Retinoblastoma	5	Full Range	1990	2021	0.3901	-0.3387	1.1243	No	1.0473	0.295	0.39 (-0.34 to 1.12)	Age-standardized
361	DALYs (Disability-Adjusted Life Years)	South Asia	Both	Retinoblastoma	5	Full Range	1990	2021	-1.0812	-1.2985	-0.8635	Yes	-9.6902	0	-1.08 (-1.3 to -0.86)	Age-standardized
367	DALYs (Disability-Adjusted Life Years)	South Asia	Female	Retinoblastoma	5	Full Range	1990	2021	-0.7272	-1.0276	-0.4259	Yes	-4.7199	0	-0.73 (-1.03 to -0.43)	Age-standardized
373	DALYs (Disability-Adjusted Life Years)	South Asia	Male	Retinoblastoma	4	Full Range	1990	2021	-1.3823	-1.7138	-1.0496	Yes	-8.1	0	-1.38 (-1.71 to -1.05)	Age-standardized
379	DALYs (Disability-Adjusted Life Years)	Southeast Asia	Both	Retinoblastoma	4	Full Range	1990	2021	-1.4758	-1.6881	-1.263	Yes	-13.5073	0	-1.48 (-1.69 to -1.26)	Age-standardized
385	DALYs (Disability-Adjusted Life Years)	Southeast Asia	Female	Retinoblastoma	4	Full Range	1990	2021	-1.4474	-1.6865	-1.2078	Yes	-11.7669	0	-1.45 (-1.69 to -1.21)	Age-standardized
391	DALYs (Disability-Adjusted Life Years)	Southeast Asia	Male	Retinoblastoma	5	Full Range	1990	2021	-1.4491	-1.7287	-1.1688	Yes	-10.0721	0	-1.45 (-1.73 to -1.17)	Age-standardized
397	DALYs (Disability-Adjusted Life Years)	Southern Latin America	Both	Retinoblastoma	4	Full Range	1990	2021	-4.729	-5.7664	-3.6801	Yes	-8.6718	0	-4.73 (-5.77 to -3.68)	Age-standardized
403	DALYs (Disability-Adjusted Life Years)	Southern Latin America	Female	Retinoblastoma	5	Full Range	1990	2021	-5.4113	-8.7214	-1.9812	Yes	-3.061	0.002	-5.41 (-8.72 to -1.98)	Age-standardized
409	DALYs (Disability-Adjusted Life Years)	Southern Latin America	Male	Retinoblastoma	4	Full Range	1990	2021	-4.1571	-6.654	-1.5933	Yes	-3.1525	0.002	-4.16 (-6.65 to -1.59)	Age-standardized
415	DALYs (Disability-Adjusted Life Years)	Southern Sub-Saharan Africa	Both	Retinoblastoma	4	Full Range	1990	2021	1.0124	0.4278	1.6004	Yes	3.4012	0.001	1.01 (0.43 to 1.6)	Age-standardized
421	DALYs (Disability-Adjusted Life Years)	Southern Sub-Saharan Africa	Female	Retinoblastoma	5	Full Range	1990	2021	0.6564	-0.2312	1.5518	No	1.4478	0.148	0.66 (-0.23 to 1.55)	Age-standardized
427	DALYs (Disability-Adjusted Life Years)	Southern Sub-Saharan Africa	Male	Retinoblastoma	4	Full Range	1990	2021	1.157	0.4269	1.8924	Yes	3.1125	0.002	1.16 (0.43 to 1.89)	Age-standardized
433	DALYs (Disability-Adjusted Life Years)	Tropical Latin America	Both	Retinoblastoma	2	Full Range	1990	2021	-3.6366	-4.0908	-3.1801	Yes	-15.3649	0	-3.64 (-4.09 to -3.18)	Age-standardized
439	DALYs (Disability-Adjusted Life Years)	Tropical Latin America	Female	Retinoblastoma	5	Full Range	1990	2021	-4.4963	-5.2888	-3.6971	Yes	-10.8206	0	-4.5 (-5.29 to -3.7)	Age-standardized
445	DALYs (Disability-Adjusted Life Years)	Tropical Latin America	Male	Retinoblastoma	5	Full Range	1990	2021	-3.0616	-3.9175	-2.198	Yes	-6.8717	0	-3.06 (-3.92 to -2.2)	Age-standardized
451	DALYs (Disability-Adjusted Life Years)	Western Europe	Both	Retinoblastoma	5	Full Range	1990	2021	-1.6817	-2.829	-0.5208	Yes	-2.8318	0.005	-1.68 (-2.83 to -0.52)	Age-standardized
457	DALYs (Disability-Adjusted Life Years)	Western Europe	Female	Retinoblastoma	5	Full Range	1990	2021	-1.2167	-4.2254	1.8864	No	-0.7757	0.438	-1.22 (-4.23 to 1.89)	Age-standardized
463	DALYs (Disability-Adjusted Life Years)	Western Europe	Male	Retinoblastoma	5	Full Range	1990	2021	-1.8157	-3.3843	-0.2215	Yes	-2.2298	0.026	-1.82 (-3.38 to -0.22)	Age-standardized
469	DALYs (Disability-Adjusted Life Years)	Western Sub-Saharan Africa	Both	Retinoblastoma	4	Full Range	1990	2021	-1.1375	-1.3669	-0.9076	Yes	-9.6535	0	-1.14 (-1.37 to -0.91)	Age-standardized
475	DALYs (Disability-Adjusted Life Years)	Western Sub-Saharan Africa	Female	Retinoblastoma	4	Full Range	1990	2021	-1.0536	-1.2718	-0.8349	Yes	-9.4045	0	-1.05 (-1.27 to -0.83)	Age-standardized
481	DALYs (Disability-Adjusted Life Years)	Western Sub-Saharan Africa	Male	Retinoblastoma	4	Full Range	1990	2021	-1.1929	-1.4098	-0.9755	Yes	-10.7018	0	-1.19 (-1.41 to -0.98)	Age-standardized
487	Deaths	Andean Latin America	Both	Retinoblastoma	4	Full Range	1990	2021	-2.546	-2.8961	-2.1945	Yes	-14.0419	0	-2.55 (-2.9 to -2.19)	Age-standardized
493	Deaths	Andean Latin America	Female	Retinoblastoma	4	Full Range	1990	2021	-2.4539	-2.9516	-1.9536	Yes	-9.5193	0	-2.45 (-2.95 to -1.95)	Age-standardized
499	Deaths	Andean Latin America	Male	Retinoblastoma	5	Full Range	1990	2021	-2.5826	-3.0779	-2.0847	Yes	-10.0597	0	-2.58 (-3.08 to -2.08)	Age-standardized
505	Deaths	Australasia	Both	Retinoblastoma	3	Full Range	1990	2021	-6.8823	-9.1624	-4.5449	Yes	-5.6373	0	-6.88 (-9.16 to -4.54)	Age-standardized
511	Deaths	Australasia	Female	Retinoblastoma	4	Full Range	1990	2021	-6.8259	-9.8936	-3.6536	Yes	-4.1389	0	-6.83 (-9.89 to -3.65)	Age-standardized
517	Deaths	Australasia	Male	Retinoblastoma	3	Full Range	1990	2021	-7.0837	-11.2546	-2.7169	Yes	-3.1355	0.002	-7.08 (-11.25 to -2.72)	Age-standardized
523	Deaths	Caribbean	Both	Retinoblastoma	5	Full Range	1990	2021	-3.2444	-4.8754	-1.5854	Yes	-3.8024	0	-3.24 (-4.88 to -1.59)	Age-standardized
529	Deaths	Caribbean	Female	Retinoblastoma	5	Full Range	1990	2021	-2.2983	-4.8747	0.3478	No	-1.7053	0.088	-2.3 (-4.87 to 0.35)	Age-standardized
535	Deaths	Caribbean	Male	Retinoblastoma	4	Full Range	1990	2021	-4.1062	-5.8071	-2.3745	Yes	-4.5918	0	-4.11 (-5.81 to -2.37)	Age-standardized
541	Deaths	Central Asia	Both	Retinoblastoma	5	Full Range	1990	2021	-0.6354	-1.2189	-0.0484	Yes	-2.121	0.034	-0.64 (-1.22 to -0.05)	Age-standardized
547	Deaths	Central Asia	Female	Retinoblastoma	3	Full Range	1990	2021	-0.4323	-1.0327	0.1718	No	-1.4039	0.16	-0.43 (-1.03 to 0.17)	Age-standardized
553	Deaths	Central Asia	Male	Retinoblastoma	4	Full Range	1990	2021	-0.7071	-1.2317	-0.1797	Yes	-2.6254	0.009	-0.71 (-1.23 to -0.18)	Age-standardized
559	Deaths	Central Europe	Both	Retinoblastoma	2	Full Range	1990	2021	-4.0817	-5.0396	-3.114	Yes	-8.137	0	-4.08 (-5.04 to -3.11)	Age-standardized
565	Deaths	Central Europe	Female	Retinoblastoma	3	Full Range	1990	2021	-2.9438	-4.1661	-1.7059	Yes	-4.6209	0	-2.94 (-4.17 to -1.71)	Age-standardized
571	Deaths	Central Europe	Male	Retinoblastoma	2	Full Range	1990	2021	-5.8848	-7.2067	-4.544	Yes	-8.4035	0	-5.88 (-7.21 to -4.54)	Age-standardized
577	Deaths	Central Latin America	Both	Retinoblastoma	3	Full Range	1990	2021	-2.7188	-3.3749	-2.0583	Yes	-7.9837	0	-2.72 (-3.37 to -2.06)	Age-standardized
583	Deaths	Central Latin America	Female	Retinoblastoma	4	Full Range	1990	2021	-2.4747	-3.2501	-1.693	Yes	-6.1524	0	-2.47 (-3.25 to -1.69)	Age-standardized
589	Deaths	Central Latin America	Male	Retinoblastoma	3	Full Range	1990	2021	-2.9926	-3.7002	-2.2798	Yes	-8.1344	0	-2.99 (-3.7 to -2.28)	Age-standardized
595	Deaths	Central Sub-Saharan Africa	Both	Retinoblastoma	4	Full Range	1990	2021	-1.54	-1.6455	-1.4345	Yes	-28.3909	0	-1.54 (-1.65 to -1.43)	Age-standardized
601	Deaths	Central Sub-Saharan Africa	Female	Retinoblastoma	3	Full Range	1990	2021	-2.0091	-2.124	-1.894	Yes	-33.8951	0	-2.01 (-2.12 to -1.89)	Age-standardized
607	Deaths	Central Sub-Saharan Africa	Male	Retinoblastoma	4	Full Range	1990	2021	-1.1488	-1.2364	-1.0612	Yes	-25.5502	0	-1.15 (-1.24 to -1.06)	Age-standardized
613	Deaths	East Asia	Both	Retinoblastoma	2	Full Range	1990	2021	-3.5982	-4.2402	-2.952	Yes	-10.7495	0	-3.6 (-4.24 to -2.95)	Age-standardized
619	Deaths	East Asia	Female	Retinoblastoma	3	Full Range	1990	2021	-3.9211	-4.7198	-3.1156	Yes	-9.391	0	-3.92 (-4.72 to -3.12)	Age-standardized
625	Deaths	East Asia	Male	Retinoblastoma	3	Full Range	1990	2021	-3.5989	-4.186	-3.0081	Yes	-11.7583	0	-3.6 (-4.19 to -3.01)	Age-standardized
631	Deaths	Eastern Europe	Both	Retinoblastoma	3	Full Range	1990	2021	-3.1309	-3.8507	-2.4057	Yes	-8.3593	0	-3.13 (-3.85 to -2.41)	Age-standardized
637	Deaths	Eastern Europe	Female	Retinoblastoma	3	Full Range	1990	2021	-4.1557	-5.1635	-3.1372	Yes	-7.8699	0	-4.16 (-5.16 to -3.14)	Age-standardized
643	Deaths	Eastern Europe	Male	Retinoblastoma	2	Full Range	1990	2021	-2.7278	-3.4408	-2.0094	Yes	-7.3673	0	-2.73 (-3.44 to -2.01)	Age-standardized
649	Deaths	Eastern Sub-Saharan Africa	Both	Retinoblastoma	2	Full Range	1990	2021	-1.4527	-1.5565	-1.3488	Yes	-27.2124	0	-1.45 (-1.56 to -1.35)	Age-standardized
655	Deaths	Eastern Sub-Saharan Africa	Female	Retinoblastoma	3	Full Range	1990	2021	-1.6428	-1.8475	-1.4376	Yes	-15.5808	0	-1.64 (-1.85 to -1.44)	Age-standardized
661	Deaths	Eastern Sub-Saharan Africa	Male	Retinoblastoma	4	Full Range	1990	2021	-1.3292	-1.5033	-1.1548	Yes	-14.8525	0	-1.33 (-1.5 to -1.15)	Age-standardized
667	Deaths	Global	Both	Retinoblastoma	4	Full Range	1990	2021	-0.6763	-0.8358	-0.5166	Yes	-8.2764	0	-0.68 (-0.84 to -0.52)	Age-standardized
673	Deaths	Global	Female	Retinoblastoma	4	Full Range	1990	2021	-0.651	-0.8119	-0.4899	Yes	-7.9011	0	-0.65 (-0.81 to -0.49)	Age-standardized
679	Deaths	Global	Male	Retinoblastoma	5	Full Range	1990	2021	-0.7025	-0.8264	-0.5786	Yes	-11.0746	0	-0.7 (-0.83 to -0.58)	Age-standardized
685	Deaths	High SDI	Both	Retinoblastoma	4	Full Range	1990	2021	-3.4416	-4.2216	-2.6552	Yes	-8.4626	0	-3.44 (-4.22 to -2.66)	Age-standardized
691	Deaths	High SDI	Female	Retinoblastoma	3	Full Range	1990	2021	-3.4011	-4.0653	-2.7322	Yes	-9.8286	0	-3.4 (-4.07 to -2.73)	Age-standardized
697	Deaths	High SDI	Male	Retinoblastoma	3	Full Range	1990	2021	-3.5619	-4.0082	-3.1135	Yes	-15.325	0	-3.56 (-4.01 to -3.11)	Age-standardized
703	Deaths	High-income Asia Pacific	Both	Retinoblastoma	4	Full Range	1990	2021	-3.8037	-4.7584	-2.8394	Yes	-7.6203	0	-3.8 (-4.76 to -2.84)	Age-standardized
709	Deaths	High-income Asia Pacific	Female	Retinoblastoma	5	Full Range	1990	2021	-2.8928	-4.7204	-1.0301	Yes	-3.028	0.002	-2.89 (-4.72 to -1.03)	Age-standardized
715	Deaths	High-income Asia Pacific	Male	Retinoblastoma	3	Full Range	1990	2021	-5.1424	-6.5985	-3.6636	Yes	-6.6887	0	-5.14 (-6.6 to -3.66)	Age-standardized
721	Deaths	High-income North America	Both	Retinoblastoma	4	Full Range	1990	2021	-3.8298	-4.9882	-2.6573	Yes	-6.3157	0	-3.83 (-4.99 to -2.66)	Age-standardized
727	Deaths	High-income North America	Female	Retinoblastoma	4	Full Range	1990	2021	-4.2315	-6.0256	-2.4032	Yes	-4.4811	0	-4.23 (-6.03 to -2.4)	Age-standardized
733	Deaths	High-income North America	Male	Retinoblastoma	4	Full Range	1990	2021	-3.3199	-4.6	-2.0226	Yes	-4.9646	0	-3.32 (-4.6 to -2.02)	Age-standardized
739	Deaths	High-middle SDI	Both	Retinoblastoma	3	Full Range	1990	2021	-3.4459	-3.6497	-3.2417	Yes	-32.5347	0	-3.45 (-3.65 to -3.24)	Age-standardized
745	Deaths	High-middle SDI	Female	Retinoblastoma	3	Full Range	1990	2021	-3.7273	-4.0299	-3.4237	Yes	-23.6452	0	-3.73 (-4.03 to -3.42)	Age-standardized
751	Deaths	High-middle SDI	Male	Retinoblastoma	2	Full Range	1990	2021	-3.1397	-3.4939	-2.7843	Yes	-17.0692	0	-3.14 (-3.49 to -2.78)	Age-standardized
757	Deaths	Low SDI	Both	Retinoblastoma	5	Full Range	1990	2021	-1.1389	-1.2999	-0.9776	Yes	-13.7724	0	-1.14 (-1.3 to -0.98)	Age-standardized
763	Deaths	Low SDI	Female	Retinoblastoma	5	Full Range	1990	2021	-1.2036	-1.3805	-1.0264	Yes	-13.2467	0	-1.2 (-1.38 to -1.03)	Age-standardized
769	Deaths	Low SDI	Male	Retinoblastoma	4	Full Range	1990	2021	-1.068	-1.2425	-0.8931	Yes	-11.9173	0	-1.07 (-1.24 to -0.89)	Age-standardized
775	Deaths	Low-middle SDI	Both	Retinoblastoma	5	Full Range	1990	2021	-1.0143	-1.2323	-0.7959	Yes	-9.0664	0	-1.01 (-1.23 to -0.8)	Age-standardized
781	Deaths	Low-middle SDI	Female	Retinoblastoma	5	Full Range	1990	2021	-0.8073	-0.9689	-0.6454	Yes	-9.7441	0	-0.81 (-0.97 to -0.65)	Age-standardized
787	Deaths	Low-middle SDI	Male	Retinoblastoma	3	Full Range	1990	2021	-1.1714	-1.3097	-1.0328	Yes	-16.4821	0	-1.17 (-1.31 to -1.03)	Age-standardized
793	Deaths	Middle SDI	Both	Retinoblastoma	4	Full Range	1990	2021	-2.1519	-2.3839	-1.9194	Yes	-17.9612	0	-2.15 (-2.38 to -1.92)	Age-standardized
799	Deaths	Middle SDI	Female	Retinoblastoma	3	Full Range	1990	2021	-2.2669	-2.554	-1.979	Yes	-15.2794	0	-2.27 (-2.55 to -1.98)	Age-standardized
805	Deaths	Middle SDI	Male	Retinoblastoma	4	Full Range	1990	2021	-2.0346	-2.2011	-1.8679	Yes	-23.6971	0	-2.03 (-2.2 to -1.87)	Age-standardized
811	Deaths	North Africa and Middle East	Both	Retinoblastoma	4	Full Range	1990	2021	-2.4963	-2.9374	-2.0531	Yes	-10.9253	0	-2.5 (-2.94 to -2.05)	Age-standardized
817	Deaths	North Africa and Middle East	Female	Retinoblastoma	4	Full Range	1990	2021	-2.2603	-2.6142	-1.9052	Yes	-12.3538	0	-2.26 (-2.61 to -1.91)	Age-standardized
823	Deaths	North Africa and Middle East	Male	Retinoblastoma	5	Full Range	1990	2021	-2.7464	-3.2147	-2.2758	Yes	-11.308	0	-2.75 (-3.21 to -2.28)	Age-standardized
829	Deaths	Oceania	Both	Retinoblastoma	5	Full Range	1990	2021	0.3204	-0.3626	1.0081	No	0.9177	0.359	0.32 (-0.36 to 1.01)	Age-standardized
835	Deaths	Oceania	Female	Retinoblastoma	5	Full Range	1990	2021	-1.0296	-1.6809	-0.374	Yes	-3.0721	0.002	-1.03 (-1.68 to -0.37)	Age-standardized
841	Deaths	Oceania	Male	Retinoblastoma	5	Full Range	1990	2021	0.3906	-0.343	1.1295	No	1.0418	0.298	0.39 (-0.34 to 1.13)	Age-standardized
847	Deaths	South Asia	Both	Retinoblastoma	5	Full Range	1990	2021	-1.0965	-1.3147	-0.8777	Yes	-9.7815	0	-1.1 (-1.31 to -0.88)	Age-standardized
853	Deaths	South Asia	Female	Retinoblastoma	5	Full Range	1990	2021	-0.7374	-1.0414	-0.4325	Yes	-4.7293	0	-0.74 (-1.04 to -0.43)	Age-standardized
859	Deaths	South Asia	Male	Retinoblastoma	4	Full Range	1990	2021	-1.401	-1.7313	-1.0695	Yes	-8.2401	0	-1.4 (-1.73 to -1.07)	Age-standardized
865	Deaths	Southeast Asia	Both	Retinoblastoma	4	Full Range	1990	2021	-1.5079	-1.719	-1.2964	Yes	-13.8793	0	-1.51 (-1.72 to -1.3)	Age-standardized
871	Deaths	Southeast Asia	Female	Retinoblastoma	4	Full Range	1990	2021	-1.4594	-1.7025	-1.2156	Yes	-11.6619	0	-1.46 (-1.7 to -1.22)	Age-standardized
877	Deaths	Southeast Asia	Male	Retinoblastoma	5	Full Range	1990	2021	-1.4828	-1.7604	-1.2044	Yes	-10.3762	0	-1.48 (-1.76 to -1.2)	Age-standardized
883	Deaths	Southern Latin America	Both	Retinoblastoma	4	Full Range	1990	2021	-4.9634	-5.9979	-3.9174	Yes	-9.1159	0	-4.96 (-6 to -3.92)	Age-standardized
889	Deaths	Southern Latin America	Female	Retinoblastoma	5	Full Range	1990	2021	-5.6333	-8.9616	-2.1832	Yes	-3.1649	0.002	-5.63 (-8.96 to -2.18)	Age-standardized
895	Deaths	Southern Latin America	Male	Retinoblastoma	4	Full Range	1990	2021	-4.3957	-6.9096	-1.8139	Yes	-3.3064	0.001	-4.4 (-6.91 to -1.81)	Age-standardized
901	Deaths	Southern Sub-Saharan Africa	Both	Retinoblastoma	4	Full Range	1990	2021	1.0055	0.3018	1.7143	Yes	2.8046	0.005	1.01 (0.3 to 1.71)	Age-standardized
907	Deaths	Southern Sub-Saharan Africa	Female	Retinoblastoma	5	Full Range	1990	2021	0.6458	-0.2368	1.5363	No	1.4324	0.152	0.65 (-0.24 to 1.54)	Age-standardized
913	Deaths	Southern Sub-Saharan Africa	Male	Retinoblastoma	4	Full Range	1990	2021	1.1469	0.4144	1.8847	Yes	3.0752	0.002	1.15 (0.41 to 1.88)	Age-standardized
919	Deaths	Tropical Latin America	Both	Retinoblastoma	2	Full Range	1990	2021	-3.6675	-4.1205	-3.2123	Yes	-15.5354	0	-3.67 (-4.12 to -3.21)	Age-standardized
925	Deaths	Tropical Latin America	Female	Retinoblastoma	5	Full Range	1990	2021	-4.5313	-5.3195	-3.7366	Yes	-10.9638	0	-4.53 (-5.32 to -3.74)	Age-standardized
931	Deaths	Tropical Latin America	Male	Retinoblastoma	5	Full Range	1990	2021	-3.0923	-3.9501	-2.2268	Yes	-6.924	0	-3.09 (-3.95 to -2.23)	Age-standardized
937	Deaths	Western Europe	Both	Retinoblastoma	5	Full Range	1990	2021	-2.566	-4.1093	-0.9979	Yes	-3.1911	0.001	-2.57 (-4.11 to -1)	Age-standardized
943	Deaths	Western Europe	Female	Retinoblastoma	5	Full Range	1990	2021	-1.7506	-4.435	1.0093	No	-1.2495	0.211	-1.75 (-4.43 to 1.01)	Age-standardized
949	Deaths	Western Europe	Male	Retinoblastoma	5	Full Range	1990	2021	-2.5961	-4.0518	-1.1184	Yes	-3.4239	0.001	-2.6 (-4.05 to -1.12)	Age-standardized
955	Deaths	Western Sub-Saharan Africa	Both	Retinoblastoma	4	Full Range	1990	2021	-1.1355	-1.3691	-0.9014	Yes	-9.4639	0	-1.14 (-1.37 to -0.9)	Age-standardized
961	Deaths	Western Sub-Saharan Africa	Female	Retinoblastoma	4	Full Range	1990	2021	-1.0511	-1.2746	-0.827	Yes	-9.1566	0	-1.05 (-1.27 to -0.83)	Age-standardized
967	Deaths	Western Sub-Saharan Africa	Male	Retinoblastoma	4	Full Range	1990	2021	-1.192	-1.413	-0.9704	Yes	-10.494	0	-1.19 (-1.41 to -0.97)	Age-standardized
973	Incidence	Andean Latin America	Both	Retinoblastoma	5	Full Range	1990	2021	1.777	1.1708	2.3868	Yes	5.7785	0	1.78 (1.17 to 2.39)	Age-standardized
979	Incidence	Andean Latin America	Female	Retinoblastoma	4	Full Range	1990	2021	1.939	1.7267	2.1517	Yes	18.0546	0	1.94 (1.73 to 2.15)	Age-standardized
985	Incidence	Andean Latin America	Male	Retinoblastoma	5	Full Range	1990	2021	1.6861	0.9613	2.416	Yes	4.5814	0	1.69 (0.96 to 2.42)	Age-standardized
991	Incidence	Australasia	Both	Retinoblastoma	5	Full Range	1990	2021	-3.7893	-6.6345	-0.8574	Yes	-2.5222	0.012	-3.79 (-6.63 to -0.86)	Age-standardized
997	Incidence	Australasia	Female	Retinoblastoma	4	Full Range	1990	2021	-3.5983	-6.7469	-0.3434	Yes	-2.163	0.031	-3.6 (-6.75 to -0.34)	Age-standardized
1003	Incidence	Australasia	Male	Retinoblastoma	5	Full Range	1990	2021	-3.2556	-7.7962	1.5086	No	-1.3495	0.177	-3.26 (-7.8 to 1.51)	Age-standardized
1009	Incidence	Caribbean	Both	Retinoblastoma	5	Full Range	1990	2021	-3.2243	-5.1992	-1.2082	Yes	-3.1154	0.002	-3.22 (-5.2 to -1.21)	Age-standardized
1015	Incidence	Caribbean	Female	Retinoblastoma	5	Full Range	1990	2021	-2.2495	-6.1583	1.8222	No	-1.0927	0.275	-2.25 (-6.16 to 1.82)	Age-standardized
1021	Incidence	Caribbean	Male	Retinoblastoma	4	Full Range	1990	2021	-4.0164	-6.4446	-1.5251	Yes	-3.1355	0.002	-4.02 (-6.44 to -1.53)	Age-standardized
1027	Incidence	Central Asia	Both	Retinoblastoma	5	Full Range	1990	2021	1.5179	0.8754	2.1645	Yes	4.6506	0	1.52 (0.88 to 2.16)	Age-standardized
1033	Incidence	Central Asia	Female	Retinoblastoma	4	Full Range	1990	2021	1.609	0.9089	2.3141	Yes	4.5246	0	1.61 (0.91 to 2.31)	Age-standardized
1039	Incidence	Central Asia	Male	Retinoblastoma	4	Full Range	1990	2021	1.4848	1.0626	1.9087	Yes	6.9301	0	1.48 (1.06 to 1.91)	Age-standardized
1045	Incidence	Central Europe	Both	Retinoblastoma	5	Full Range	1990	2021	0.3468	-1.7906	2.5306	No	0.3151	0.753	0.35 (-1.79 to 2.53)	Age-standardized
1051	Incidence	Central Europe	Female	Retinoblastoma	3	Full Range	1990	2021	1.6753	0.1578	3.2158	Yes	2.1655	0.03	1.68 (0.16 to 3.22)	Age-standardized
1057	Incidence	Central Europe	Male	Retinoblastoma	2	Full Range	1990	2021	-1.5289	-3.6561	0.6454	No	-1.3826	0.167	-1.53 (-3.66 to 0.65)	Age-standardized
1063	Incidence	Central Latin America	Both	Retinoblastoma	3	Full Range	1990	2021	0.6927	0.298	1.0891	Yes	3.4446	0.001	0.69 (0.3 to 1.09)	Age-standardized
1069	Incidence	Central Latin America	Female	Retinoblastoma	4	Full Range	1990	2021	0.9431	0.098	1.7952	Yes	2.1884	0.029	0.94 (0.1 to 1.8)	Age-standardized
1075	Incidence	Central Latin America	Male	Retinoblastoma	3	Full Range	1990	2021	0.5104	-0.1316	1.1565	No	1.5573	0.119	0.51 (-0.13 to 1.16)	Age-standardized
1081	Incidence	Central Sub-Saharan Africa	Both	Retinoblastoma	4	Full Range	1990	2021	-1.2609	-1.3765	-1.1452	Yes	-21.233	0	-1.26 (-1.38 to -1.15)	Age-standardized
1087	Incidence	Central Sub-Saharan Africa	Female	Retinoblastoma	4	Full Range	1990	2021	-1.6875	-1.8332	-1.5416	Yes	-22.4924	0	-1.69 (-1.83 to -1.54)	Age-standardized
1093	Incidence	Central Sub-Saharan Africa	Male	Retinoblastoma	4	Full Range	1990	2021	-0.8733	-0.9637	-0.7828	Yes	-18.8407	0	-0.87 (-0.96 to -0.78)	Age-standardized
1099	Incidence	East Asia	Both	Retinoblastoma	3	Full Range	1990	2021	3.0962	2.5058	3.6901	Yes	10.4053	0	3.1 (2.51 to 3.69)	Age-standardized
1105	Incidence	East Asia	Female	Retinoblastoma	3	Full Range	1990	2021	2.8441	2.547	3.1421	Yes	18.9981	0	2.84 (2.55 to 3.14)	Age-standardized
1111	Incidence	East Asia	Male	Retinoblastoma	3	Full Range	1990	2021	3.5206	2.6008	4.4487	Yes	7.5983	0	3.52 (2.6 to 4.45)	Age-standardized
1117	Incidence	Eastern Europe	Both	Retinoblastoma	5	Full Range	1990	2021	-0.9555	-1.7233	-0.1817	Yes	-2.418	0.016	-0.96 (-1.72 to -0.18)	Age-standardized
1123	Incidence	Eastern Europe	Female	Retinoblastoma	4	Full Range	1990	2021	-2.0043	-3.5505	-0.4334	Yes	-2.4952	0.013	-2 (-3.55 to -0.43)	Age-standardized
1129	Incidence	Eastern Europe	Male	Retinoblastoma	5	Full Range	1990	2021	-0.4823	-2.1059	1.1682	No	-0.5761	0.565	-0.48 (-2.11 to 1.17)	Age-standardized
1135	Incidence	Eastern Sub-Saharan Africa	Both	Retinoblastoma	2	Full Range	1990	2021	-0.9918	-1.1118	-0.8717	Yes	-16.1109	0	-0.99 (-1.11 to -0.87)	Age-standardized
1141	Incidence	Eastern Sub-Saharan Africa	Female	Retinoblastoma	2	Full Range	1990	2021	-1.1476	-1.2664	-1.0287	Yes	-18.8156	0	-1.15 (-1.27 to -1.03)	Age-standardized
1147	Incidence	Eastern Sub-Saharan Africa	Male	Retinoblastoma	4	Full Range	1990	2021	-0.8611	-1.1051	-0.6166	Yes	-6.8808	0	-0.86 (-1.11 to -0.62)	Age-standardized
1153	Incidence	Global	Both	Retinoblastoma	3	Full Range	1990	2021	0.6374	0.4261	0.8493	Yes	5.9229	0	0.64 (0.43 to 0.85)	Age-standardized
1159	Incidence	Global	Female	Retinoblastoma	2	Full Range	1990	2021	0.683	0.4728	0.8936	Yes	6.3844	0	0.68 (0.47 to 0.89)	Age-standardized
1165	Incidence	Global	Male	Retinoblastoma	4	Full Range	1990	2021	0.6541	0.5207	0.7876	Yes	9.6347	0	0.65 (0.52 to 0.79)	Age-standardized
1171	Incidence	High SDI	Both	Retinoblastoma	2	Full Range	1990	2021	-0.2705	-0.7681	0.2295	No	-1.0617	0.288	-0.27 (-0.77 to 0.23)	Age-standardized
1177	Incidence	High SDI	Female	Retinoblastoma	2	Full Range	1990	2021	-0.1372	-0.9554	0.6877	No	-0.3272	0.744	-0.14 (-0.96 to 0.69)	Age-standardized
1183	Incidence	High SDI	Male	Retinoblastoma	2	Full Range	1990	2021	-0.3681	-0.8435	0.1096	No	-1.5109	0.131	-0.37 (-0.84 to 0.11)	Age-standardized
1189	Incidence	High-income Asia Pacific	Both	Retinoblastoma	5	Full Range	1990	2021	0.7969	-0.5625	2.1748	No	1.1457	0.252	0.8 (-0.56 to 2.17)	Age-standardized
1195	Incidence	High-income Asia Pacific	Female	Retinoblastoma	4	Full Range	1990	2021	1.4804	-0.4413	3.4392	No	1.5065	0.132	1.48 (-0.44 to 3.44)	Age-standardized
1201	Incidence	High-income Asia Pacific	Male	Retinoblastoma	4	Full Range	1990	2021	-0.1965	-1.9625	1.6013	No	-0.216	0.829	-0.2 (-1.96 to 1.6)	Age-standardized
1207	Incidence	High-income North America	Both	Retinoblastoma	4	Full Range	1990	2021	-2.0481	-3.1414	-0.9424	Yes	-3.6133	0	-2.05 (-3.14 to -0.94)	Age-standardized
1213	Incidence	High-income North America	Female	Retinoblastoma	4	Full Range	1990	2021	-2.4825	-4.1488	-0.7872	Yes	-2.8587	0.004	-2.48 (-4.15 to -0.79)	Age-standardized
1219	Incidence	High-income North America	Male	Retinoblastoma	4	Full Range	1990	2021	-1.5474	-2.7751	-0.3043	Yes	-2.436	0.015	-1.55 (-2.78 to -0.3)	Age-standardized
1225	Incidence	High-middle SDI	Both	Retinoblastoma	3	Full Range	1990	2021	1.8672	1.2563	2.4818	Yes	6.0278	0	1.87 (1.26 to 2.48)	Age-standardized
1231	Incidence	High-middle SDI	Female	Retinoblastoma	3	Full Range	1990	2021	1.6994	0.9171	2.4878	Yes	4.2773	0	1.7 (0.92 to 2.49)	Age-standardized
1237	Incidence	High-middle SDI	Male	Retinoblastoma	3	Full Range	1990	2021	2.0257	1.1865	2.8719	Yes	4.759	0	2.03 (1.19 to 2.87)	Age-standardized
1243	Incidence	Low SDI	Both	Retinoblastoma	3	Full Range	1990	2021	-0.6823	-0.8141	-0.5503	Yes	-10.1069	0	-0.68 (-0.81 to -0.55)	Age-standardized
1249	Incidence	Low SDI	Female	Retinoblastoma	5	Full Range	1990	2021	-0.7378	-0.9751	-0.4999	Yes	-6.0642	0	-0.74 (-0.98 to -0.5)	Age-standardized
1255	Incidence	Low SDI	Male	Retinoblastoma	2	Full Range	1990	2021	-0.6544	-0.7608	-0.5479	Yes	-12.0069	0	-0.65 (-0.76 to -0.55)	Age-standardized
1261	Incidence	Low-middle SDI	Both	Retinoblastoma	4	Full Range	1990	2021	0.4764	0.325	0.628	Yes	6.1785	0	0.48 (0.32 to 0.63)	Age-standardized
1267	Incidence	Low-middle SDI	Female	Retinoblastoma	5	Full Range	1990	2021	0.6505	0.4488	0.8525	Yes	6.3356	0	0.65 (0.45 to 0.85)	Age-standardized
1273	Incidence	Low-middle SDI	Male	Retinoblastoma	3	Full Range	1990	2021	0.338	0.1878	0.4885	Yes	4.4138	0	0.34 (0.19 to 0.49)	Age-standardized
1279	Incidence	Middle SDI	Both	Retinoblastoma	3	Full Range	1990	2021	1.806	1.5357	2.0771	Yes	13.1922	0	1.81 (1.54 to 2.08)	Age-standardized
1285	Incidence	Middle SDI	Female	Retinoblastoma	1	Full Range	1990	2021	1.7356	1.5608	1.9107	Yes	19.6133	0	1.74 (1.56 to 1.91)	Age-standardized
1291	Incidence	Middle SDI	Male	Retinoblastoma	4	Full Range	1990	2021	1.9104	1.6336	2.1879	Yes	13.6367	0	1.91 (1.63 to 2.19)	Age-standardized
1297	Incidence	North Africa and Middle East	Both	Retinoblastoma	4	Full Range	1990	2021	1.6408	1.3507	1.9318	Yes	11.1574	0	1.64 (1.35 to 1.93)	Age-standardized
1303	Incidence	North Africa and Middle East	Female	Retinoblastoma	4	Full Range	1990	2021	1.943	1.637	2.2499	Yes	12.5464	0	1.94 (1.64 to 2.25)	Age-standardized
1309	Incidence	North Africa and Middle East	Male	Retinoblastoma	5	Full Range	1990	2021	1.339	0.9715	1.7079	Yes	7.1753	0	1.34 (0.97 to 1.71)	Age-standardized
1315	Incidence	Oceania	Both	Retinoblastoma	5	Full Range	1990	2021	0.7163	0.0566	1.3804	Yes	2.1288	0.033	0.72 (0.06 to 1.38)	Age-standardized
1321	Incidence	Oceania	Female	Retinoblastoma	5	Full Range	1990	2021	-0.2135	-0.5439	0.1179	No	-1.2634	0.206	-0.21 (-0.54 to 0.12)	Age-standardized
1327	Incidence	Oceania	Male	Retinoblastoma	5	Full Range	1990	2021	0.7722	0.0626	1.4869	Yes	2.1336	0.033	0.77 (0.06 to 1.49)	Age-standardized
1333	Incidence	South Asia	Both	Retinoblastoma	5	Full Range	1990	2021	0.8741	0.6098	1.1391	Yes	6.501	0	0.87 (0.61 to 1.14)	Age-standardized
1339	Incidence	South Asia	Female	Retinoblastoma	5	Full Range	1990	2021	1.1016	0.7897	1.4144	Yes	6.9497	0	1.1 (0.79 to 1.41)	Age-standardized
1345	Incidence	South Asia	Male	Retinoblastoma	4	Full Range	1990	2021	0.671	0.4029	0.9398	Yes	4.9153	0	0.67 (0.4 to 0.94)	Age-standardized
1351	Incidence	Southeast Asia	Both	Retinoblastoma	5	Full Range	1990	2021	1.2738	0.9086	1.6403	Yes	6.8674	0	1.27 (0.91 to 1.64)	Age-standardized
1357	Incidence	Southeast Asia	Female	Retinoblastoma	5	Full Range	1990	2021	1.2693	0.9149	1.6248	Yes	7.0531	0	1.27 (0.91 to 1.62)	Age-standardized
1363	Incidence	Southeast Asia	Male	Retinoblastoma	3	Full Range	1990	2021	1.2209	0.9473	1.4952	Yes	8.7885	0	1.22 (0.95 to 1.5)	Age-standardized
1369	Incidence	Southern Latin America	Both	Retinoblastoma	4	Full Range	1990	2021	-1.1229	-2.2503	0.0174	No	-1.9302	0.054	-1.12 (-2.25 to 0.02)	Age-standardized
1375	Incidence	Southern Latin America	Female	Retinoblastoma	4	Full Range	1990	2021	-2.0831	-4.5043	0.3996	No	-1.6478	0.099	-2.08 (-4.5 to 0.4)	Age-standardized
1381	Incidence	Southern Latin America	Male	Retinoblastoma	4	Full Range	1990	2021	-0.4885	-3.0707	2.1626	No	-0.365	0.715	-0.49 (-3.07 to 2.16)	Age-standardized
1387	Incidence	Southern Sub-Saharan Africa	Both	Retinoblastoma	4	Full Range	1990	2021	1.9746	1.339	2.6141	Yes	6.1299	0	1.97 (1.34 to 2.61)	Age-standardized
1393	Incidence	Southern Sub-Saharan Africa	Female	Retinoblastoma	4	Full Range	1990	2021	1.6583	0.9474	2.3743	Yes	4.5932	0	1.66 (0.95 to 2.37)	Age-standardized
1399	Incidence	Southern Sub-Saharan Africa	Male	Retinoblastoma	4	Full Range	1990	2021	2.2987	1.5999	3.0023	Yes	6.4982	0	2.3 (1.6 to 3)	Age-standardized
1405	Incidence	Tropical Latin America	Both	Retinoblastoma	2	Full Range	1990	2021	-0.5264	-0.985	-0.0658	Yes	-2.239	0.025	-0.53 (-0.98 to -0.07)	Age-standardized
1411	Incidence	Tropical Latin America	Female	Retinoblastoma	5	Full Range	1990	2021	-1.3819	-2.2161	-0.5406	Yes	-3.2108	0.001	-1.38 (-2.22 to -0.54)	Age-standardized
1417	Incidence	Tropical Latin America	Male	Retinoblastoma	5	Full Range	1990	2021	0.1201	-0.5475	0.7921	No	0.3516	0.725	0.12 (-0.55 to 0.79)	Age-standardized
1423	Incidence	Western Europe	Both	Retinoblastoma	5	Full Range	1990	2021	0.9144	-0.6641	2.5179	No	1.1316	0.258	0.91 (-0.66 to 2.52)	Age-standardized
1429	Incidence	Western Europe	Female	Retinoblastoma	5	Full Range	1990	2021	0.8142	-1.7919	3.4894	No	0.6068	0.544	0.81 (-1.79 to 3.49)	Age-standardized
1435	Incidence	Western Europe	Male	Retinoblastoma	5	Full Range	1990	2021	1.0218	-0.5088	2.5758	No	1.3051	0.192	1.02 (-0.51 to 2.58)	Age-standardized
1441	Incidence	Western Sub-Saharan Africa	Both	Retinoblastoma	4	Full Range	1990	2021	-0.4213	-0.6053	-0.2371	Yes	-4.4762	0	-0.42 (-0.61 to -0.24)	Age-standardized
1447	Incidence	Western Sub-Saharan Africa	Female	Retinoblastoma	4	Full Range	1990	2021	-0.3577	-0.5555	-0.1594	Yes	-3.5331	0	-0.36 (-0.56 to -0.16)	Age-standardized
1453	Incidence	Western Sub-Saharan Africa	Male	Retinoblastoma	4	Full Range	1990	2021	-0.4922	-0.7027	-0.2814	Yes	-4.5693	0	-0.49 (-0.7 to -0.28)	Age-standardized
1459	Prevalence	Andean Latin America	Both	Retinoblastoma	5	Full Range	1990	2021	1.7897	1.1841	2.3988	Yes	5.8268	0	1.79 (1.18 to 2.4)	Age-standardized
1465	Prevalence	Andean Latin America	Female	Retinoblastoma	5	Full Range	1990	2021	1.8622	1.5126	2.2131	Yes	10.5182	0	1.86 (1.51 to 2.21)	Age-standardized
1471	Prevalence	Andean Latin America	Male	Retinoblastoma	5	Full Range	1990	2021	1.6993	0.9739	2.4299	Yes	4.6135	0	1.7 (0.97 to 2.43)	Age-standardized
1477	Prevalence	Australasia	Both	Retinoblastoma	5	Full Range	1990	2021	-3.7853	-6.6261	-0.858	Yes	-2.5235	0.012	-3.79 (-6.63 to -0.86)	Age-standardized
1483	Prevalence	Australasia	Female	Retinoblastoma	4	Full Range	1990	2021	-3.5984	-6.7509	-0.3392	Yes	-2.1603	0.031	-3.6 (-6.75 to -0.34)	Age-standardized
1489	Prevalence	Australasia	Male	Retinoblastoma	5	Full Range	1990	2021	-3.2533	-7.7937	1.5107	No	-1.3486	0.177	-3.25 (-7.79 to 1.51)	Age-standardized
1495	Prevalence	Caribbean	Both	Retinoblastoma	5	Full Range	1990	2021	-3.2243	-5.2023	-1.205	Yes	-3.1106	0.002	-3.22 (-5.2 to -1.21)	Age-standardized
1501	Prevalence	Caribbean	Female	Retinoblastoma	5	Full Range	1990	2021	-2.2462	-6.1565	1.827	No	-1.0907	0.275	-2.25 (-6.16 to 1.83)	Age-standardized
1507	Prevalence	Caribbean	Male	Retinoblastoma	4	Full Range	1990	2021	-4.0123	-6.4484	-1.5127	Yes	-3.1221	0.002	-4.01 (-6.45 to -1.51)	Age-standardized
1513	Prevalence	Central Asia	Both	Retinoblastoma	5	Full Range	1990	2021	1.5232	0.882	2.1684	Yes	4.6763	0	1.52 (0.88 to 2.17)	Age-standardized
1519	Prevalence	Central Asia	Female	Retinoblastoma	4	Full Range	1990	2021	1.6121	0.9121	2.3168	Yes	4.5346	0	1.61 (0.91 to 2.32)	Age-standardized
1525	Prevalence	Central Asia	Male	Retinoblastoma	4	Full Range	1990	2021	1.4915	1.0698	1.915	Yes	6.9689	0	1.49 (1.07 to 1.92)	Age-standardized
1531	Prevalence	Central Europe	Both	Retinoblastoma	5	Full Range	1990	2021	0.3536	-1.7857	2.5396	No	0.3211	0.748	0.35 (-1.79 to 2.54)	Age-standardized
1537	Prevalence	Central Europe	Female	Retinoblastoma	3	Full Range	1990	2021	1.6832	0.1651	3.2243	Yes	2.175	0.03	1.68 (0.17 to 3.22)	Age-standardized
1543	Prevalence	Central Europe	Male	Retinoblastoma	2	Full Range	1990	2021	-1.5195	-3.6462	0.6541	No	-1.3746	0.169	-1.52 (-3.65 to 0.65)	Age-standardized
1549	Prevalence	Central Latin America	Both	Retinoblastoma	3	Full Range	1990	2021	0.7011	0.3072	1.0966	Yes	3.4941	0	0.7 (0.31 to 1.1)	Age-standardized
1555	Prevalence	Central Latin America	Female	Retinoblastoma	4	Full Range	1990	2021	0.9534	0.1086	1.8054	Yes	2.213	0.027	0.95 (0.11 to 1.81)	Age-standardized
1561	Prevalence	Central Latin America	Male	Retinoblastoma	3	Full Range	1990	2021	0.5182	-0.1234	1.1639	No	1.5819	0.114	0.52 (-0.12 to 1.16)	Age-standardized
1567	Prevalence	Central Sub-Saharan Africa	Both	Retinoblastoma	4	Full Range	1990	2021	-1.2452	-1.3594	-1.1307	Yes	-21.2067	0	-1.25 (-1.36 to -1.13)	Age-standardized
1573	Prevalence	Central Sub-Saharan Africa	Female	Retinoblastoma	4	Full Range	1990	2021	-1.6731	-1.8168	-1.5292	Yes	-22.6096	0	-1.67 (-1.82 to -1.53)	Age-standardized
1579	Prevalence	Central Sub-Saharan Africa	Male	Retinoblastoma	4	Full Range	1990	2021	-0.8567	-0.9476	-0.7656	Yes	-18.3647	0	-0.86 (-0.95 to -0.77)	Age-standardized
1585	Prevalence	East Asia	Both	Retinoblastoma	3	Full Range	1990	2021	3.1088	2.5181	3.703	Yes	10.4422	0	3.11 (2.52 to 3.7)	Age-standardized
1591	Prevalence	East Asia	Female	Retinoblastoma	3	Full Range	1990	2021	2.8561	2.5589	3.1542	Yes	19.0746	0	2.86 (2.56 to 3.15)	Age-standardized
1597	Prevalence	East Asia	Male	Retinoblastoma	3	Full Range	1990	2021	3.5332	2.6119	4.4627	Yes	7.6139	0	3.53 (2.61 to 4.46)	Age-standardized
1603	Prevalence	Eastern Europe	Both	Retinoblastoma	5	Full Range	1990	2021	-0.9484	-1.7163	-0.1745	Yes	-2.3999	0.016	-0.95 (-1.72 to -0.17)	Age-standardized
1609	Prevalence	Eastern Europe	Female	Retinoblastoma	4	Full Range	1990	2021	-1.9997	-3.5503	-0.4242	Yes	-2.4824	0.013	-2 (-3.55 to -0.42)	Age-standardized
1615	Prevalence	Eastern Europe	Male	Retinoblastoma	5	Full Range	1990	2021	-0.4752	-2.1004	1.177	No	-0.567	0.571	-0.48 (-2.1 to 1.18)	Age-standardized
1621	Prevalence	Eastern Sub-Saharan Africa	Both	Retinoblastoma	2	Full Range	1990	2021	-0.9743	-1.0949	-0.8535	Yes	-15.7455	0	-0.97 (-1.09 to -0.85)	Age-standardized
1627	Prevalence	Eastern Sub-Saharan Africa	Female	Retinoblastoma	2	Full Range	1990	2021	-1.1308	-1.2492	-1.0122	Yes	-18.5988	0	-1.13 (-1.25 to -1.01)	Age-standardized
1633	Prevalence	Eastern Sub-Saharan Africa	Male	Retinoblastoma	4	Full Range	1990	2021	-0.844	-1.0898	-0.5977	Yes	-6.6943	0	-0.84 (-1.09 to -0.6)	Age-standardized
1639	Prevalence	Global	Both	Retinoblastoma	3	Full Range	1990	2021	0.649	0.4379	0.8606	Yes	6.0375	0	0.65 (0.44 to 0.86)	Age-standardized
1645	Prevalence	Global	Female	Retinoblastoma	2	Full Range	1990	2021	0.6938	0.4838	0.9042	Yes	6.4918	0	0.69 (0.48 to 0.9)	Age-standardized
1651	Prevalence	Global	Male	Retinoblastoma	4	Full Range	1990	2021	0.6665	0.5321	0.8011	Yes	9.743	0	0.67 (0.53 to 0.8)	Age-standardized
1657	Prevalence	High SDI	Both	Retinoblastoma	2	Full Range	1990	2021	-0.2678	-0.7652	0.2322	No	-1.051	0.293	-0.27 (-0.77 to 0.23)	Age-standardized
1663	Prevalence	High SDI	Female	Retinoblastoma	2	Full Range	1990	2021	-0.1344	-0.9534	0.6914	No	-0.32	0.749	-0.13 (-0.95 to 0.69)	Age-standardized
1669	Prevalence	High SDI	Male	Retinoblastoma	2	Full Range	1990	2021	-0.3644	-0.839	0.1126	No	-1.4982	0.134	-0.36 (-0.84 to 0.11)	Age-standardized
1675	Prevalence	High-income Asia Pacific	Both	Retinoblastoma	5	Full Range	1990	2021	0.8007	-0.5547	2.1746	No	1.1546	0.248	0.8 (-0.55 to 2.17)	Age-standardized
1681	Prevalence	High-income Asia Pacific	Female	Retinoblastoma	4	Full Range	1990	2021	1.36	-0.4105	3.1619	No	1.5025	0.133	1.36 (-0.41 to 3.16)	Age-standardized
1687	Prevalence	High-income Asia Pacific	Male	Retinoblastoma	4	Full Range	1990	2021	-0.1923	-1.9604	1.6078	No	-0.211	0.833	-0.19 (-1.96 to 1.61)	Age-standardized
1693	Prevalence	High-income North America	Both	Retinoblastoma	4	Full Range	1990	2021	-2.0442	-3.1373	-0.9389	Yes	-3.6077	0	-2.04 (-3.14 to -0.94)	Age-standardized
1699	Prevalence	High-income North America	Female	Retinoblastoma	4	Full Range	1990	2021	-2.4768	-4.144	-0.7806	Yes	-2.8507	0.004	-2.48 (-4.14 to -0.78)	Age-standardized
1705	Prevalence	High-income North America	Male	Retinoblastoma	4	Full Range	1990	2021	-1.5448	-2.7726	-0.3015	Yes	-2.4316	0.015	-1.54 (-2.77 to -0.3)	Age-standardized
1711	Prevalence	High-middle SDI	Both	Retinoblastoma	3	Full Range	1990	2021	2.0483	1.2357	2.8674	Yes	4.9706	0	2.05 (1.24 to 2.87)	Age-standardized
1717	Prevalence	High-middle SDI	Female	Retinoblastoma	3	Full Range	1990	2021	1.7074	0.9207	2.5003	Yes	4.2733	0	1.71 (0.92 to 2.5)	Age-standardized
1723	Prevalence	High-middle SDI	Male	Retinoblastoma	3	Full Range	1990	2021	2.0343	1.1936	2.8821	Yes	4.7705	0	2.03 (1.19 to 2.88)	Age-standardized
1729	Prevalence	Low SDI	Both	Retinoblastoma	3	Full Range	1990	2021	-0.6639	-0.7974	-0.5301	Yes	-9.7014	0	-0.66 (-0.8 to -0.53)	Age-standardized
1735	Prevalence	Low SDI	Female	Retinoblastoma	5	Full Range	1990	2021	-0.7208	-0.9634	-0.4776	Yes	-5.7945	0	-0.72 (-0.96 to -0.48)	Age-standardized
1741	Prevalence	Low SDI	Male	Retinoblastoma	2	Full Range	1990	2021	-0.6335	-0.7392	-0.5276	Yes	-11.6948	0	-0.63 (-0.74 to -0.53)	Age-standardized
1747	Prevalence	Low-middle SDI	Both	Retinoblastoma	4	Full Range	1990	2021	0.4919	0.3393	0.6446	Yes	6.331	0	0.49 (0.34 to 0.64)	Age-standardized
1753	Prevalence	Low-middle SDI	Female	Retinoblastoma	5	Full Range	1990	2021	0.6656	0.4612	0.8704	Yes	6.3972	0	0.67 (0.46 to 0.87)	Age-standardized
1759	Prevalence	Low-middle SDI	Male	Retinoblastoma	3	Full Range	1990	2021	0.3545	0.2041	0.5052	Yes	4.6236	0	0.35 (0.2 to 0.51)	Age-standardized
1765	Prevalence	Middle SDI	Both	Retinoblastoma	3	Full Range	1990	2021	1.8172	1.5465	2.0887	Yes	13.258	0	1.82 (1.55 to 2.09)	Age-standardized
1771	Prevalence	Middle SDI	Female	Retinoblastoma	1	Full Range	1990	2021	1.7465	1.5719	1.9214	Yes	19.7598	0	1.75 (1.57 to 1.92)	Age-standardized
1777	Prevalence	Middle SDI	Male	Retinoblastoma	4	Full Range	1990	2021	1.9217	1.6444	2.1998	Yes	13.6908	0	1.92 (1.64 to 2.2)	Age-standardized
1783	Prevalence	North Africa and Middle East	Both	Retinoblastoma	4	Full Range	1990	2021	1.6516	1.3611	1.9429	Yes	11.2193	0	1.65 (1.36 to 1.94)	Age-standardized
1789	Prevalence	North Africa and Middle East	Female	Retinoblastoma	4	Full Range	1990	2021	1.9527	1.6466	2.2597	Yes	12.6058	0	1.95 (1.65 to 2.26)	Age-standardized
1795	Prevalence	North Africa and Middle East	Male	Retinoblastoma	5	Full Range	1990	2021	1.3522	0.9874	1.7182	Yes	7.3013	0	1.35 (0.99 to 1.72)	Age-standardized
1801	Prevalence	Oceania	Both	Retinoblastoma	5	Full Range	1990	2021	0.7244	0.0673	1.3857	Yes	2.1616	0.031	0.72 (0.07 to 1.39)	Age-standardized
1807	Prevalence	Oceania	Female	Retinoblastoma	5	Full Range	1990	2021	-0.2084	-0.5403	0.1247	No	-1.2271	0.22	-0.21 (-0.54 to 0.12)	Age-standardized
1813	Prevalence	Oceania	Male	Retinoblastoma	5	Full Range	1990	2021	0.7801	0.0743	1.491	Yes	2.1671	0.03	0.78 (0.07 to 1.49)	Age-standardized
1819	Prevalence	South Asia	Both	Retinoblastoma	5	Full Range	1990	2021	0.8961	0.6262	1.1667	Yes	6.5283	0	0.9 (0.63 to 1.17)	Age-standardized
1825	Prevalence	South Asia	Female	Retinoblastoma	5	Full Range	1990	2021	1.1238	0.8044	1.4442	Yes	6.9246	0	1.12 (0.8 to 1.44)	Age-standardized
1831	Prevalence	South Asia	Male	Retinoblastoma	4	Full Range	1990	2021	0.6935	0.4233	0.9644	Yes	5.041	0	0.69 (0.42 to 0.96)	Age-standardized
1837	Prevalence	Southeast Asia	Both	Retinoblastoma	5	Full Range	1990	2021	1.2832	0.9174	1.6504	Yes	6.9064	0	1.28 (0.92 to 1.65)	Age-standardized
1843	Prevalence	Southeast Asia	Female	Retinoblastoma	5	Full Range	1990	2021	1.2776	0.9231	1.6334	Yes	7.0957	0	1.28 (0.92 to 1.63)	Age-standardized
1849	Prevalence	Southeast Asia	Male	Retinoblastoma	3	Full Range	1990	2021	1.2304	0.9559	1.5056	Yes	8.8272	0	1.23 (0.96 to 1.51)	Age-standardized
1855	Prevalence	Southern Latin America	Both	Retinoblastoma	4	Full Range	1990	2021	-1.1177	-2.2432	0.0208	No	-1.9244	0.054	-1.12 (-2.24 to 0.02)	Age-standardized
1861	Prevalence	Southern Latin America	Female	Retinoblastoma	4	Full Range	1990	2021	-2.0796	-4.4999	0.402	No	-1.6458	0.1	-2.08 (-4.5 to 0.4)	Age-standardized
1867	Prevalence	Southern Latin America	Male	Retinoblastoma	4	Full Range	1990	2021	-0.4838	-3.0666	2.1677	No	-0.3615	0.718	-0.48 (-3.07 to 2.17)	Age-standardized
1873	Prevalence	Southern Sub-Saharan Africa	Both	Retinoblastoma	4	Full Range	1990	2021	1.9771	1.3424	2.6158	Yes	6.1459	0	1.98 (1.34 to 2.62)	Age-standardized
1879	Prevalence	Southern Sub-Saharan Africa	Female	Retinoblastoma	4	Full Range	1990	2021	1.659	0.9481	2.375	Yes	4.5952	0	1.66 (0.95 to 2.38)	Age-standardized
1885	Prevalence	Southern Sub-Saharan Africa	Male	Retinoblastoma	4	Full Range	1990	2021	2.302	1.6031	3.0057	Yes	6.5074	0	2.3 (1.6 to 3.01)	Age-standardized
1891	Prevalence	Tropical Latin America	Both	Retinoblastoma	2	Full Range	1990	2021	-0.5184	-0.977	-0.0576	Yes	-2.2045	0.027	-0.52 (-0.98 to -0.06)	Age-standardized
1897	Prevalence	Tropical Latin America	Female	Retinoblastoma	5	Full Range	1990	2021	-1.3745	-2.2079	-0.534	Yes	-3.1966	0.001	-1.37 (-2.21 to -0.53)	Age-standardized
1903	Prevalence	Tropical Latin America	Male	Retinoblastoma	5	Full Range	1990	2021	0.1264	-0.5413	0.7987	No	0.3701	0.711	0.13 (-0.54 to 0.8)	Age-standardized
1909	Prevalence	Western Europe	Both	Retinoblastoma	5	Full Range	1990	2021	0.9181	-0.6589	2.5201	No	1.1373	0.255	0.92 (-0.66 to 2.52)	Age-standardized
1915	Prevalence	Western Europe	Female	Retinoblastoma	5	Full Range	1990	2021	0.8178	-1.7882	3.4928	No	0.6095	0.542	0.82 (-1.79 to 3.49)	Age-standardized
1921	Prevalence	Western Europe	Male	Retinoblastoma	5	Full Range	1990	2021	1.0249	-0.5042	2.5775	No	1.3103	0.19	1.02 (-0.5 to 2.58)	Age-standardized
1927	Prevalence	Western Sub-Saharan Africa	Both	Retinoblastoma	4	Full Range	1990	2021	-0.4074	-0.5919	-0.2226	Yes	-4.3167	0	-0.41 (-0.59 to -0.22)	Age-standardized
1933	Prevalence	Western Sub-Saharan Africa	Female	Retinoblastoma	4	Full Range	1990	2021	-0.345	-0.5433	-0.1463	Yes	-3.4011	0.001	-0.34 (-0.54 to -0.15)	Age-standardized
1939	Prevalence	Western Sub-Saharan Africa	Male	Retinoblastoma	4	Full Range	1990	2021	-0.4762	-0.687	-0.2649	Yes	-4.4116	0	-0.48 (-0.69 to -0.26)	Age-standardized
