# Supplementary material for: Global, regional and national retinoblastoma burden in children under 10 years of age from 1990 to 2021: Trend analysis based on the Global Burden of Disease Study 2021
Source: PLoS One. 2025 Jul 8;20(7):e0327832. doi: 10.1371/journal.pone.0327832 (PMC12237033; doi:10.1371/journal.pone.0327832)
Supplement: S3 Table — (XLSX) [file pone.0327832.s003.xlsx]

## Sheet: Sheet1
Incidence rate, morbidity, mortality and DALY of retinoblastoma in children under 10 years of age in 204 countries from 1990 to 2021
	measure	location	sex	age	cause	metric	year	val	upper	lower
1	Deaths	Algeria	Male	Age-standardized	Retinoblastoma	Rate	1991	0.108044	0.246499	0.0395114
2	Deaths	Algeria	Male	Age-standardized	Retinoblastoma	Rate	1990	0.113949	0.254988	0.0399162
3	Deaths	Algeria	Male	Age-standardized	Retinoblastoma	Rate	1992	0.104703	0.238087	0.0379982
4	Deaths	Algeria	Male	Age-standardized	Retinoblastoma	Rate	1994	0.0988001	0.217607	0.0364598
5	Deaths	Algeria	Male	Age-standardized	Retinoblastoma	Rate	1995	0.0967858	0.202825	0.0372176
6	Deaths	Algeria	Male	Age-standardized	Retinoblastoma	Rate	1997	0.0967667	0.195982	0.0405817
7	Deaths	Algeria	Male	Age-standardized	Retinoblastoma	Rate	1998	0.0955835	0.18255	0.0436111
8	Deaths	Algeria	Male	Age-standardized	Retinoblastoma	Rate	1999	0.0940039	0.177112	0.0431962
9	Deaths	Algeria	Male	Age-standardized	Retinoblastoma	Rate	2000	0.0922404	0.171648	0.0436232
10	Deaths	Algeria	Male	Age-standardized	Retinoblastoma	Rate	2001	0.0907899	0.166344	0.0428603
11	Deaths	Algeria	Male	Age-standardized	Retinoblastoma	Rate	2003	0.0858651	0.162366	0.0409573
12	Deaths	Algeria	Male	Age-standardized	Retinoblastoma	Rate	2004	0.0852844	0.168931	0.0401867
13	Deaths	Algeria	Male	Age-standardized	Retinoblastoma	Rate	2005	0.0819753	0.162587	0.0369797
14	Deaths	Algeria	Male	Age-standardized	Retinoblastoma	Rate	2006	0.077678	0.156757	0.0338654
15	Deaths	Algeria	Male	Age-standardized	Retinoblastoma	Rate	2007	0.0734689	0.15288	0.0317729
16	Deaths	Algeria	Male	Age-standardized	Retinoblastoma	Rate	2008	0.0690024	0.146033	0.0278979
17	Deaths	Algeria	Male	Age-standardized	Retinoblastoma	Rate	2009	0.0633453	0.132161	0.023319
18	Deaths	Algeria	Male	Age-standardized	Retinoblastoma	Rate	2010	0.0593552	0.129921	0.0209111
19	Deaths	Algeria	Male	Age-standardized	Retinoblastoma	Rate	2011	0.0559064	0.125875	0.0171774
20	Deaths	Algeria	Male	Age-standardized	Retinoblastoma	Rate	2012	0.0527048	0.119752	0.0151657
21	Deaths	Algeria	Male	Age-standardized	Retinoblastoma	Rate	2013	0.0506223	0.120854	0.0139542
22	Deaths	Algeria	Male	Age-standardized	Retinoblastoma	Rate	2014	0.0486198	0.116316	0.0130118
23	Deaths	Algeria	Male	Age-standardized	Retinoblastoma	Rate	2015	0.0470289	0.116954	0.0119235
24	Deaths	Algeria	Male	Age-standardized	Retinoblastoma	Rate	2016	0.0455122	0.115637	0.0109042
25	Deaths	Algeria	Male	Age-standardized	Retinoblastoma	Rate	2017	0.043776	0.115998	0.0102418
26	Deaths	Algeria	Male	Age-standardized	Retinoblastoma	Rate	2018	0.0427758	0.115788	0.00982967
27	Deaths	Algeria	Male	Age-standardized	Retinoblastoma	Rate	2019	0.0419414	0.113461	0.0101638
28	Deaths	Algeria	Male	Age-standardized	Retinoblastoma	Rate	2021	0.0397978	0.111774	0.0103556
29	Deaths	Algeria	Male	Age-standardized	Retinoblastoma	Rate	1996	0.0941827	0.200249	0.0378963
30	Deaths	Algeria	Male	Age-standardized	Retinoblastoma	Rate	2002	0.0888877	0.158518	0.0430822
31	Deaths	Algeria	Male	Age-standardized	Retinoblastoma	Rate	1993	0.101516	0.228477	0.0378507
32	Deaths	Algeria	Male	Age-standardized	Retinoblastoma	Rate	2020	0.0395728	0.106055	0.0100339
33	Deaths	Algeria	Female	Age-standardized	Retinoblastoma	Rate	1991	0.101356	0.223299	0.0328365
34	Deaths	Algeria	Female	Age-standardized	Retinoblastoma	Rate	1990	0.102317	0.225807	0.0335112
35	Deaths	Algeria	Female	Age-standardized	Retinoblastoma	Rate	1992	0.0989785	0.226787	0.0330132
36	Deaths	Algeria	Female	Age-standardized	Retinoblastoma	Rate	1994	0.0955421	0.225831	0.032485
37	Deaths	Algeria	Female	Age-standardized	Retinoblastoma	Rate	1995	0.0947133	0.221693	0.0322777
38	Deaths	Algeria	Female	Age-standardized	Retinoblastoma	Rate	1997	0.0951685	0.208438	0.0348803
39	Deaths	Algeria	Female	Age-standardized	Retinoblastoma	Rate	1998	0.0940717	0.192228	0.0349186
40	Deaths	Algeria	Female	Age-standardized	Retinoblastoma	Rate	1999	0.0923551	0.199441	0.035409
41	Deaths	Algeria	Female	Age-standardized	Retinoblastoma	Rate	2000	0.0902818	0.189462	0.0355906
42	Deaths	Algeria	Female	Age-standardized	Retinoblastoma	Rate	2001	0.0879018	0.176457	0.0347607
43	Deaths	Algeria	Female	Age-standardized	Retinoblastoma	Rate	2003	0.0806565	0.156195	0.0338895
44	Deaths	Algeria	Female	Age-standardized	Retinoblastoma	Rate	2004	0.0815463	0.158728	0.0338283
45	Deaths	Algeria	Female	Age-standardized	Retinoblastoma	Rate	2005	0.0798392	0.153078	0.0337194
46	Deaths	Algeria	Female	Age-standardized	Retinoblastoma	Rate	2006	0.076696	0.147192	0.0323152
47	Deaths	Algeria	Female	Age-standardized	Retinoblastoma	Rate	2007	0.0735081	0.136922	0.0306312
48	Deaths	Algeria	Female	Age-standardized	Retinoblastoma	Rate	2008	0.0704106	0.136029	0.0293769
49	Deaths	Algeria	Female	Age-standardized	Retinoblastoma	Rate	2009	0.0657792	0.132918	0.0280866
50	Deaths	Algeria	Female	Age-standardized	Retinoblastoma	Rate	2010	0.062054	0.127438	0.0268803
51	Deaths	Algeria	Female	Age-standardized	Retinoblastoma	Rate	2011	0.0583624	0.12107	0.0238517
52	Deaths	Algeria	Female	Age-standardized	Retinoblastoma	Rate	2012	0.0549719	0.117787	0.0211498
53	Deaths	Algeria	Female	Age-standardized	Retinoblastoma	Rate	2013	0.0524884	0.114922	0.0200072
54	Deaths	Algeria	Female	Age-standardized	Retinoblastoma	Rate	2014	0.0502686	0.108861	0.0188383
55	Deaths	Algeria	Female	Age-standardized	Retinoblastoma	Rate	2015	0.0485885	0.10358	0.0169518
56	Deaths	Algeria	Female	Age-standardized	Retinoblastoma	Rate	2016	0.0467044	0.112265	0.0155729
57	Deaths	Algeria	Female	Age-standardized	Retinoblastoma	Rate	2017	0.0444758	0.107555	0.01446
58	Deaths	Algeria	Female	Age-standardized	Retinoblastoma	Rate	2018	0.0432892	0.106051	0.0135177
59	Deaths	Algeria	Female	Age-standardized	Retinoblastoma	Rate	2019	0.0419247	0.106559	0.012893
60	Deaths	Algeria	Female	Age-standardized	Retinoblastoma	Rate	2021	0.0398855	0.0964139	0.0117222
61	Deaths	Algeria	Female	Age-standardized	Retinoblastoma	Rate	1996	0.0923576	0.209435	0.0320287
62	Deaths	Algeria	Female	Age-standardized	Retinoblastoma	Rate	2002	0.0841124	0.167445	0.0339432
63	Deaths	Algeria	Female	Age-standardized	Retinoblastoma	Rate	1993	0.0970047	0.228477	0.0325589
64	Deaths	Algeria	Female	Age-standardized	Retinoblastoma	Rate	2020	0.0396011	0.10056	0.0116853
65	Deaths	Algeria	Both	Age-standardized	Retinoblastoma	Rate	1991	0.104761	0.207934	0.0510778
66	Deaths	Algeria	Both	Age-standardized	Retinoblastoma	Rate	1990	0.108252	0.220079	0.0511465
67	Deaths	Algeria	Both	Age-standardized	Retinoblastoma	Rate	1992	0.101889	0.200127	0.0499757
68	Deaths	Algeria	Both	Age-standardized	Retinoblastoma	Rate	1994	0.0971879	0.185047	0.0479798
69	Deaths	Algeria	Both	Age-standardized	Retinoblastoma	Rate	1995	0.0957517	0.176384	0.0473414
70	Deaths	Algeria	Both	Age-standardized	Retinoblastoma	Rate	1997	0.0959666	0.179654	0.0508089
71	Deaths	Algeria	Both	Age-standardized	Retinoblastoma	Rate	1998	0.0948274	0.17248	0.0523921
72	Deaths	Algeria	Both	Age-standardized	Retinoblastoma	Rate	1999	0.0931823	0.1627	0.0518582
73	Deaths	Algeria	Both	Age-standardized	Retinoblastoma	Rate	2000	0.0912686	0.148486	0.0522235
74	Deaths	Algeria	Both	Age-standardized	Retinoblastoma	Rate	2001	0.089366	0.147816	0.0499608
75	Deaths	Algeria	Both	Age-standardized	Retinoblastoma	Rate	2003	0.0833134	0.138043	0.0478986
76	Deaths	Algeria	Both	Age-standardized	Retinoblastoma	Rate	2004	0.0834504	0.141132	0.0485337
77	Deaths	Algeria	Both	Age-standardized	Retinoblastoma	Rate	2005	0.0809227	0.13978	0.0464568
78	Deaths	Algeria	Both	Age-standardized	Retinoblastoma	Rate	2006	0.0771883	0.131648	0.0440792
79	Deaths	Algeria	Both	Age-standardized	Retinoblastoma	Rate	2007	0.0734769	0.12965	0.040839
80	Deaths	Algeria	Both	Age-standardized	Retinoblastoma	Rate	2008	0.069677	0.122925	0.0378756
81	Deaths	Algeria	Both	Age-standardized	Retinoblastoma	Rate	2009	0.0645195	0.115496	0.0355568
82	Deaths	Algeria	Both	Age-standardized	Retinoblastoma	Rate	2010	0.060659	0.108474	0.0324645
83	Deaths	Algeria	Both	Age-standardized	Retinoblastoma	Rate	2011	0.0570925	0.104612	0.0285363
84	Deaths	Algeria	Both	Age-standardized	Retinoblastoma	Rate	2012	0.0537996	0.100726	0.025781
85	Deaths	Algeria	Both	Age-standardized	Retinoblastoma	Rate	2013	0.051523	0.100845	0.0235259
86	Deaths	Algeria	Both	Age-standardized	Retinoblastoma	Rate	2014	0.0494156	0.0957499	0.0214675
87	Deaths	Algeria	Both	Age-standardized	Retinoblastoma	Rate	2015	0.0477818	0.0950242	0.0211496
88	Deaths	Algeria	Both	Age-standardized	Retinoblastoma	Rate	2016	0.0460871	0.0901534	0.0199833
89	Deaths	Algeria	Both	Age-standardized	Retinoblastoma	Rate	2017	0.0441123	0.0888504	0.0185212
90	Deaths	Algeria	Both	Age-standardized	Retinoblastoma	Rate	2018	0.0430219	0.0863444	0.0176974
91	Deaths	Algeria	Both	Age-standardized	Retinoblastoma	Rate	2019	0.0419308	0.0840541	0.0168102
92	Deaths	Algeria	Both	Age-standardized	Retinoblastoma	Rate	2021	0.0398379	0.0817494	0.0153374
93	Deaths	Algeria	Both	Age-standardized	Retinoblastoma	Rate	1996	0.0932702	0.172563	0.0479197
94	Deaths	Algeria	Both	Age-standardized	Retinoblastoma	Rate	2002	0.0865453	0.143169	0.049354
95	Deaths	Algeria	Both	Age-standardized	Retinoblastoma	Rate	1993	0.0992926	0.194293	0.0487021
96	Deaths	Algeria	Both	Age-standardized	Retinoblastoma	Rate	2020	0.0395839	0.0800114	0.0155525
97	Deaths	Tokelau	Male	Age-standardized	Retinoblastoma	Rate	1991	0.0804657	0.266409	0.0138633
98	Deaths	Tokelau	Male	Age-standardized	Retinoblastoma	Rate	1990	0.0796672	0.264768	0.0145827
99	Deaths	Tokelau	Male	Age-standardized	Retinoblastoma	Rate	1992	0.0796158	0.267201	0.0138771
100	Deaths	Tokelau	Male	Age-standardized	Retinoblastoma	Rate	1994	0.0774963	0.290061	0.0145536
101	Deaths	Tokelau	Male	Age-standardized	Retinoblastoma	Rate	1995	0.076969	0.275981	0.0154457
102	Deaths	Tokelau	Male	Age-standardized	Retinoblastoma	Rate	1997	0.0814794	0.32344	0.0158987
103	Deaths	Tokelau	Male	Age-standardized	Retinoblastoma	Rate	1998	0.0840902	0.296094	0.0157914
104	Deaths	Tokelau	Male	Age-standardized	Retinoblastoma	Rate	1999	0.120686	0.435008	0.0241901
105	Deaths	Tokelau	Male	Age-standardized	Retinoblastoma	Rate	2000	0.122204	0.429072	0.0237489
106	Deaths	Tokelau	Male	Age-standardized	Retinoblastoma	Rate	2001	0.118418	0.401163	0.0218504
107	Deaths	Tokelau	Male	Age-standardized	Retinoblastoma	Rate	2003	0.102623	0.358136	0.0179851
108	Deaths	Tokelau	Male	Age-standardized	Retinoblastoma	Rate	2004	0.115644	0.399814	0.0203614
109	Deaths	Tokelau	Male	Age-standardized	Retinoblastoma	Rate	2005	0.117678	0.369204	0.0204206
110	Deaths	Tokelau	Male	Age-standardized	Retinoblastoma	Rate	2006	0.119057	0.404495	0.0200095
111	Deaths	Tokelau	Male	Age-standardized	Retinoblastoma	Rate	2007	0.115562	0.416062	0.0204377
112	Deaths	Tokelau	Male	Age-standardized	Retinoblastoma	Rate	2008	0.108496	0.418413	0.0197631
113	Deaths	Tokelau	Male	Age-standardized	Retinoblastoma	Rate	2009	0.0763104	0.265519	0.0132237
114	Deaths	Tokelau	Male	Age-standardized	Retinoblastoma	Rate	2010	0.07282	0.253415	0.0133629
115	Deaths	Tokelau	Male	Age-standardized	Retinoblastoma	Rate	2011	0.0697564	0.251483	0.012764
116	Deaths	Tokelau	Male	Age-standardized	Retinoblastoma	Rate	2012	0.0671168	0.240929	0.0124444
117	Deaths	Tokelau	Male	Age-standardized	Retinoblastoma	Rate	2013	0.0666793	0.232294	0.0124098
118	Deaths	Tokelau	Male	Age-standardized	Retinoblastoma	Rate	2014	0.0673041	0.237992	0.0120718
119	Deaths	Tokelau	Male	Age-standardized	Retinoblastoma	Rate	2015	0.0683934	0.261972	0.0117008
120	Deaths	Tokelau	Male	Age-standardized	Retinoblastoma	Rate	2016	0.0683351	0.24313	0.0114323
121	Deaths	Tokelau	Male	Age-standardized	Retinoblastoma	Rate	2017	0.0673033	0.252552	0.011372
122	Deaths	Tokelau	Male	Age-standardized	Retinoblastoma	Rate	2018	0.0659253	0.243291	0.0117382
123	Deaths	Tokelau	Male	Age-standardized	Retinoblastoma	Rate	2019	0.0648174	0.232079	0.0107829
124	Deaths	Tokelau	Male	Age-standardized	Retinoblastoma	Rate	2021	3.76689	12.5705	0.740434
125	Deaths	Tokelau	Male	Age-standardized	Retinoblastoma	Rate	1996	0.0790315	0.283924	0.0151684
126	Deaths	Tokelau	Male	Age-standardized	Retinoblastoma	Rate	2002	0.111755	0.381332	0.0205182
127	Deaths	Tokelau	Male	Age-standardized	Retinoblastoma	Rate	1993	0.0786533	0.292806	0.0147933
128	Deaths	Tokelau	Male	Age-standardized	Retinoblastoma	Rate	2020	3.55344	11.1419	0.710278
129	Deaths	Tokelau	Female	Age-standardized	Retinoblastoma	Rate	1991	0.0102906	0.0283155	0.00227944
130	Deaths	Tokelau	Female	Age-standardized	Retinoblastoma	Rate	1990	0.0110775	0.0313489	0.00229541
131	Deaths	Tokelau	Female	Age-standardized	Retinoblastoma	Rate	1992	0.00949949	0.0247878	0.00211688
132	Deaths	Tokelau	Female	Age-standardized	Retinoblastoma	Rate	1994	0.00879887	0.0231578	0.0020997
133	Deaths	Tokelau	Female	Age-standardized	Retinoblastoma	Rate	1995	0.00899704	0.0240737	0.00223163
134	Deaths	Tokelau	Female	Age-standardized	Retinoblastoma	Rate	1997	0.00974745	0.0282307	0.00238966
135	Deaths	Tokelau	Female	Age-standardized	Retinoblastoma	Rate	1998	0.00986124	0.0267363	0.00247324
136	Deaths	Tokelau	Female	Age-standardized	Retinoblastoma	Rate	1999	0.0107947	0.0280567	0.00268433
137	Deaths	Tokelau	Female	Age-standardized	Retinoblastoma	Rate	2000	0.0103809	0.0278964	0.00253472
138	Deaths	Tokelau	Female	Age-standardized	Retinoblastoma	Rate	2001	0.0097078	0.024473	0.00242946
139	Deaths	Tokelau	Female	Age-standardized	Retinoblastoma	Rate	2003	0.00849723	0.0213621	0.00210784
140	Deaths	Tokelau	Female	Age-standardized	Retinoblastoma	Rate	2004	0.00858923	0.021587	0.00216431
141	Deaths	Tokelau	Female	Age-standardized	Retinoblastoma	Rate	2005	0.00851938	0.0215805	0.00210882
142	Deaths	Tokelau	Female	Age-standardized	Retinoblastoma	Rate	2006	0.00857082	0.0208919	0.00209737
143	Deaths	Tokelau	Female	Age-standardized	Retinoblastoma	Rate	2007	0.00849354	0.0212839	0.0020058
144	Deaths	Tokelau	Female	Age-standardized	Retinoblastoma	Rate	2008	0.00834903	0.0215344	0.00198179
145	Deaths	Tokelau	Female	Age-standardized	Retinoblastoma	Rate	2009	0.00731964	0.0201027	0.00174355
146	Deaths	Tokelau	Female	Age-standardized	Retinoblastoma	Rate	2010	0.00709145	0.0197294	0.00174881
147	Deaths	Tokelau	Female	Age-standardized	Retinoblastoma	Rate	2011	0.00686084	0.0179697	0.00163964
148	Deaths	Tokelau	Female	Age-standardized	Retinoblastoma	Rate	2012	0.006671	0.0173189	0.00162468
149	Deaths	Tokelau	Female	Age-standardized	Retinoblastoma	Rate	2013	0.00652353	0.017045	0.00160029
150	Deaths	Tokelau	Female	Age-standardized	Retinoblastoma	Rate	2014	0.00645039	0.017779	0.00159351
151	Deaths	Tokelau	Female	Age-standardized	Retinoblastoma	Rate	2015	0.00639568	0.016792	0.00156444
152	Deaths	Tokelau	Female	Age-standardized	Retinoblastoma	Rate	2016	0.00634307	0.0171052	0.00156268
153	Deaths	Tokelau	Female	Age-standardized	Retinoblastoma	Rate	2017	0.006287	0.0169996	0.00149804
154	Deaths	Tokelau	Female	Age-standardized	Retinoblastoma	Rate	2018	0.0062388	0.0164465	0.00152584
155	Deaths	Tokelau	Female	Age-standardized	Retinoblastoma	Rate	2019	0.00624725	0.0154953	0.00152117
156	Deaths	Tokelau	Female	Age-standardized	Retinoblastoma	Rate	2021	0.0839929	0.245612	0.0231779
157	Deaths	Tokelau	Female	Age-standardized	Retinoblastoma	Rate	1996	0.00935183	0.0262827	0.00225032
158	Deaths	Tokelau	Female	Age-standardized	Retinoblastoma	Rate	2002	0.00909577	0.0227015	0.00226862
159	Deaths	Tokelau	Female	Age-standardized	Retinoblastoma	Rate	1993	0.00901054	0.0238123	0.00206249
160	Deaths	Tokelau	Female	Age-standardized	Retinoblastoma	Rate	2020	0.081192	0.242582	0.0216968
161	Deaths	Tokelau	Both	Age-standardized	Retinoblastoma	Rate	1991	0.0468606	0.149677	0.0101563
162	Deaths	Tokelau	Both	Age-standardized	Retinoblastoma	Rate	1990	0.0470125	0.150643	0.0107309
163	Deaths	Tokelau	Both	Age-standardized	Retinoblastoma	Rate	1992	0.0458354	0.143222	0.0105114
164	Deaths	Tokelau	Both	Age-standardized	Retinoblastoma	Rate	1994	0.0443558	0.157169	0.0100626
165	Deaths	Tokelau	Both	Age-standardized	Retinoblastoma	Rate	1995	0.0444392	0.150779	0.0102232
166	Deaths	Tokelau	Both	Age-standardized	Retinoblastoma	Rate	1997	0.04787	0.175565	0.0107414
167	Deaths	Tokelau	Both	Age-standardized	Retinoblastoma	Rate	1998	0.0494167	0.163585	0.0108354
168	Deaths	Tokelau	Both	Age-standardized	Retinoblastoma	Rate	1999	0.0691245	0.235845	0.0157461
169	Deaths	Tokelau	Both	Age-standardized	Retinoblastoma	Rate	2000	0.069139	0.233865	0.0159881
170	Deaths	Tokelau	Both	Age-standardized	Retinoblastoma	Rate	2001	0.0661778	0.216262	0.0146024
171	Deaths	Tokelau	Both	Age-standardized	Retinoblastoma	Rate	2003	0.0567777	0.187852	0.012753
172	Deaths	Tokelau	Both	Age-standardized	Retinoblastoma	Rate	2004	0.063401	0.210416	0.0142187
173	Deaths	Tokelau	Both	Age-standardized	Retinoblastoma	Rate	2005	0.0644802	0.193729	0.0136823
174	Deaths	Tokelau	Both	Age-standardized	Retinoblastoma	Rate	2006	0.0654055	0.211473	0.0137067
175	Deaths	Tokelau	Both	Age-standardized	Retinoblastoma	Rate	2007	0.0637523	0.219329	0.0140657
176	Deaths	Tokelau	Both	Age-standardized	Retinoblastoma	Rate	2008	0.0601827	0.220693	0.0139248
177	Deaths	Tokelau	Both	Age-standardized	Retinoblastoma	Rate	2009	0.0430969	0.141029	0.00969394
178	Deaths	Tokelau	Both	Age-standardized	Retinoblastoma	Rate	2010	0.0412423	0.137148	0.00961763
179	Deaths	Tokelau	Both	Age-standardized	Retinoblastoma	Rate	2011	0.0395915	0.134573	0.00919832
180	Deaths	Tokelau	Both	Age-standardized	Retinoblastoma	Rate	2012	0.0381679	0.128514	0.00879528
181	Deaths	Tokelau	Both	Age-standardized	Retinoblastoma	Rate	2013	0.0379022	0.125585	0.00853381
182	Deaths	Tokelau	Both	Age-standardized	Retinoblastoma	Rate	2014	0.0382186	0.128138	0.00869942
183	Deaths	Tokelau	Both	Age-standardized	Retinoblastoma	Rate	2015	0.0387806	0.140779	0.00854296
184	Deaths	Tokelau	Both	Age-standardized	Retinoblastoma	Rate	2016	0.0387403	0.130631	0.0084793
185	Deaths	Tokelau	Both	Age-standardized	Retinoblastoma	Rate	2017	0.0381884	0.133886	0.00857622
186	Deaths	Tokelau	Both	Age-standardized	Retinoblastoma	Rate	2018	0.0374581	0.131407	0.00814772
187	Deaths	Tokelau	Both	Age-standardized	Retinoblastoma	Rate	2019	0.0368949	0.12427	0.00817894
188	Deaths	Tokelau	Both	Age-standardized	Retinoblastoma	Rate	2021	2.01285	6.64258	0.411519
189	Deaths	Tokelau	Both	Age-standardized	Retinoblastoma	Rate	1996	0.0460729	0.154151	0.0100247
190	Deaths	Tokelau	Both	Age-standardized	Retinoblastoma	Rate	2002	0.0619968	0.202958	0.0136726
191	Deaths	Tokelau	Both	Age-standardized	Retinoblastoma	Rate	1993	0.044992	0.156553	0.0104154
192	Deaths	Tokelau	Both	Age-standardized	Retinoblastoma	Rate	2020	1.89903	5.88017	0.406924
193	Deaths	Myanmar	Male	Age-standardized	Retinoblastoma	Rate	1991	0.100451	0.357609	0.0191025
194	Deaths	Myanmar	Male	Age-standardized	Retinoblastoma	Rate	1990	0.0993905	0.336379	0.0191719
195	Deaths	Myanmar	Male	Age-standardized	Retinoblastoma	Rate	1992	0.101396	0.344218	0.0197599
196	Deaths	Myanmar	Male	Age-standardized	Retinoblastoma	Rate	1994	0.101485	0.33997	0.0203475
197	Deaths	Myanmar	Male	Age-standardized	Retinoblastoma	Rate	1995	0.101176	0.323383	0.0198963
198	Deaths	Myanmar	Male	Age-standardized	Retinoblastoma	Rate	1997	0.099871	0.311886	0.0200992
199	Deaths	Myanmar	Male	Age-standardized	Retinoblastoma	Rate	1998	0.0995523	0.331921	0.0203768
200	Deaths	Myanmar	Male	Age-standardized	Retinoblastoma	Rate	1999	0.0976235	0.314905	0.0204729
201	Deaths	Myanmar	Male	Age-standardized	Retinoblastoma	Rate	2000	0.0954754	0.291756	0.0203297
202	Deaths	Myanmar	Male	Age-standardized	Retinoblastoma	Rate	2001	0.092843	0.298844	0.0197283
203	Deaths	Myanmar	Male	Age-standardized	Retinoblastoma	Rate	2003	0.0930472	0.312882	0.0195166
204	Deaths	Myanmar	Male	Age-standardized	Retinoblastoma	Rate	2004	0.0953812	0.310848	0.0197196
205	Deaths	Myanmar	Male	Age-standardized	Retinoblastoma	Rate	2005	0.0952597	0.313475	0.0195371
206	Deaths	Myanmar	Male	Age-standardized	Retinoblastoma	Rate	2006	0.0927008	0.303982	0.0182407
207	Deaths	Myanmar	Male	Age-standardized	Retinoblastoma	Rate	2007	0.0889215	0.281882	0.0174118
208	Deaths	Myanmar	Male	Age-standardized	Retinoblastoma	Rate	2008	0.0904396	0.277189	0.0173466
209	Deaths	Myanmar	Male	Age-standardized	Retinoblastoma	Rate	2009	0.0891595	0.273897	0.0171568
210	Deaths	Myanmar	Male	Age-standardized	Retinoblastoma	Rate	2010	0.0867906	0.275223	0.0168612
211	Deaths	Myanmar	Male	Age-standardized	Retinoblastoma	Rate	2011	0.0840442	0.277186	0.0167746
212	Deaths	Myanmar	Male	Age-standardized	Retinoblastoma	Rate	2012	0.0811877	0.259742	0.0158895
213	Deaths	Myanmar	Male	Age-standardized	Retinoblastoma	Rate	2013	0.0806413	0.257764	0.0157167
214	Deaths	Myanmar	Male	Age-standardized	Retinoblastoma	Rate	2014	0.0803138	0.264828	0.0150511
215	Deaths	Myanmar	Male	Age-standardized	Retinoblastoma	Rate	2015	0.0783803	0.253523	0.0155121
216	Deaths	Myanmar	Male	Age-standardized	Retinoblastoma	Rate	2016	0.0801567	0.262797	0.0157509
217	Deaths	Myanmar	Male	Age-standardized	Retinoblastoma	Rate	2017	0.0783349	0.238845	0.0149862
218	Deaths	Myanmar	Male	Age-standardized	Retinoblastoma	Rate	2018	0.0758603	0.256449	0.0149405
219	Deaths	Myanmar	Male	Age-standardized	Retinoblastoma	Rate	2019	0.0742416	0.253311	0.0139307
220	Deaths	Myanmar	Male	Age-standardized	Retinoblastoma	Rate	2021	0.071791	0.229257	0.0133979
221	Deaths	Myanmar	Male	Age-standardized	Retinoblastoma	Rate	1996	0.100966	0.304782	0.0201038
222	Deaths	Myanmar	Male	Age-standardized	Retinoblastoma	Rate	2002	0.0919318	0.305562	0.0192226
223	Deaths	Myanmar	Male	Age-standardized	Retinoblastoma	Rate	1993	0.101742	0.355541	0.0202237
224	Deaths	Myanmar	Male	Age-standardized	Retinoblastoma	Rate	2020	0.0740848	0.234661	0.0138055
225	Deaths	Myanmar	Female	Age-standardized	Retinoblastoma	Rate	1991	0.0978223	0.354042	0.0154002
226	Deaths	Myanmar	Female	Age-standardized	Retinoblastoma	Rate	1990	0.0956399	0.326443	0.0153536
227	Deaths	Myanmar	Female	Age-standardized	Retinoblastoma	Rate	1992	0.0998029	0.373563	0.0158559
228	Deaths	Myanmar	Female	Age-standardized	Retinoblastoma	Rate	1994	0.101723	0.367016	0.0159852
229	Deaths	Myanmar	Female	Age-standardized	Retinoblastoma	Rate	1995	0.102275	0.366523	0.0162363
230	Deaths	Myanmar	Female	Age-standardized	Retinoblastoma	Rate	1997	0.102586	0.340596	0.0165906
231	Deaths	Myanmar	Female	Age-standardized	Retinoblastoma	Rate	1998	0.103242	0.344302	0.0166099
232	Deaths	Myanmar	Female	Age-standardized	Retinoblastoma	Rate	1999	0.10137	0.354445	0.0156825
233	Deaths	Myanmar	Female	Age-standardized	Retinoblastoma	Rate	2000	0.0998282	0.331325	0.0152276
234	Deaths	Myanmar	Female	Age-standardized	Retinoblastoma	Rate	2001	0.0968822	0.332235	0.0145563
235	Deaths	Myanmar	Female	Age-standardized	Retinoblastoma	Rate	2003	0.0943271	0.308291	0.0132604
236	Deaths	Myanmar	Female	Age-standardized	Retinoblastoma	Rate	2004	0.0964744	0.325102	0.0138617
237	Deaths	Myanmar	Female	Age-standardized	Retinoblastoma	Rate	2005	0.095842	0.337772	0.0142181
238	Deaths	Myanmar	Female	Age-standardized	Retinoblastoma	Rate	2006	0.0911239	0.317411	0.0134187
239	Deaths	Myanmar	Female	Age-standardized	Retinoblastoma	Rate	2007	0.08526	0.292271	0.0119808
240	Deaths	Myanmar	Female	Age-standardized	Retinoblastoma	Rate	2008	0.0844093	0.281491	0.0119411
241	Deaths	Myanmar	Female	Age-standardized	Retinoblastoma	Rate	2009	0.0830165	0.274609	0.0118822
242	Deaths	Myanmar	Female	Age-standardized	Retinoblastoma	Rate	2010	0.0799677	0.274925	0.0114315
243	Deaths	Myanmar	Female	Age-standardized	Retinoblastoma	Rate	2011	0.0773113	0.276113	0.010667
244	Deaths	Myanmar	Female	Age-standardized	Retinoblastoma	Rate	2012	0.0725878	0.261746	0.0100046
245	Deaths	Myanmar	Female	Age-standardized	Retinoblastoma	Rate	2013	0.0732645	0.250812	0.0104487
246	Deaths	Myanmar	Female	Age-standardized	Retinoblastoma	Rate	2014	0.0740153	0.257356	0.0104757
247	Deaths	Myanmar	Female	Age-standardized	Retinoblastoma	Rate	2015	0.0718004	0.234348	0.0103505
248	Deaths	Myanmar	Female	Age-standardized	Retinoblastoma	Rate	2016	0.0749955	0.245817	0.010322
249	Deaths	Myanmar	Female	Age-standardized	Retinoblastoma	Rate	2017	0.0733294	0.249642	0.01084
250	Deaths	Myanmar	Female	Age-standardized	Retinoblastoma	Rate	2018	0.0703645	0.238583	0.0105716
251	Deaths	Myanmar	Female	Age-standardized	Retinoblastoma	Rate	2019	0.0687865	0.233702	0.0105863
252	Deaths	Myanmar	Female	Age-standardized	Retinoblastoma	Rate	2021	0.066173	0.22854	0.0103994
253	Deaths	Myanmar	Female	Age-standardized	Retinoblastoma	Rate	1996	0.102924	0.358864	0.0168322
254	Deaths	Myanmar	Female	Age-standardized	Retinoblastoma	Rate	2002	0.0947441	0.330934	0.0135436
255	Deaths	Myanmar	Female	Age-standardized	Retinoblastoma	Rate	1993	0.100738	0.367712	0.0160284
256	Deaths	Myanmar	Female	Age-standardized	Retinoblastoma	Rate	2020	0.0685037	0.235713	0.0102976
257	Deaths	Myanmar	Both	Age-standardized	Retinoblastoma	Rate	1991	0.099155	0.279343	0.0231826
258	Deaths	Myanmar	Both	Age-standardized	Retinoblastoma	Rate	1990	0.0975395	0.273982	0.0227971
259	Deaths	Myanmar	Both	Age-standardized	Retinoblastoma	Rate	1992	0.100612	0.289609	0.0243277
260	Deaths	Myanmar	Both	Age-standardized	Retinoblastoma	Rate	1994	0.101608	0.297305	0.0244675
261	Deaths	Myanmar	Both	Age-standardized	Retinoblastoma	Rate	1995	0.101724	0.297829	0.0246975
262	Deaths	Myanmar	Both	Age-standardized	Retinoblastoma	Rate	1997	0.101218	0.276096	0.0249651
263	Deaths	Myanmar	Both	Age-standardized	Retinoblastoma	Rate	1998	0.101381	0.277486	0.0249425
264	Deaths	Myanmar	Both	Age-standardized	Retinoblastoma	Rate	1999	0.0994805	0.262849	0.0251015
265	Deaths	Myanmar	Both	Age-standardized	Retinoblastoma	Rate	2000	0.097631	0.259674	0.0243809
266	Deaths	Myanmar	Both	Age-standardized	Retinoblastoma	Rate	2001	0.0948433	0.255797	0.0230322
267	Deaths	Myanmar	Both	Age-standardized	Retinoblastoma	Rate	2003	0.0936868	0.246229	0.0219535
268	Deaths	Myanmar	Both	Age-standardized	Retinoblastoma	Rate	2004	0.0959292	0.258139	0.0220929
269	Deaths	Myanmar	Both	Age-standardized	Retinoblastoma	Rate	2005	0.0955555	0.253865	0.0222105
270	Deaths	Myanmar	Both	Age-standardized	Retinoblastoma	Rate	2006	0.0919337	0.256085	0.0208839
271	Deaths	Myanmar	Both	Age-standardized	Retinoblastoma	Rate	2007	0.0871287	0.237399	0.0195391
272	Deaths	Myanmar	Both	Age-standardized	Retinoblastoma	Rate	2008	0.0874834	0.249688	0.0192896
273	Deaths	Myanmar	Both	Age-standardized	Retinoblastoma	Rate	2009	0.0861478	0.243438	0.0184755
274	Deaths	Myanmar	Both	Age-standardized	Retinoblastoma	Rate	2010	0.0834457	0.241297	0.018559
275	Deaths	Myanmar	Both	Age-standardized	Retinoblastoma	Rate	2011	0.0807439	0.232754	0.0178367
276	Deaths	Myanmar	Both	Age-standardized	Retinoblastoma	Rate	2012	0.0769722	0.216183	0.0165683
277	Deaths	Myanmar	Both	Age-standardized	Retinoblastoma	Rate	2013	0.0770278	0.215935	0.0168373
278	Deaths	Myanmar	Both	Age-standardized	Retinoblastoma	Rate	2014	0.077231	0.216823	0.0169504
279	Deaths	Myanmar	Both	Age-standardized	Retinoblastoma	Rate	2015	0.0751602	0.20175	0.0166556
280	Deaths	Myanmar	Both	Age-standardized	Retinoblastoma	Rate	2016	0.0776336	0.203991	0.017033
281	Deaths	Myanmar	Both	Age-standardized	Retinoblastoma	Rate	2017	0.0758882	0.210163	0.0165353
282	Deaths	Myanmar	Both	Age-standardized	Retinoblastoma	Rate	2018	0.0731738	0.200492	0.0163625
283	Deaths	Myanmar	Both	Age-standardized	Retinoblastoma	Rate	2019	0.0715758	0.208406	0.0160038
284	Deaths	Myanmar	Both	Age-standardized	Retinoblastoma	Rate	2021	0.0690474	0.211938	0.0148504
285	Deaths	Myanmar	Both	Age-standardized	Retinoblastoma	Rate	1996	0.101939	0.286833	0.0247352
286	Deaths	Myanmar	Both	Age-standardized	Retinoblastoma	Rate	2002	0.0933264	0.251804	0.0222949
287	Deaths	Myanmar	Both	Age-standardized	Retinoblastoma	Rate	1993	0.10125	0.287729	0.0249501
288	Deaths	Myanmar	Both	Age-standardized	Retinoblastoma	Rate	2020	0.0713582	0.218443	0.0155336
289	Deaths	Mexico	Male	Age-standardized	Retinoblastoma	Rate	1991	0.263668	0.327255	0.207745
290	Deaths	Mexico	Male	Age-standardized	Retinoblastoma	Rate	1990	0.262055	0.328329	0.204736
291	Deaths	Mexico	Male	Age-standardized	Retinoblastoma	Rate	1992	0.276915	0.342446	0.219695
292	Deaths	Mexico	Male	Age-standardized	Retinoblastoma	Rate	1994	0.285943	0.354861	0.22816
293	Deaths	Mexico	Male	Age-standardized	Retinoblastoma	Rate	1995	0.289026	0.365409	0.22745
294	Deaths	Mexico	Male	Age-standardized	Retinoblastoma	Rate	1997	0.280553	0.355278	0.217481
295	Deaths	Mexico	Male	Age-standardized	Retinoblastoma	Rate	1998	0.286517	0.364843	0.220756
296	Deaths	Mexico	Male	Age-standardized	Retinoblastoma	Rate	1999	0.309933	0.395683	0.24175
297	Deaths	Mexico	Male	Age-standardized	Retinoblastoma	Rate	2000	0.294616	0.374087	0.232296
298	Deaths	Mexico	Male	Age-standardized	Retinoblastoma	Rate	2001	0.286278	0.363222	0.228228
299	Deaths	Mexico	Male	Age-standardized	Retinoblastoma	Rate	2003	0.253145	0.31933	0.201063
300	Deaths	Mexico	Male	Age-standardized	Retinoblastoma	Rate	2004	0.236215	0.300052	0.189008
301	Deaths	Mexico	Male	Age-standardized	Retinoblastoma	Rate	2005	0.220092	0.281252	0.17337
302	Deaths	Mexico	Male	Age-standardized	Retinoblastoma	Rate	2006	0.214536	0.275953	0.168158
303	Deaths	Mexico	Male	Age-standardized	Retinoblastoma	Rate	2007	0.19846	0.256717	0.155585
304	Deaths	Mexico	Male	Age-standardized	Retinoblastoma	Rate	2008	0.194792	0.251723	0.15353
305	Deaths	Mexico	Male	Age-standardized	Retinoblastoma	Rate	2009	0.178577	0.23178	0.139859
306	Deaths	Mexico	Male	Age-standardized	Retinoblastoma	Rate	2010	0.174424	0.226205	0.135494
307	Deaths	Mexico	Male	Age-standardized	Retinoblastoma	Rate	2011	0.172454	0.223441	0.129747
308	Deaths	Mexico	Male	Age-standardized	Retinoblastoma	Rate	2012	0.160985	0.210098	0.120272
309	Deaths	Mexico	Male	Age-standardized	Retinoblastoma	Rate	2013	0.158425	0.208877	0.116608
310	Deaths	Mexico	Male	Age-standardized	Retinoblastoma	Rate	2014	0.154438	0.201889	0.114342
311	Deaths	Mexico	Male	Age-standardized	Retinoblastoma	Rate	2015	0.152459	0.200749	0.114343
312	Deaths	Mexico	Male	Age-standardized	Retinoblastoma	Rate	2016	0.149075	0.201127	0.109565
313	Deaths	Mexico	Male	Age-standardized	Retinoblastoma	Rate	2017	0.14299	0.195905	0.103227
314	Deaths	Mexico	Male	Age-standardized	Retinoblastoma	Rate	2018	0.14113	0.194431	0.098101
315	Deaths	Mexico	Male	Age-standardized	Retinoblastoma	Rate	2019	0.145705	0.202563	0.0956918
316	Deaths	Mexico	Male	Age-standardized	Retinoblastoma	Rate	2021	0.0953115	0.15284	0.0532148
317	Deaths	Mexico	Male	Age-standardized	Retinoblastoma	Rate	1996	0.274622	0.346148	0.213625
318	Deaths	Mexico	Male	Age-standardized	Retinoblastoma	Rate	2002	0.263368	0.331489	0.208538
319	Deaths	Mexico	Male	Age-standardized	Retinoblastoma	Rate	1993	0.281588	0.347939	0.222975
320	Deaths	Mexico	Male	Age-standardized	Retinoblastoma	Rate	2020	0.0917854	0.138103	0.0543832
321	Deaths	Mexico	Female	Age-standardized	Retinoblastoma	Rate	1991	0.215433	0.262624	0.176213
322	Deaths	Mexico	Female	Age-standardized	Retinoblastoma	Rate	1990	0.205833	0.252454	0.168667
323	Deaths	Mexico	Female	Age-standardized	Retinoblastoma	Rate	1992	0.218243	0.266175	0.177358
324	Deaths	Mexico	Female	Age-standardized	Retinoblastoma	Rate	1994	0.225437	0.279041	0.184544
325	Deaths	Mexico	Female	Age-standardized	Retinoblastoma	Rate	1995	0.238203	0.290431	0.193658
326	Deaths	Mexico	Female	Age-standardized	Retinoblastoma	Rate	1997	0.237956	0.288553	0.193209
327	Deaths	Mexico	Female	Age-standardized	Retinoblastoma	Rate	1998	0.239729	0.293995	0.193893
328	Deaths	Mexico	Female	Age-standardized	Retinoblastoma	Rate	1999	0.236789	0.289708	0.189654
329	Deaths	Mexico	Female	Age-standardized	Retinoblastoma	Rate	2000	0.237549	0.294398	0.191688
330	Deaths	Mexico	Female	Age-standardized	Retinoblastoma	Rate	2001	0.219733	0.269797	0.177203
331	Deaths	Mexico	Female	Age-standardized	Retinoblastoma	Rate	2003	0.198322	0.243015	0.160506
332	Deaths	Mexico	Female	Age-standardized	Retinoblastoma	Rate	2004	0.212739	0.262707	0.171804
333	Deaths	Mexico	Female	Age-standardized	Retinoblastoma	Rate	2005	0.216302	0.267532	0.174724
334	Deaths	Mexico	Female	Age-standardized	Retinoblastoma	Rate	2006	0.212402	0.263349	0.169823
335	Deaths	Mexico	Female	Age-standardized	Retinoblastoma	Rate	2007	0.198108	0.24455	0.158097
336	Deaths	Mexico	Female	Age-standardized	Retinoblastoma	Rate	2008	0.181878	0.228483	0.143838
337	Deaths	Mexico	Female	Age-standardized	Retinoblastoma	Rate	2009	0.174048	0.219746	0.136162
338	Deaths	Mexico	Female	Age-standardized	Retinoblastoma	Rate	2010	0.165526	0.209204	0.130283
339	Deaths	Mexico	Female	Age-standardized	Retinoblastoma	Rate	2011	0.150206	0.189749	0.117742
340	Deaths	Mexico	Female	Age-standardized	Retinoblastoma	Rate	2012	0.132119	0.168773	0.103374
341	Deaths	Mexico	Female	Age-standardized	Retinoblastoma	Rate	2013	0.13349	0.171694	0.103183
342	Deaths	Mexico	Female	Age-standardized	Retinoblastoma	Rate	2014	0.131318	0.166749	0.10125
343	Deaths	Mexico	Female	Age-standardized	Retinoblastoma	Rate	2015	0.139165	0.18037	0.107963
344	Deaths	Mexico	Female	Age-standardized	Retinoblastoma	Rate	2016	0.142459	0.184476	0.107381
345	Deaths	Mexico	Female	Age-standardized	Retinoblastoma	Rate	2017	0.141154	0.185542	0.105183
346	Deaths	Mexico	Female	Age-standardized	Retinoblastoma	Rate	2018	0.12795	0.170157	0.0933907
347	Deaths	Mexico	Female	Age-standardized	Retinoblastoma	Rate	2019	0.136123	0.183834	0.0963053
348	Deaths	Mexico	Female	Age-standardized	Retinoblastoma	Rate	2021	0.104493	0.151637	0.0681561
349	Deaths	Mexico	Female	Age-standardized	Retinoblastoma	Rate	1996	0.250078	0.304394	0.202654
350	Deaths	Mexico	Female	Age-standardized	Retinoblastoma	Rate	2002	0.196276	0.243352	0.159406
351	Deaths	Mexico	Female	Age-standardized	Retinoblastoma	Rate	1993	0.226901	0.276564	0.18561
352	Deaths	Mexico	Female	Age-standardized	Retinoblastoma	Rate	2020	0.100137	0.140728	0.0663241
353	Deaths	Mexico	Both	Age-standardized	Retinoblastoma	Rate	1991	0.239804	0.28813	0.198278
354	Deaths	Mexico	Both	Age-standardized	Retinoblastoma	Rate	1990	0.234242	0.282802	0.192919
355	Deaths	Mexico	Both	Age-standardized	Retinoblastoma	Rate	1992	0.247886	0.298666	0.204658
356	Deaths	Mexico	Both	Age-standardized	Retinoblastoma	Rate	1994	0.256003	0.306647	0.210455
357	Deaths	Mexico	Both	Age-standardized	Retinoblastoma	Rate	1995	0.263872	0.318727	0.21713
358	Deaths	Mexico	Both	Age-standardized	Retinoblastoma	Rate	1997	0.259464	0.311184	0.212842
359	Deaths	Mexico	Both	Age-standardized	Retinoblastoma	Rate	1998	0.263355	0.323168	0.215847
360	Deaths	Mexico	Both	Age-standardized	Retinoblastoma	Rate	1999	0.273735	0.336867	0.221943
361	Deaths	Mexico	Both	Age-standardized	Retinoblastoma	Rate	2000	0.266376	0.330033	0.215815
362	Deaths	Mexico	Both	Age-standardized	Retinoblastoma	Rate	2001	0.253356	0.310258	0.209969
363	Deaths	Mexico	Both	Age-standardized	Retinoblastoma	Rate	2003	0.226041	0.275082	0.187738
364	Deaths	Mexico	Both	Age-standardized	Retinoblastoma	Rate	2004	0.224607	0.273711	0.185553
365	Deaths	Mexico	Both	Age-standardized	Retinoblastoma	Rate	2005	0.218211	0.266041	0.178772
366	Deaths	Mexico	Both	Age-standardized	Retinoblastoma	Rate	2006	0.213474	0.263775	0.174343
367	Deaths	Mexico	Both	Age-standardized	Retinoblastoma	Rate	2007	0.198278	0.245703	0.161082
368	Deaths	Mexico	Both	Age-standardized	Retinoblastoma	Rate	2008	0.18841	0.234033	0.151394
369	Deaths	Mexico	Both	Age-standardized	Retinoblastoma	Rate	2009	0.176332	0.219385	0.14218
370	Deaths	Mexico	Both	Age-standardized	Retinoblastoma	Rate	2010	0.170022	0.211441	0.136657
371	Deaths	Mexico	Both	Age-standardized	Retinoblastoma	Rate	2011	0.161465	0.1989	0.129142
372	Deaths	Mexico	Both	Age-standardized	Retinoblastoma	Rate	2012	0.14673	0.182982	0.114819
373	Deaths	Mexico	Both	Age-standardized	Retinoblastoma	Rate	2013	0.14611	0.182238	0.114096
374	Deaths	Mexico	Both	Age-standardized	Retinoblastoma	Rate	2014	0.143019	0.176963	0.111324
375	Deaths	Mexico	Both	Age-standardized	Retinoblastoma	Rate	2015	0.14589	0.179921	0.114376
376	Deaths	Mexico	Both	Age-standardized	Retinoblastoma	Rate	2016	0.145803	0.185931	0.111811
377	Deaths	Mexico	Both	Age-standardized	Retinoblastoma	Rate	2017	0.142077	0.183327	0.106903
378	Deaths	Mexico	Both	Age-standardized	Retinoblastoma	Rate	2018	0.134617	0.174797	0.0982941
379	Deaths	Mexico	Both	Age-standardized	Retinoblastoma	Rate	2019	0.140968	0.187156	0.0998473
380	Deaths	Mexico	Both	Age-standardized	Retinoblastoma	Rate	2021	0.099847	0.147509	0.0629798
381	Deaths	Mexico	Both	Age-standardized	Retinoblastoma	Rate	1996	0.262467	0.313197	0.21588
382	Deaths	Mexico	Both	Age-standardized	Retinoblastoma	Rate	2002	0.230186	0.279502	0.190631
383	Deaths	Mexico	Both	Age-standardized	Retinoblastoma	Rate	1993	0.254529	0.304995	0.210228
384	Deaths	Mexico	Both	Age-standardized	Retinoblastoma	Rate	2020	0.0959122	0.136171	0.0633302
385	Deaths	France	Male	Age-standardized	Retinoblastoma	Rate	1991	0.0409782	0.0618757	0.0267851
386	Deaths	France	Male	Age-standardized	Retinoblastoma	Rate	1990	0.0407703	0.0604593	0.0267823
387	Deaths	France	Male	Age-standardized	Retinoblastoma	Rate	1992	0.0370727	0.0557901	0.0240442
388	Deaths	France	Male	Age-standardized	Retinoblastoma	Rate	1994	0.0341455	0.0524606	0.0221828
389	Deaths	France	Male	Age-standardized	Retinoblastoma	Rate	1995	0.0307429	0.0464271	0.0199273
390	Deaths	France	Male	Age-standardized	Retinoblastoma	Rate	1997	0.0271513	0.0415422	0.017098
391	Deaths	France	Male	Age-standardized	Retinoblastoma	Rate	1998	0.024	0.0358114	0.0152201
392	Deaths	France	Male	Age-standardized	Retinoblastoma	Rate	1999	0.020291	0.0302175	0.0130259
393	Deaths	France	Male	Age-standardized	Retinoblastoma	Rate	2000	0.0155131	0.0234489	0.00980254
394	Deaths	France	Male	Age-standardized	Retinoblastoma	Rate	2001	0.0135763	0.0204355	0.00879934
395	Deaths	France	Male	Age-standardized	Retinoblastoma	Rate	2003	0.0164131	0.0244566	0.0104024
396	Deaths	France	Male	Age-standardized	Retinoblastoma	Rate	2004	0.0187086	0.0275497	0.0119195
397	Deaths	France	Male	Age-standardized	Retinoblastoma	Rate	2005	0.017583	0.0265239	0.0111121
398	Deaths	France	Male	Age-standardized	Retinoblastoma	Rate	2006	0.0173298	0.026005	0.0112392
399	Deaths	France	Male	Age-standardized	Retinoblastoma	Rate	2007	0.014904	0.022937	0.00965055
400	Deaths	France	Male	Age-standardized	Retinoblastoma	Rate	2008	0.0147011	0.0233538	0.00937253
401	Deaths	France	Male	Age-standardized	Retinoblastoma	Rate	2009	0.0137394	0.0221655	0.00853164
402	Deaths	France	Male	Age-standardized	Retinoblastoma	Rate	2010	0.0149551	0.0241409	0.00915497
403	Deaths	France	Male	Age-standardized	Retinoblastoma	Rate	2011	0.0163286	0.0264499	0.00989814
404	Deaths	France	Male	Age-standardized	Retinoblastoma	Rate	2012	0.0189772	0.0313481	0.0112764
405	Deaths	France	Male	Age-standardized	Retinoblastoma	Rate	2013	0.0203595	0.0338009	0.0118135
406	Deaths	France	Male	Age-standardized	Retinoblastoma	Rate	2014	0.0209366	0.0352949	0.0119883
407	Deaths	France	Male	Age-standardized	Retinoblastoma	Rate	2015	0.0201764	0.035655	0.0110831
408	Deaths	France	Male	Age-standardized	Retinoblastoma	Rate	2016	0.0194429	0.0366775	0.0100829
409	Deaths	France	Male	Age-standardized	Retinoblastoma	Rate	2017	0.0189803	0.0373379	0.00927779
410	Deaths	France	Male	Age-standardized	Retinoblastoma	Rate	2018	0.0186601	0.0372774	0.00893418
411	Deaths	France	Male	Age-standardized	Retinoblastoma	Rate	2019	0.0186426	0.0378955	0.00845966
412	Deaths	France	Male	Age-standardized	Retinoblastoma	Rate	2021	0.0177299	0.0378371	0.00717063
413	Deaths	France	Male	Age-standardized	Retinoblastoma	Rate	1996	0.0295823	0.0451741	0.0188072
414	Deaths	France	Male	Age-standardized	Retinoblastoma	Rate	2002	0.016609	0.0247465	0.0107
415	Deaths	France	Male	Age-standardized	Retinoblastoma	Rate	1993	0.034634	0.0522689	0.0223182
416	Deaths	France	Male	Age-standardized	Retinoblastoma	Rate	2020	0.0176686	0.0360036	0.00753146
417	Deaths	France	Female	Age-standardized	Retinoblastoma	Rate	1991	0.0332421	0.0473775	0.0219265
418	Deaths	France	Female	Age-standardized	Retinoblastoma	Rate	1990	0.0318241	0.0457778	0.0208082
419	Deaths	France	Female	Age-standardized	Retinoblastoma	Rate	1992	0.0351325	0.0516536	0.0230594
420	Deaths	France	Female	Age-standardized	Retinoblastoma	Rate	1994	0.0305603	0.0455196	0.0198929
421	Deaths	France	Female	Age-standardized	Retinoblastoma	Rate	1995	0.0234919	0.0349704	0.0150524
422	Deaths	France	Female	Age-standardized	Retinoblastoma	Rate	1997	0.0117114	0.0178376	0.00747748
423	Deaths	France	Female	Age-standardized	Retinoblastoma	Rate	1998	0.0126401	0.0191959	0.00803227
424	Deaths	France	Female	Age-standardized	Retinoblastoma	Rate	1999	0.0121854	0.0186118	0.00787811
425	Deaths	France	Female	Age-standardized	Retinoblastoma	Rate	2000	0.0100755	0.015248	0.00660825
426	Deaths	France	Female	Age-standardized	Retinoblastoma	Rate	2001	0.0117707	0.017895	0.00777486
427	Deaths	France	Female	Age-standardized	Retinoblastoma	Rate	2003	0.0114003	0.0173786	0.00727169
428	Deaths	France	Female	Age-standardized	Retinoblastoma	Rate	2004	0.0128159	0.0193907	0.00822135
429	Deaths	France	Female	Age-standardized	Retinoblastoma	Rate	2005	0.0140946	0.0205751	0.00896905
430	Deaths	France	Female	Age-standardized	Retinoblastoma	Rate	2006	0.0144667	0.0216568	0.00939515
431	Deaths	France	Female	Age-standardized	Retinoblastoma	Rate	2007	0.013916	0.0206983	0.00915231
432	Deaths	France	Female	Age-standardized	Retinoblastoma	Rate	2008	0.0126948	0.0188224	0.00815062
433	Deaths	France	Female	Age-standardized	Retinoblastoma	Rate	2009	0.0119218	0.0181514	0.00753746
434	Deaths	France	Female	Age-standardized	Retinoblastoma	Rate	2010	0.011761	0.0183902	0.00722113
435	Deaths	France	Female	Age-standardized	Retinoblastoma	Rate	2011	0.00911677	0.0145128	0.00560867
436	Deaths	France	Female	Age-standardized	Retinoblastoma	Rate	2012	0.00795697	0.0127258	0.00481714
437	Deaths	France	Female	Age-standardized	Retinoblastoma	Rate	2013	0.0102464	0.0168408	0.00600883
438	Deaths	France	Female	Age-standardized	Retinoblastoma	Rate	2014	0.0120596	0.0204125	0.00684867
439	Deaths	France	Female	Age-standardized	Retinoblastoma	Rate	2015	0.0133906	0.0239108	0.00715083
440	Deaths	France	Female	Age-standardized	Retinoblastoma	Rate	2016	0.014163	0.0261166	0.00702995
441	Deaths	France	Female	Age-standardized	Retinoblastoma	Rate	2017	0.0144315	0.0277914	0.00668617
442	Deaths	France	Female	Age-standardized	Retinoblastoma	Rate	2018	0.0145853	0.0291728	0.00640943
443	Deaths	France	Female	Age-standardized	Retinoblastoma	Rate	2019	0.0144451	0.0296135	0.00583766
444	Deaths	France	Female	Age-standardized	Retinoblastoma	Rate	2021	0.0126145	0.0276182	0.00480895
445	Deaths	France	Female	Age-standardized	Retinoblastoma	Rate	1996	0.0168266	0.0255126	0.0108645
446	Deaths	France	Female	Age-standardized	Retinoblastoma	Rate	2002	0.0110476	0.01674	0.00719477
447	Deaths	France	Female	Age-standardized	Retinoblastoma	Rate	1993	0.0335409	0.0496645	0.0217255
448	Deaths	France	Female	Age-standardized	Retinoblastoma	Rate	2020	0.0128638	0.0273044	0.00507551
449	Deaths	France	Both	Age-standardized	Retinoblastoma	Rate	1991	0.0371985	0.0497946	0.0273715
450	Deaths	France	Both	Age-standardized	Retinoblastoma	Rate	1990	0.0363995	0.04813	0.0267104
451	Deaths	France	Both	Age-standardized	Retinoblastoma	Rate	1992	0.0361247	0.0482661	0.0266338
452	Deaths	France	Both	Age-standardized	Retinoblastoma	Rate	1994	0.0323947	0.04316	0.023589
453	Deaths	France	Both	Age-standardized	Retinoblastoma	Rate	1995	0.0272036	0.0368314	0.0201185
454	Deaths	France	Both	Age-standardized	Retinoblastoma	Rate	1997	0.0196204	0.0271875	0.0140316
455	Deaths	France	Both	Age-standardized	Retinoblastoma	Rate	1998	0.0184608	0.0253856	0.0133085
456	Deaths	France	Both	Age-standardized	Retinoblastoma	Rate	1999	0.0163397	0.0219765	0.0118381
457	Deaths	France	Both	Age-standardized	Retinoblastoma	Rate	2000	0.0128628	0.0175179	0.00915584
458	Deaths	France	Both	Age-standardized	Retinoblastoma	Rate	2001	0.0126963	0.0171246	0.00905476
459	Deaths	France	Both	Age-standardized	Retinoblastoma	Rate	2003	0.0139692	0.018639	0.0101484
460	Deaths	France	Both	Age-standardized	Retinoblastoma	Rate	2004	0.0158351	0.021459	0.0114325
461	Deaths	France	Both	Age-standardized	Retinoblastoma	Rate	2005	0.0158817	0.0214204	0.011782
462	Deaths	France	Both	Age-standardized	Retinoblastoma	Rate	2006	0.0159332	0.0214112	0.0116277
463	Deaths	France	Both	Age-standardized	Retinoblastoma	Rate	2007	0.014422	0.0192819	0.0105912
464	Deaths	France	Both	Age-standardized	Retinoblastoma	Rate	2008	0.0137218	0.0185819	0.0098924
465	Deaths	France	Both	Age-standardized	Retinoblastoma	Rate	2009	0.0128522	0.0178409	0.009072
466	Deaths	France	Both	Age-standardized	Retinoblastoma	Rate	2010	0.0133955	0.0185062	0.00957555
467	Deaths	France	Both	Age-standardized	Retinoblastoma	Rate	2011	0.0128063	0.0181302	0.00898179
468	Deaths	France	Both	Age-standardized	Retinoblastoma	Rate	2012	0.0135941	0.0198592	0.00920204
469	Deaths	France	Both	Age-standardized	Retinoblastoma	Rate	2013	0.0154191	0.0228676	0.0102509
470	Deaths	France	Both	Age-standardized	Retinoblastoma	Rate	2014	0.0165998	0.0249087	0.0108765
471	Deaths	France	Both	Age-standardized	Retinoblastoma	Rate	2015	0.0168612	0.0254248	0.0106692
472	Deaths	France	Both	Age-standardized	Retinoblastoma	Rate	2016	0.0168635	0.0267343	0.0105469
473	Deaths	France	Both	Age-standardized	Retinoblastoma	Rate	2017	0.0167573	0.0282436	0.010076
474	Deaths	France	Both	Age-standardized	Retinoblastoma	Rate	2018	0.016668	0.0286513	0.00968969
475	Deaths	France	Both	Age-standardized	Retinoblastoma	Rate	2019	0.01659	0.0290543	0.00892229
476	Deaths	France	Both	Age-standardized	Retinoblastoma	Rate	2021	0.0152285	0.0278686	0.00763864
477	Deaths	France	Both	Age-standardized	Retinoblastoma	Rate	1996	0.0233585	0.0324555	0.0170319
478	Deaths	France	Both	Age-standardized	Retinoblastoma	Rate	2002	0.0138983	0.0188535	0.00993129
479	Deaths	France	Both	Age-standardized	Retinoblastoma	Rate	1993	0.0340999	0.0456032	0.0244999
480	Deaths	France	Both	Age-standardized	Retinoblastoma	Rate	2020	0.0153193	0.0273561	0.00804936
481	Deaths	Argentina	Male	Age-standardized	Retinoblastoma	Rate	1991	0.0878842	0.17406	0.0371476
482	Deaths	Argentina	Male	Age-standardized	Retinoblastoma	Rate	1990	0.0885475	0.189093	0.0367858
483	Deaths	Argentina	Male	Age-standardized	Retinoblastoma	Rate	1992	0.0851996	0.164992	0.037692
484	Deaths	Argentina	Male	Age-standardized	Retinoblastoma	Rate	1994	0.0812531	0.150683	0.0403506
485	Deaths	Argentina	Male	Age-standardized	Retinoblastoma	Rate	1995	0.0785093	0.141438	0.0411349
486	Deaths	Argentina	Male	Age-standardized	Retinoblastoma	Rate	1997	0.0752449	0.130765	0.0410048
487	Deaths	Argentina	Male	Age-standardized	Retinoblastoma	Rate	1998	0.0661037	0.108434	0.0374384
488	Deaths	Argentina	Male	Age-standardized	Retinoblastoma	Rate	1999	0.0607783	0.0974279	0.0351431
489	Deaths	Argentina	Male	Age-standardized	Retinoblastoma	Rate	2000	0.0630862	0.101583	0.0362722
490	Deaths	Argentina	Male	Age-standardized	Retinoblastoma	Rate	2001	0.0650228	0.106212	0.0369287
491	Deaths	Argentina	Male	Age-standardized	Retinoblastoma	Rate	2003	0.0660699	0.111528	0.0393293
492	Deaths	Argentina	Male	Age-standardized	Retinoblastoma	Rate	2004	0.0609799	0.102347	0.0357899
493	Deaths	Argentina	Male	Age-standardized	Retinoblastoma	Rate	2005	0.0536743	0.0880509	0.0317029
494	Deaths	Argentina	Male	Age-standardized	Retinoblastoma	Rate	2006	0.0446441	0.0715749	0.0272446
495	Deaths	Argentina	Male	Age-standardized	Retinoblastoma	Rate	2007	0.0410691	0.0655214	0.0238357
496	Deaths	Argentina	Male	Age-standardized	Retinoblastoma	Rate	2008	0.0393573	0.0637344	0.0230687
497	Deaths	Argentina	Male	Age-standardized	Retinoblastoma	Rate	2009	0.0440984	0.0704589	0.0258288
498	Deaths	Argentina	Male	Age-standardized	Retinoblastoma	Rate	2010	0.0448904	0.0707182	0.0262581
499	Deaths	Argentina	Male	Age-standardized	Retinoblastoma	Rate	2011	0.0433923	0.0695724	0.0255471
500	Deaths	Argentina	Male	Age-standardized	Retinoblastoma	Rate	2012	0.0407676	0.0673709	0.023764
501	Deaths	Argentina	Male	Age-standardized	Retinoblastoma	Rate	2013	0.0383842	0.0636254	0.0221341
502	Deaths	Argentina	Male	Age-standardized	Retinoblastoma	Rate	2014	0.037142	0.063058	0.0200947
503	Deaths	Argentina	Male	Age-standardized	Retinoblastoma	Rate	2015	0.025113	0.0433547	0.0133962
504	Deaths	Argentina	Male	Age-standardized	Retinoblastoma	Rate	2016	0.0274157	0.048827	0.0146488
505	Deaths	Argentina	Male	Age-standardized	Retinoblastoma	Rate	2017	0.0243013	0.0440285	0.012557
506	Deaths	Argentina	Male	Age-standardized	Retinoblastoma	Rate	2018	0.0228068	0.0432618	0.0110114
507	Deaths	Argentina	Male	Age-standardized	Retinoblastoma	Rate	2019	0.0231801	0.0448117	0.0106517
508	Deaths	Argentina	Male	Age-standardized	Retinoblastoma	Rate	2021	0.0186435	0.0381158	0.00771539
509	Deaths	Argentina	Male	Age-standardized	Retinoblastoma	Rate	1996	0.0762594	0.132101	0.0412347
510	Deaths	Argentina	Male	Age-standardized	Retinoblastoma	Rate	2002	0.0668056	0.109452	0.0402061
511	Deaths	Argentina	Male	Age-standardized	Retinoblastoma	Rate	1993	0.0830223	0.154217	0.0382803
512	Deaths	Argentina	Male	Age-standardized	Retinoblastoma	Rate	2020	0.0206521	0.0415824	0.00908269
513	Deaths	Argentina	Female	Age-standardized	Retinoblastoma	Rate	1991	0.0865705	0.175103	0.035655
514	Deaths	Argentina	Female	Age-standardized	Retinoblastoma	Rate	1990	0.0865252	0.175234	0.0344963
515	Deaths	Argentina	Female	Age-standardized	Retinoblastoma	Rate	1992	0.0841577	0.168756	0.0373077
516	Deaths	Argentina	Female	Age-standardized	Retinoblastoma	Rate	1994	0.0789571	0.146702	0.0369434
517	Deaths	Argentina	Female	Age-standardized	Retinoblastoma	Rate	1995	0.0751565	0.139701	0.0363463
518	Deaths	Argentina	Female	Age-standardized	Retinoblastoma	Rate	1997	0.06941	0.121841	0.0365291
519	Deaths	Argentina	Female	Age-standardized	Retinoblastoma	Rate	1998	0.0613407	0.105301	0.0327324
520	Deaths	Argentina	Female	Age-standardized	Retinoblastoma	Rate	1999	0.051552	0.0846806	0.0288124
521	Deaths	Argentina	Female	Age-standardized	Retinoblastoma	Rate	2000	0.0464738	0.0788398	0.0268559
522	Deaths	Argentina	Female	Age-standardized	Retinoblastoma	Rate	2001	0.0332386	0.0563802	0.0194635
523	Deaths	Argentina	Female	Age-standardized	Retinoblastoma	Rate	2003	0.021665	0.0348973	0.0128061
524	Deaths	Argentina	Female	Age-standardized	Retinoblastoma	Rate	2004	0.0225695	0.0360708	0.0134761
525	Deaths	Argentina	Female	Age-standardized	Retinoblastoma	Rate	2005	0.0229231	0.0361383	0.0136301
526	Deaths	Argentina	Female	Age-standardized	Retinoblastoma	Rate	2006	0.03607	0.0574953	0.0215125
527	Deaths	Argentina	Female	Age-standardized	Retinoblastoma	Rate	2007	0.0467358	0.0738092	0.0280947
528	Deaths	Argentina	Female	Age-standardized	Retinoblastoma	Rate	2008	0.0595693	0.097096	0.0349751
529	Deaths	Argentina	Female	Age-standardized	Retinoblastoma	Rate	2009	0.0672552	0.108189	0.0399364
530	Deaths	Argentina	Female	Age-standardized	Retinoblastoma	Rate	2010	0.0639443	0.102274	0.0381775
531	Deaths	Argentina	Female	Age-standardized	Retinoblastoma	Rate	2011	0.0567673	0.0928549	0.0332248
532	Deaths	Argentina	Female	Age-standardized	Retinoblastoma	Rate	2012	0.0501119	0.0810412	0.0291423
533	Deaths	Argentina	Female	Age-standardized	Retinoblastoma	Rate	2013	0.0444644	0.0729337	0.0258678
534	Deaths	Argentina	Female	Age-standardized	Retinoblastoma	Rate	2014	0.0472376	0.0777681	0.0268343
535	Deaths	Argentina	Female	Age-standardized	Retinoblastoma	Rate	2015	0.0494716	0.0823987	0.0274971
536	Deaths	Argentina	Female	Age-standardized	Retinoblastoma	Rate	2016	0.0409145	0.0716036	0.0215104
537	Deaths	Argentina	Female	Age-standardized	Retinoblastoma	Rate	2017	0.0326886	0.0577465	0.0157835
538	Deaths	Argentina	Female	Age-standardized	Retinoblastoma	Rate	2018	0.0176315	0.0316198	0.00820784
539	Deaths	Argentina	Female	Age-standardized	Retinoblastoma	Rate	2019	0.0176542	0.033686	0.00748564
540	Deaths	Argentina	Female	Age-standardized	Retinoblastoma	Rate	2021	0.0143578	0.0302812	0.00571823
541	Deaths	Argentina	Female	Age-standardized	Retinoblastoma	Rate	1996	0.071788	0.133209	0.0364505
542	Deaths	Argentina	Female	Age-standardized	Retinoblastoma	Rate	2002	0.021171	0.0343374	0.0122143
543	Deaths	Argentina	Female	Age-standardized	Retinoblastoma	Rate	1993	0.0818891	0.155773	0.0365718
544	Deaths	Argentina	Female	Age-standardized	Retinoblastoma	Rate	2020	0.0159979	0.0328003	0.00675721
545	Deaths	Argentina	Both	Age-standardized	Retinoblastoma	Rate	1991	0.0872353	0.153519	0.0498195
546	Deaths	Argentina	Both	Age-standardized	Retinoblastoma	Rate	1990	0.087549	0.15279	0.0476305
547	Deaths	Argentina	Both	Age-standardized	Retinoblastoma	Rate	1992	0.0846849	0.14375	0.0491988
548	Deaths	Argentina	Both	Age-standardized	Retinoblastoma	Rate	1994	0.0801204	0.128334	0.0480017
549	Deaths	Argentina	Both	Age-standardized	Retinoblastoma	Rate	1995	0.0768563	0.118326	0.0468601
550	Deaths	Argentina	Both	Age-standardized	Retinoblastoma	Rate	1997	0.0723711	0.108858	0.0462662
551	Deaths	Argentina	Both	Age-standardized	Retinoblastoma	Rate	1998	0.0637585	0.09177	0.0422992
552	Deaths	Argentina	Both	Age-standardized	Retinoblastoma	Rate	1999	0.0562384	0.0814678	0.0377572
553	Deaths	Argentina	Both	Age-standardized	Retinoblastoma	Rate	2000	0.0549161	0.0806211	0.0371116
554	Deaths	Argentina	Both	Age-standardized	Retinoblastoma	Rate	2001	0.0493965	0.0732639	0.0326688
555	Deaths	Argentina	Both	Age-standardized	Retinoblastoma	Rate	2003	0.0442463	0.0670964	0.0291177
556	Deaths	Argentina	Both	Age-standardized	Retinoblastoma	Rate	2004	0.0421034	0.0621901	0.0278156
557	Deaths	Argentina	Both	Age-standardized	Retinoblastoma	Rate	2005	0.0385618	0.0568551	0.0260336
558	Deaths	Argentina	Both	Age-standardized	Retinoblastoma	Rate	2006	0.0404301	0.0568842	0.0278868
559	Deaths	Argentina	Both	Age-standardized	Retinoblastoma	Rate	2007	0.0438538	0.0614972	0.0301425
560	Deaths	Argentina	Both	Age-standardized	Retinoblastoma	Rate	2008	0.0492898	0.069353	0.0339873
561	Deaths	Argentina	Both	Age-standardized	Retinoblastoma	Rate	2009	0.0554764	0.0773099	0.0383242
562	Deaths	Argentina	Both	Age-standardized	Retinoblastoma	Rate	2010	0.05425	0.0757991	0.0375398
563	Deaths	Argentina	Both	Age-standardized	Retinoblastoma	Rate	2011	0.0499599	0.0708043	0.0341539
564	Deaths	Argentina	Both	Age-standardized	Retinoblastoma	Rate	2012	0.0453538	0.0649827	0.031357
565	Deaths	Argentina	Both	Age-standardized	Retinoblastoma	Rate	2013	0.0413665	0.0603766	0.0283992
566	Deaths	Argentina	Both	Age-standardized	Retinoblastoma	Rate	2014	0.0420924	0.0625933	0.0280666
567	Deaths	Argentina	Both	Age-standardized	Retinoblastoma	Rate	2015	0.0370514	0.0558898	0.0243887
568	Deaths	Argentina	Both	Age-standardized	Retinoblastoma	Rate	2016	0.0340282	0.0514215	0.0219345
569	Deaths	Argentina	Both	Age-standardized	Retinoblastoma	Rate	2017	0.0284084	0.0451693	0.0175141
570	Deaths	Argentina	Both	Age-standardized	Retinoblastoma	Rate	2018	0.0202733	0.0323352	0.0119649
571	Deaths	Argentina	Both	Age-standardized	Retinoblastoma	Rate	2019	0.0204757	0.0333983	0.0115465
572	Deaths	Argentina	Both	Age-standardized	Retinoblastoma	Rate	2021	0.0165469	0.028081	0.0090088
573	Deaths	Argentina	Both	Age-standardized	Retinoblastoma	Rate	1996	0.0740561	0.111923	0.0466216
574	Deaths	Argentina	Both	Age-standardized	Retinoblastoma	Rate	2002	0.044375	0.0674539	0.0294897
575	Deaths	Argentina	Both	Age-standardized	Retinoblastoma	Rate	1993	0.0824628	0.133418	0.0482801
576	Deaths	Argentina	Both	Age-standardized	Retinoblastoma	Rate	2020	0.0183749	0.0310436	0.0100347
577	Deaths	Philippines	Male	Age-standardized	Retinoblastoma	Rate	1991	0.167955	0.330525	0.0468556
578	Deaths	Philippines	Male	Age-standardized	Retinoblastoma	Rate	1990	0.170175	0.334566	0.045213
579	Deaths	Philippines	Male	Age-standardized	Retinoblastoma	Rate	1992	0.166596	0.320069	0.0473122
580	Deaths	Philippines	Male	Age-standardized	Retinoblastoma	Rate	1994	0.162861	0.314908	0.0457443
581	Deaths	Philippines	Male	Age-standardized	Retinoblastoma	Rate	1995	0.163302	0.307197	0.0457347
582	Deaths	Philippines	Male	Age-standardized	Retinoblastoma	Rate	1997	0.160978	0.295708	0.0452497
583	Deaths	Philippines	Male	Age-standardized	Retinoblastoma	Rate	1998	0.160923	0.29396	0.045117
584	Deaths	Philippines	Male	Age-standardized	Retinoblastoma	Rate	1999	0.177736	0.31289	0.0524236
585	Deaths	Philippines	Male	Age-standardized	Retinoblastoma	Rate	2000	0.186418	0.332644	0.0548193
586	Deaths	Philippines	Male	Age-standardized	Retinoblastoma	Rate	2001	0.194129	0.335687	0.0603814
587	Deaths	Philippines	Male	Age-standardized	Retinoblastoma	Rate	2003	0.194866	0.323052	0.0644262
588	Deaths	Philippines	Male	Age-standardized	Retinoblastoma	Rate	2004	0.183128	0.302452	0.0626536
589	Deaths	Philippines	Male	Age-standardized	Retinoblastoma	Rate	2005	0.196114	0.30997	0.0664462
590	Deaths	Philippines	Male	Age-standardized	Retinoblastoma	Rate	2006	0.197152	0.30216	0.0669571
591	Deaths	Philippines	Male	Age-standardized	Retinoblastoma	Rate	2007	0.192219	0.287265	0.0704888
592	Deaths	Philippines	Male	Age-standardized	Retinoblastoma	Rate	2008	0.186536	0.272001	0.0692669
593	Deaths	Philippines	Male	Age-standardized	Retinoblastoma	Rate	2009	0.181974	0.268175	0.0683271
594	Deaths	Philippines	Male	Age-standardized	Retinoblastoma	Rate	2010	0.178482	0.261065	0.0676257
595	Deaths	Philippines	Male	Age-standardized	Retinoblastoma	Rate	2011	0.178427	0.267351	0.0656709
596	Deaths	Philippines	Male	Age-standardized	Retinoblastoma	Rate	2012	0.192848	0.289821	0.0665351
597	Deaths	Philippines	Male	Age-standardized	Retinoblastoma	Rate	2013	0.198496	0.306021	0.0644158
598	Deaths	Philippines	Male	Age-standardized	Retinoblastoma	Rate	2014	0.20407	0.32525	0.0657809
599	Deaths	Philippines	Male	Age-standardized	Retinoblastoma	Rate	2015	0.204617	0.327789	0.0625561
600	Deaths	Philippines	Male	Age-standardized	Retinoblastoma	Rate	2016	0.202716	0.326714	0.0649743
601	Deaths	Philippines	Male	Age-standardized	Retinoblastoma	Rate	2017	0.20024	0.325628	0.0622603
602	Deaths	Philippines	Male	Age-standardized	Retinoblastoma	Rate	2018	0.196115	0.329409	0.0595883
603	Deaths	Philippines	Male	Age-standardized	Retinoblastoma	Rate	2019	0.19255	0.318372	0.0604798
604	Deaths	Philippines	Male	Age-standardized	Retinoblastoma	Rate	2021	0.177063	0.303023	0.0543388
605	Deaths	Philippines	Male	Age-standardized	Retinoblastoma	Rate	1996	0.162104	0.302322	0.0456067
606	Deaths	Philippines	Male	Age-standardized	Retinoblastoma	Rate	2002	0.196399	0.336457	0.0620929
607	Deaths	Philippines	Male	Age-standardized	Retinoblastoma	Rate	1993	0.164856	0.322409	0.0457255
608	Deaths	Philippines	Male	Age-standardized	Retinoblastoma	Rate	2020	0.179224	0.30242	0.0559705
609	Deaths	Philippines	Female	Age-standardized	Retinoblastoma	Rate	1991	0.110952	0.245945	0.0127472
610	Deaths	Philippines	Female	Age-standardized	Retinoblastoma	Rate	1990	0.113145	0.245518	0.0128418
611	Deaths	Philippines	Female	Age-standardized	Retinoblastoma	Rate	1992	0.109068	0.234515	0.0124644
612	Deaths	Philippines	Female	Age-standardized	Retinoblastoma	Rate	1994	0.104354	0.228964	0.012482
613	Deaths	Philippines	Female	Age-standardized	Retinoblastoma	Rate	1995	0.103442	0.227489	0.012071
614	Deaths	Philippines	Female	Age-standardized	Retinoblastoma	Rate	1997	0.104303	0.22315	0.0126978
615	Deaths	Philippines	Female	Age-standardized	Retinoblastoma	Rate	1998	0.105465	0.226346	0.012852
616	Deaths	Philippines	Female	Age-standardized	Retinoblastoma	Rate	1999	0.119803	0.24588	0.015057
617	Deaths	Philippines	Female	Age-standardized	Retinoblastoma	Rate	2000	0.128993	0.248906	0.0165242
618	Deaths	Philippines	Female	Age-standardized	Retinoblastoma	Rate	2001	0.138282	0.258641	0.0178081
619	Deaths	Philippines	Female	Age-standardized	Retinoblastoma	Rate	2003	0.145836	0.262176	0.0184731
620	Deaths	Philippines	Female	Age-standardized	Retinoblastoma	Rate	2004	0.13987	0.253897	0.0180719
621	Deaths	Philippines	Female	Age-standardized	Retinoblastoma	Rate	2005	0.152135	0.262556	0.0201661
622	Deaths	Philippines	Female	Age-standardized	Retinoblastoma	Rate	2006	0.153154	0.252465	0.020192
623	Deaths	Philippines	Female	Age-standardized	Retinoblastoma	Rate	2007	0.146836	0.240002	0.0218117
624	Deaths	Philippines	Female	Age-standardized	Retinoblastoma	Rate	2008	0.142928	0.232264	0.0218211
625	Deaths	Philippines	Female	Age-standardized	Retinoblastoma	Rate	2009	0.139747	0.230764	0.02228
626	Deaths	Philippines	Female	Age-standardized	Retinoblastoma	Rate	2010	0.140735	0.234641	0.0212757
627	Deaths	Philippines	Female	Age-standardized	Retinoblastoma	Rate	2011	0.142952	0.235769	0.0205787
628	Deaths	Philippines	Female	Age-standardized	Retinoblastoma	Rate	2012	0.150713	0.255511	0.0210264
629	Deaths	Philippines	Female	Age-standardized	Retinoblastoma	Rate	2013	0.151292	0.2498	0.0202777
630	Deaths	Philippines	Female	Age-standardized	Retinoblastoma	Rate	2014	0.153191	0.252049	0.0204786
631	Deaths	Philippines	Female	Age-standardized	Retinoblastoma	Rate	2015	0.150561	0.250297	0.0208827
632	Deaths	Philippines	Female	Age-standardized	Retinoblastoma	Rate	2016	0.147264	0.246008	0.0201242
633	Deaths	Philippines	Female	Age-standardized	Retinoblastoma	Rate	2017	0.144424	0.249716	0.0197884
634	Deaths	Philippines	Female	Age-standardized	Retinoblastoma	Rate	2018	0.141389	0.250129	0.0174005
635	Deaths	Philippines	Female	Age-standardized	Retinoblastoma	Rate	2019	0.139472	0.249675	0.0184155
636	Deaths	Philippines	Female	Age-standardized	Retinoblastoma	Rate	2021	0.130688	0.246932	0.0169278
637	Deaths	Philippines	Female	Age-standardized	Retinoblastoma	Rate	1996	0.103421	0.229957	0.012513
638	Deaths	Philippines	Female	Age-standardized	Retinoblastoma	Rate	2002	0.143723	0.257646	0.0179732
639	Deaths	Philippines	Female	Age-standardized	Retinoblastoma	Rate	1993	0.106907	0.236856	0.0128863
640	Deaths	Philippines	Female	Age-standardized	Retinoblastoma	Rate	2020	0.129085	0.23525	0.0173389
641	Deaths	Philippines	Both	Age-standardized	Retinoblastoma	Rate	1991	0.140348	0.256604	0.035534
642	Deaths	Philippines	Both	Age-standardized	Retinoblastoma	Rate	1990	0.142548	0.260424	0.0359018
643	Deaths	Philippines	Both	Age-standardized	Retinoblastoma	Rate	1992	0.138742	0.258309	0.035582
644	Deaths	Philippines	Both	Age-standardized	Retinoblastoma	Rate	1994	0.134537	0.246924	0.0343142
645	Deaths	Philippines	Both	Age-standardized	Retinoblastoma	Rate	1995	0.134321	0.242229	0.0360901
646	Deaths	Philippines	Both	Age-standardized	Retinoblastoma	Rate	1997	0.133544	0.231474	0.0361197
647	Deaths	Philippines	Both	Age-standardized	Retinoblastoma	Rate	1998	0.13409	0.229477	0.0361637
648	Deaths	Philippines	Both	Age-standardized	Retinoblastoma	Rate	1999	0.149726	0.250267	0.0417374
649	Deaths	Philippines	Both	Age-standardized	Retinoblastoma	Rate	2000	0.158675	0.267521	0.0447562
650	Deaths	Philippines	Both	Age-standardized	Retinoblastoma	Rate	2001	0.167162	0.271694	0.0485124
651	Deaths	Philippines	Both	Age-standardized	Retinoblastoma	Rate	2003	0.171204	0.275003	0.0510984
652	Deaths	Philippines	Both	Age-standardized	Retinoblastoma	Rate	2004	0.162257	0.26252	0.0485107
653	Deaths	Philippines	Both	Age-standardized	Retinoblastoma	Rate	2005	0.174903	0.272165	0.0544585
654	Deaths	Philippines	Both	Age-standardized	Retinoblastoma	Rate	2006	0.175935	0.269547	0.0559954
655	Deaths	Philippines	Both	Age-standardized	Retinoblastoma	Rate	2007	0.170335	0.255614	0.0566014
656	Deaths	Philippines	Both	Age-standardized	Retinoblastoma	Rate	2008	0.165509	0.244085	0.0556685
657	Deaths	Philippines	Both	Age-standardized	Retinoblastoma	Rate	2009	0.161613	0.240235	0.0572009
658	Deaths	Philippines	Both	Age-standardized	Retinoblastoma	Rate	2010	0.160282	0.239264	0.0554417
659	Deaths	Philippines	Both	Age-standardized	Retinoblastoma	Rate	2011	0.161325	0.243581	0.0529651
660	Deaths	Philippines	Both	Age-standardized	Retinoblastoma	Rate	2012	0.17254	0.26126	0.0538165
661	Deaths	Philippines	Both	Age-standardized	Retinoblastoma	Rate	2013	0.17575	0.271272	0.0524963
662	Deaths	Philippines	Both	Age-standardized	Retinoblastoma	Rate	2014	0.17956	0.277236	0.0532878
663	Deaths	Philippines	Both	Age-standardized	Retinoblastoma	Rate	2015	0.178587	0.280981	0.0513784
664	Deaths	Philippines	Both	Age-standardized	Retinoblastoma	Rate	2016	0.176023	0.276883	0.0502431
665	Deaths	Philippines	Both	Age-standardized	Retinoblastoma	Rate	2017	0.173379	0.279054	0.0495587
666	Deaths	Philippines	Both	Age-standardized	Retinoblastoma	Rate	2018	0.169784	0.271445	0.0477415
667	Deaths	Philippines	Both	Age-standardized	Retinoblastoma	Rate	2019	0.167018	0.270623	0.0469517
668	Deaths	Philippines	Both	Age-standardized	Retinoblastoma	Rate	2021	0.154766	0.262364	0.0440355
669	Deaths	Philippines	Both	Age-standardized	Retinoblastoma	Rate	1996	0.133693	0.236717	0.0362585
670	Deaths	Philippines	Both	Age-standardized	Retinoblastoma	Rate	2002	0.170971	0.274475	0.0494835
671	Deaths	Philippines	Both	Age-standardized	Retinoblastoma	Rate	1993	0.136802	0.256439	0.0354857
672	Deaths	Philippines	Both	Age-standardized	Retinoblastoma	Rate	2020	0.15511	0.257326	0.0453324
673	Deaths	Thailand	Male	Age-standardized	Retinoblastoma	Rate	1991	0.110109	0.239608	0.0424363
674	Deaths	Thailand	Male	Age-standardized	Retinoblastoma	Rate	1990	0.111539	0.257026	0.0422506
675	Deaths	Thailand	Male	Age-standardized	Retinoblastoma	Rate	1992	0.108284	0.233121	0.0421637
676	Deaths	Thailand	Male	Age-standardized	Retinoblastoma	Rate	1994	0.103113	0.232946	0.0407438
677	Deaths	Thailand	Male	Age-standardized	Retinoblastoma	Rate	1995	0.10056	0.224706	0.0398848
678	Deaths	Thailand	Male	Age-standardized	Retinoblastoma	Rate	1997	0.0979824	0.217106	0.0386269
679	Deaths	Thailand	Male	Age-standardized	Retinoblastoma	Rate	1998	0.0993185	0.226042	0.0409073
680	Deaths	Thailand	Male	Age-standardized	Retinoblastoma	Rate	1999	0.104631	0.236601	0.04108
681	Deaths	Thailand	Male	Age-standardized	Retinoblastoma	Rate	2000	0.107989	0.238766	0.042847
682	Deaths	Thailand	Male	Age-standardized	Retinoblastoma	Rate	2001	0.104325	0.233807	0.0431164
683	Deaths	Thailand	Male	Age-standardized	Retinoblastoma	Rate	2003	0.0964287	0.219017	0.039979
684	Deaths	Thailand	Male	Age-standardized	Retinoblastoma	Rate	2004	0.090917	0.200357	0.0382459
685	Deaths	Thailand	Male	Age-standardized	Retinoblastoma	Rate	2005	0.0842603	0.181197	0.0362912
686	Deaths	Thailand	Male	Age-standardized	Retinoblastoma	Rate	2006	0.0797508	0.175076	0.0343606
687	Deaths	Thailand	Male	Age-standardized	Retinoblastoma	Rate	2007	0.0762132	0.154706	0.0345159
688	Deaths	Thailand	Male	Age-standardized	Retinoblastoma	Rate	2008	0.0715509	0.143972	0.0320679
689	Deaths	Thailand	Male	Age-standardized	Retinoblastoma	Rate	2009	0.0648951	0.126718	0.0297739
690	Deaths	Thailand	Male	Age-standardized	Retinoblastoma	Rate	2010	0.06065	0.119512	0.0284669
691	Deaths	Thailand	Male	Age-standardized	Retinoblastoma	Rate	2011	0.0598296	0.116565	0.0288497
692	Deaths	Thailand	Male	Age-standardized	Retinoblastoma	Rate	2012	0.0603538	0.114298	0.0303538
693	Deaths	Thailand	Male	Age-standardized	Retinoblastoma	Rate	2013	0.0575507	0.102545	0.0283316
694	Deaths	Thailand	Male	Age-standardized	Retinoblastoma	Rate	2014	0.0544128	0.0993172	0.0273544
695	Deaths	Thailand	Male	Age-standardized	Retinoblastoma	Rate	2015	0.0517532	0.093863	0.025676
696	Deaths	Thailand	Male	Age-standardized	Retinoblastoma	Rate	2016	0.0484766	0.0897106	0.0233794
697	Deaths	Thailand	Male	Age-standardized	Retinoblastoma	Rate	2017	0.043529	0.088303	0.0195491
698	Deaths	Thailand	Male	Age-standardized	Retinoblastoma	Rate	2018	0.0388665	0.0853117	0.0162829
699	Deaths	Thailand	Male	Age-standardized	Retinoblastoma	Rate	2019	0.0323316	0.079399	0.0113729
700	Deaths	Thailand	Male	Age-standardized	Retinoblastoma	Rate	2021	0.030857	0.0751347	0.00942479
701	Deaths	Thailand	Male	Age-standardized	Retinoblastoma	Rate	1996	0.0992925	0.226739	0.039323
702	Deaths	Thailand	Male	Age-standardized	Retinoblastoma	Rate	2002	0.101749	0.228469	0.0423863
703	Deaths	Thailand	Male	Age-standardized	Retinoblastoma	Rate	1993	0.105912	0.232801	0.0415489
704	Deaths	Thailand	Male	Age-standardized	Retinoblastoma	Rate	2020	0.0319562	0.0772499	0.010374
705	Deaths	Thailand	Female	Age-standardized	Retinoblastoma	Rate	1991	0.119739	0.254441	0.044923
706	Deaths	Thailand	Female	Age-standardized	Retinoblastoma	Rate	1990	0.12091	0.255373	0.0448458
707	Deaths	Thailand	Female	Age-standardized	Retinoblastoma	Rate	1992	0.117995	0.256449	0.0439943
708	Deaths	Thailand	Female	Age-standardized	Retinoblastoma	Rate	1994	0.111043	0.23713	0.0414353
709	Deaths	Thailand	Female	Age-standardized	Retinoblastoma	Rate	1995	0.107417	0.230683	0.0405014
710	Deaths	Thailand	Female	Age-standardized	Retinoblastoma	Rate	1997	0.104468	0.225329	0.0402301
711	Deaths	Thailand	Female	Age-standardized	Retinoblastoma	Rate	1998	0.105055	0.227008	0.0411011
712	Deaths	Thailand	Female	Age-standardized	Retinoblastoma	Rate	1999	0.107762	0.23372	0.0421664
713	Deaths	Thailand	Female	Age-standardized	Retinoblastoma	Rate	2000	0.114314	0.249422	0.0450376
714	Deaths	Thailand	Female	Age-standardized	Retinoblastoma	Rate	2001	0.113619	0.255766	0.0429222
715	Deaths	Thailand	Female	Age-standardized	Retinoblastoma	Rate	2003	0.101591	0.230679	0.0388861
716	Deaths	Thailand	Female	Age-standardized	Retinoblastoma	Rate	2004	0.0940049	0.212398	0.0360271
717	Deaths	Thailand	Female	Age-standardized	Retinoblastoma	Rate	2005	0.0858373	0.192883	0.0327641
718	Deaths	Thailand	Female	Age-standardized	Retinoblastoma	Rate	2006	0.0796328	0.178196	0.0307698
719	Deaths	Thailand	Female	Age-standardized	Retinoblastoma	Rate	2007	0.0748901	0.166647	0.0282448
720	Deaths	Thailand	Female	Age-standardized	Retinoblastoma	Rate	2008	0.0692162	0.155801	0.0271397
721	Deaths	Thailand	Female	Age-standardized	Retinoblastoma	Rate	2009	0.0623262	0.141634	0.0262049
722	Deaths	Thailand	Female	Age-standardized	Retinoblastoma	Rate	2010	0.0581497	0.130823	0.0256663
723	Deaths	Thailand	Female	Age-standardized	Retinoblastoma	Rate	2011	0.0575468	0.126507	0.0251907
724	Deaths	Thailand	Female	Age-standardized	Retinoblastoma	Rate	2012	0.0575685	0.122507	0.0267806
725	Deaths	Thailand	Female	Age-standardized	Retinoblastoma	Rate	2013	0.0550666	0.116765	0.0252706
726	Deaths	Thailand	Female	Age-standardized	Retinoblastoma	Rate	2014	0.0526295	0.112157	0.0243138
727	Deaths	Thailand	Female	Age-standardized	Retinoblastoma	Rate	2015	0.0488794	0.108434	0.0223438
728	Deaths	Thailand	Female	Age-standardized	Retinoblastoma	Rate	2016	0.046111	0.105979	0.0197148
729	Deaths	Thailand	Female	Age-standardized	Retinoblastoma	Rate	2017	0.0414021	0.102818	0.0167398
730	Deaths	Thailand	Female	Age-standardized	Retinoblastoma	Rate	2018	0.0371496	0.0980303	0.0133017
731	Deaths	Thailand	Female	Age-standardized	Retinoblastoma	Rate	2019	0.0304584	0.0879925	0.00951102
732	Deaths	Thailand	Female	Age-standardized	Retinoblastoma	Rate	2021	0.0283901	0.085992	0.0080727
733	Deaths	Thailand	Female	Age-standardized	Retinoblastoma	Rate	1996	0.105338	0.216173	0.039638
734	Deaths	Thailand	Female	Age-standardized	Retinoblastoma	Rate	2002	0.109026	0.245269	0.0419539
735	Deaths	Thailand	Female	Age-standardized	Retinoblastoma	Rate	1993	0.115122	0.243378	0.043821
736	Deaths	Thailand	Female	Age-standardized	Retinoblastoma	Rate	2020	0.029612	0.0838169	0.00893708
737	Deaths	Thailand	Both	Age-standardized	Retinoblastoma	Rate	1991	0.114832	0.214681	0.0541828
738	Deaths	Thailand	Both	Age-standardized	Retinoblastoma	Rate	1990	0.11614	0.223846	0.0542418
739	Deaths	Thailand	Both	Age-standardized	Retinoblastoma	Rate	1992	0.113041	0.211718	0.0537738
740	Deaths	Thailand	Both	Age-standardized	Retinoblastoma	Rate	1994	0.106987	0.198304	0.0511785
741	Deaths	Thailand	Both	Age-standardized	Retinoblastoma	Rate	1995	0.103905	0.185986	0.0506276
742	Deaths	Thailand	Both	Age-standardized	Retinoblastoma	Rate	1997	0.101139	0.183162	0.0480708
743	Deaths	Thailand	Both	Age-standardized	Retinoblastoma	Rate	1998	0.102108	0.188128	0.0488097
744	Deaths	Thailand	Both	Age-standardized	Retinoblastoma	Rate	1999	0.106152	0.192075	0.051691
745	Deaths	Thailand	Both	Age-standardized	Retinoblastoma	Rate	2000	0.11106	0.201801	0.0560204
746	Deaths	Thailand	Both	Age-standardized	Retinoblastoma	Rate	2001	0.108835	0.195361	0.056944
747	Deaths	Thailand	Both	Age-standardized	Retinoblastoma	Rate	2003	0.098932	0.177363	0.0507723
748	Deaths	Thailand	Both	Age-standardized	Retinoblastoma	Rate	2004	0.0924137	0.166911	0.0474992
749	Deaths	Thailand	Both	Age-standardized	Retinoblastoma	Rate	2005	0.0850241	0.152402	0.0439308
750	Deaths	Thailand	Both	Age-standardized	Retinoblastoma	Rate	2006	0.0796921	0.14021	0.0419918
751	Deaths	Thailand	Both	Age-standardized	Retinoblastoma	Rate	2007	0.0755697	0.130766	0.0410335
752	Deaths	Thailand	Both	Age-standardized	Retinoblastoma	Rate	2008	0.070417	0.125534	0.0384435
753	Deaths	Thailand	Both	Age-standardized	Retinoblastoma	Rate	2009	0.0636484	0.114024	0.0343785
754	Deaths	Thailand	Both	Age-standardized	Retinoblastoma	Rate	2010	0.0594365	0.103495	0.033231
755	Deaths	Thailand	Both	Age-standardized	Retinoblastoma	Rate	2011	0.0587207	0.10124	0.0325457
756	Deaths	Thailand	Both	Age-standardized	Retinoblastoma	Rate	2012	0.0590003	0.0992079	0.0338397
757	Deaths	Thailand	Both	Age-standardized	Retinoblastoma	Rate	2013	0.0563437	0.0944495	0.0328759
758	Deaths	Thailand	Both	Age-standardized	Retinoblastoma	Rate	2014	0.0535467	0.089429	0.031143
759	Deaths	Thailand	Both	Age-standardized	Retinoblastoma	Rate	2015	0.0503576	0.0844678	0.0293016
760	Deaths	Thailand	Both	Age-standardized	Retinoblastoma	Rate	2016	0.047328	0.0842076	0.0268368
761	Deaths	Thailand	Both	Age-standardized	Retinoblastoma	Rate	2017	0.0424963	0.0802665	0.0223718
762	Deaths	Thailand	Both	Age-standardized	Retinoblastoma	Rate	2018	0.0380327	0.0789553	0.0181097
763	Deaths	Thailand	Both	Age-standardized	Retinoblastoma	Rate	2019	0.0314218	0.0709145	0.0132238
764	Deaths	Thailand	Both	Age-standardized	Retinoblastoma	Rate	2021	0.0296588	0.0680577	0.0113356
765	Deaths	Thailand	Both	Age-standardized	Retinoblastoma	Rate	1996	0.102239	0.183903	0.0489826
766	Deaths	Thailand	Both	Age-standardized	Retinoblastoma	Rate	2002	0.105279	0.194093	0.0552604
767	Deaths	Thailand	Both	Age-standardized	Retinoblastoma	Rate	1993	0.110417	0.20867	0.0528325
768	Deaths	Thailand	Both	Age-standardized	Retinoblastoma	Rate	2020	0.0308176	0.0723916	0.0123925
769	Deaths	India	Male	Age-standardized	Retinoblastoma	Rate	1991	0.311748	0.521401	0.116999
770	Deaths	India	Male	Age-standardized	Retinoblastoma	Rate	1990	0.325535	0.564019	0.120272
771	Deaths	India	Male	Age-standardized	Retinoblastoma	Rate	1992	0.316355	0.543438	0.119847
772	Deaths	India	Male	Age-standardized	Retinoblastoma	Rate	1994	0.31504	0.533162	0.12133
773	Deaths	India	Male	Age-standardized	Retinoblastoma	Rate	1995	0.314268	0.535293	0.126482
774	Deaths	India	Male	Age-standardized	Retinoblastoma	Rate	1997	0.309667	0.52006	0.128518
775	Deaths	India	Male	Age-standardized	Retinoblastoma	Rate	1998	0.30212	0.506427	0.129069
776	Deaths	India	Male	Age-standardized	Retinoblastoma	Rate	1999	0.287077	0.484773	0.126122
777	Deaths	India	Male	Age-standardized	Retinoblastoma	Rate	2000	0.277496	0.4938	0.123273
778	Deaths	India	Male	Age-standardized	Retinoblastoma	Rate	2001	0.26813	0.467678	0.124056
779	Deaths	India	Male	Age-standardized	Retinoblastoma	Rate	2003	0.248708	0.442843	0.110798
780	Deaths	India	Male	Age-standardized	Retinoblastoma	Rate	2004	0.242578	0.423069	0.112876
781	Deaths	India	Male	Age-standardized	Retinoblastoma	Rate	2005	0.23379	0.411694	0.110075
782	Deaths	India	Male	Age-standardized	Retinoblastoma	Rate	2006	0.226196	0.391091	0.112726
783	Deaths	India	Male	Age-standardized	Retinoblastoma	Rate	2007	0.217685	0.369865	0.110161
784	Deaths	India	Male	Age-standardized	Retinoblastoma	Rate	2008	0.212204	0.364283	0.105915
785	Deaths	India	Male	Age-standardized	Retinoblastoma	Rate	2009	0.202077	0.345076	0.100955
786	Deaths	India	Male	Age-standardized	Retinoblastoma	Rate	2010	0.192291	0.33378	0.0984014
787	Deaths	India	Male	Age-standardized	Retinoblastoma	Rate	2011	0.195163	0.329329	0.100999
788	Deaths	India	Male	Age-standardized	Retinoblastoma	Rate	2012	0.200595	0.350581	0.0992594
789	Deaths	India	Male	Age-standardized	Retinoblastoma	Rate	2013	0.20467	0.348542	0.10672
790	Deaths	India	Male	Age-standardized	Retinoblastoma	Rate	2014	0.201535	0.34108	0.104503
791	Deaths	India	Male	Age-standardized	Retinoblastoma	Rate	2015	0.203296	0.329389	0.108432
792	Deaths	India	Male	Age-standardized	Retinoblastoma	Rate	2016	0.20032	0.33774	0.104155
793	Deaths	India	Male	Age-standardized	Retinoblastoma	Rate	2017	0.198108	0.327942	0.102966
794	Deaths	India	Male	Age-standardized	Retinoblastoma	Rate	2018	0.1991	0.335138	0.101628
795	Deaths	India	Male	Age-standardized	Retinoblastoma	Rate	2019	0.202106	0.333765	0.10682
796	Deaths	India	Male	Age-standardized	Retinoblastoma	Rate	2021	0.190804	0.320218	0.0990232
797	Deaths	India	Male	Age-standardized	Retinoblastoma	Rate	1996	0.312796	0.524743	0.128779
798	Deaths	India	Male	Age-standardized	Retinoblastoma	Rate	2002	0.257342	0.442769	0.119469
799	Deaths	India	Male	Age-standardized	Retinoblastoma	Rate	1993	0.316796	0.54059	0.126637
800	Deaths	India	Male	Age-standardized	Retinoblastoma	Rate	2020	0.202343	0.333719	0.105068
801	Deaths	India	Female	Age-standardized	Retinoblastoma	Rate	1991	0.259494	0.441152	0.0870719
802	Deaths	India	Female	Age-standardized	Retinoblastoma	Rate	1990	0.268066	0.452739	0.0950733
803	Deaths	India	Female	Age-standardized	Retinoblastoma	Rate	1992	0.259807	0.434639	0.0916392
804	Deaths	India	Female	Age-standardized	Retinoblastoma	Rate	1994	0.266392	0.427142	0.0931975
805	Deaths	India	Female	Age-standardized	Retinoblastoma	Rate	1995	0.270035	0.428747	0.0980775
806	Deaths	India	Female	Age-standardized	Retinoblastoma	Rate	1997	0.264977	0.425304	0.098188
807	Deaths	India	Female	Age-standardized	Retinoblastoma	Rate	1998	0.257506	0.413378	0.101382
808	Deaths	India	Female	Age-standardized	Retinoblastoma	Rate	1999	0.249992	0.409917	0.101561
809	Deaths	India	Female	Age-standardized	Retinoblastoma	Rate	2000	0.241254	0.409825	0.0962465
810	Deaths	India	Female	Age-standardized	Retinoblastoma	Rate	2001	0.228386	0.383851	0.0944965
811	Deaths	India	Female	Age-standardized	Retinoblastoma	Rate	2003	0.21191	0.355171	0.0910144
812	Deaths	India	Female	Age-standardized	Retinoblastoma	Rate	2004	0.208408	0.356171	0.0934565
813	Deaths	India	Female	Age-standardized	Retinoblastoma	Rate	2005	0.207087	0.349342	0.0883144
814	Deaths	India	Female	Age-standardized	Retinoblastoma	Rate	2006	0.20325	0.354972	0.0891652
815	Deaths	India	Female	Age-standardized	Retinoblastoma	Rate	2007	0.196903	0.334902	0.0894181
816	Deaths	India	Female	Age-standardized	Retinoblastoma	Rate	2008	0.191709	0.318114	0.0848527
817	Deaths	India	Female	Age-standardized	Retinoblastoma	Rate	2009	0.183709	0.308805	0.082586
818	Deaths	India	Female	Age-standardized	Retinoblastoma	Rate	2010	0.178169	0.284495	0.0790559
819	Deaths	India	Female	Age-standardized	Retinoblastoma	Rate	2011	0.182116	0.299583	0.0795211
820	Deaths	India	Female	Age-standardized	Retinoblastoma	Rate	2012	0.186786	0.29799	0.0814806
821	Deaths	India	Female	Age-standardized	Retinoblastoma	Rate	2013	0.196538	0.323535	0.0861689
822	Deaths	India	Female	Age-standardized	Retinoblastoma	Rate	2014	0.194796	0.316268	0.0872918
823	Deaths	India	Female	Age-standardized	Retinoblastoma	Rate	2015	0.194599	0.324613	0.0885686
824	Deaths	India	Female	Age-standardized	Retinoblastoma	Rate	2016	0.193113	0.327587	0.0866023
825	Deaths	India	Female	Age-standardized	Retinoblastoma	Rate	2017	0.192918	0.321384	0.0868467
826	Deaths	India	Female	Age-standardized	Retinoblastoma	Rate	2018	0.194489	0.334933	0.0859862
827	Deaths	India	Female	Age-standardized	Retinoblastoma	Rate	2019	0.198869	0.339976	0.0883979
828	Deaths	India	Female	Age-standardized	Retinoblastoma	Rate	2021	0.163795	0.280658	0.0687459
829	Deaths	India	Female	Age-standardized	Retinoblastoma	Rate	1996	0.269615	0.437195	0.100147
830	Deaths	India	Female	Age-standardized	Retinoblastoma	Rate	2002	0.217573	0.359289	0.0908374
831	Deaths	India	Female	Age-standardized	Retinoblastoma	Rate	1993	0.261342	0.43341	0.0920874
832	Deaths	India	Female	Age-standardized	Retinoblastoma	Rate	2020	0.174166	0.300266	0.0788973
833	Deaths	India	Both	Age-standardized	Retinoblastoma	Rate	1991	0.286717	0.43504	0.130087
834	Deaths	India	Both	Age-standardized	Retinoblastoma	Rate	1990	0.297956	0.461042	0.135267
835	Deaths	India	Both	Age-standardized	Retinoblastoma	Rate	1992	0.28929	0.448048	0.135779
836	Deaths	India	Both	Age-standardized	Retinoblastoma	Rate	1994	0.291803	0.446343	0.138169
837	Deaths	India	Both	Age-standardized	Retinoblastoma	Rate	1995	0.293155	0.450265	0.1419
838	Deaths	India	Both	Age-standardized	Retinoblastoma	Rate	1997	0.288358	0.447466	0.144012
839	Deaths	India	Both	Age-standardized	Retinoblastoma	Rate	1998	0.280858	0.423226	0.14926
840	Deaths	India	Both	Age-standardized	Retinoblastoma	Rate	1999	0.269402	0.401364	0.142351
841	Deaths	India	Both	Age-standardized	Retinoblastoma	Rate	2000	0.260225	0.394816	0.141581
842	Deaths	India	Both	Age-standardized	Retinoblastoma	Rate	2001	0.24919	0.380096	0.1358
843	Deaths	India	Both	Age-standardized	Retinoblastoma	Rate	2003	0.231167	0.351867	0.132971
844	Deaths	India	Both	Age-standardized	Retinoblastoma	Rate	2004	0.226288	0.344883	0.131373
845	Deaths	India	Both	Age-standardized	Retinoblastoma	Rate	2005	0.221058	0.332835	0.130889
846	Deaths	India	Both	Age-standardized	Retinoblastoma	Rate	2006	0.215252	0.329396	0.129904
847	Deaths	India	Both	Age-standardized	Retinoblastoma	Rate	2007	0.20777	0.316809	0.127362
848	Deaths	India	Both	Age-standardized	Retinoblastoma	Rate	2008	0.202423	0.311741	0.124868
849	Deaths	India	Both	Age-standardized	Retinoblastoma	Rate	2009	0.193309	0.288581	0.119677
850	Deaths	India	Both	Age-standardized	Retinoblastoma	Rate	2010	0.185546	0.282067	0.114759
851	Deaths	India	Both	Age-standardized	Retinoblastoma	Rate	2011	0.18893	0.288267	0.117939
852	Deaths	India	Both	Age-standardized	Retinoblastoma	Rate	2012	0.193997	0.290555	0.11564
853	Deaths	India	Both	Age-standardized	Retinoblastoma	Rate	2013	0.200781	0.301065	0.125895
854	Deaths	India	Both	Age-standardized	Retinoblastoma	Rate	2014	0.198312	0.291885	0.120706
855	Deaths	India	Both	Age-standardized	Retinoblastoma	Rate	2015	0.199138	0.292487	0.119798
856	Deaths	India	Both	Age-standardized	Retinoblastoma	Rate	2016	0.196874	0.299259	0.119927
857	Deaths	India	Both	Age-standardized	Retinoblastoma	Rate	2017	0.195623	0.293747	0.117327
858	Deaths	India	Both	Age-standardized	Retinoblastoma	Rate	2018	0.196891	0.295588	0.116063
859	Deaths	India	Both	Age-standardized	Retinoblastoma	Rate	2019	0.200551	0.306211	0.121615
860	Deaths	India	Both	Age-standardized	Retinoblastoma	Rate	2021	0.177938	0.274274	0.102071
861	Deaths	India	Both	Age-standardized	Retinoblastoma	Rate	1996	0.292201	0.441365	0.144223
862	Deaths	India	Both	Age-standardized	Retinoblastoma	Rate	2002	0.238386	0.365166	0.136752
863	Deaths	India	Both	Age-standardized	Retinoblastoma	Rate	1993	0.29028	0.449146	0.139582
864	Deaths	India	Both	Age-standardized	Retinoblastoma	Rate	2020	0.188918	0.291064	0.11257
865	Deaths	Northern Mariana Islands	Male	Age-standardized	Retinoblastoma	Rate	1991	0.016247	0.0599295	0.00375324
866	Deaths	Northern Mariana Islands	Male	Age-standardized	Retinoblastoma	Rate	1990	0.0162168	0.0587609	0.00352082
867	Deaths	Northern Mariana Islands	Male	Age-standardized	Retinoblastoma	Rate	1992	0.0166047	0.0585653	0.00373737
868	Deaths	Northern Mariana Islands	Male	Age-standardized	Retinoblastoma	Rate	1994	0.0177039	0.0651699	0.00409573
869	Deaths	Northern Mariana Islands	Male	Age-standardized	Retinoblastoma	Rate	1995	0.0181976	0.0715045	0.00417064
870	Deaths	Northern Mariana Islands	Male	Age-standardized	Retinoblastoma	Rate	1997	0.0179627	0.0571918	0.00457019
871	Deaths	Northern Mariana Islands	Male	Age-standardized	Retinoblastoma	Rate	1998	0.0172872	0.054304	0.00449768
872	Deaths	Northern Mariana Islands	Male	Age-standardized	Retinoblastoma	Rate	1999	0.0169138	0.0514047	0.00450266
873	Deaths	Northern Mariana Islands	Male	Age-standardized	Retinoblastoma	Rate	2000	0.0167011	0.0501066	0.00434866
874	Deaths	Northern Mariana Islands	Male	Age-standardized	Retinoblastoma	Rate	2001	0.0175814	0.0544901	0.00436397
875	Deaths	Northern Mariana Islands	Male	Age-standardized	Retinoblastoma	Rate	2003	0.0216917	0.0712381	0.00475387
876	Deaths	Northern Mariana Islands	Male	Age-standardized	Retinoblastoma	Rate	2004	0.0232661	0.0756121	0.00487871
877	Deaths	Northern Mariana Islands	Male	Age-standardized	Retinoblastoma	Rate	2005	0.0240629	0.0758339	0.00487679
878	Deaths	Northern Mariana Islands	Male	Age-standardized	Retinoblastoma	Rate	2006	0.0221293	0.0695731	0.00465931
879	Deaths	Northern Mariana Islands	Male	Age-standardized	Retinoblastoma	Rate	2007	0.0199786	0.0599577	0.00436975
880	Deaths	Northern Mariana Islands	Male	Age-standardized	Retinoblastoma	Rate	2008	0.0180954	0.0524343	0.00407421
881	Deaths	Northern Mariana Islands	Male	Age-standardized	Retinoblastoma	Rate	2009	0.016616	0.047651	0.00388134
882	Deaths	Northern Mariana Islands	Male	Age-standardized	Retinoblastoma	Rate	2010	0.0165079	0.045567	0.00369328
883	Deaths	Northern Mariana Islands	Male	Age-standardized	Retinoblastoma	Rate	2011	0.0164051	0.0501686	0.00367013
884	Deaths	Northern Mariana Islands	Male	Age-standardized	Retinoblastoma	Rate	2012	0.0163698	0.0490256	0.00385209
885	Deaths	Northern Mariana Islands	Male	Age-standardized	Retinoblastoma	Rate	2013	0.0161528	0.0478079	0.00372977
886	Deaths	Northern Mariana Islands	Male	Age-standardized	Retinoblastoma	Rate	2014	0.0158395	0.0472369	0.00369838
887	Deaths	Northern Mariana Islands	Male	Age-standardized	Retinoblastoma	Rate	2015	0.0155148	0.0498186	0.00373505
888	Deaths	Northern Mariana Islands	Male	Age-standardized	Retinoblastoma	Rate	2016	0.0153016	0.0521511	0.00369066
889	Deaths	Northern Mariana Islands	Male	Age-standardized	Retinoblastoma	Rate	2017	0.0147104	0.0499649	0.00358001
890	Deaths	Northern Mariana Islands	Male	Age-standardized	Retinoblastoma	Rate	2018	0.0143415	0.0479867	0.00350177
891	Deaths	Northern Mariana Islands	Male	Age-standardized	Retinoblastoma	Rate	2019	0.0141009	0.04632	0.00328465
892	Deaths	Northern Mariana Islands	Male	Age-standardized	Retinoblastoma	Rate	2021	0.0102301	0.032679	0.00247555
893	Deaths	Northern Mariana Islands	Male	Age-standardized	Retinoblastoma	Rate	1996	0.0182869	0.0636494	0.00432206
894	Deaths	Northern Mariana Islands	Male	Age-standardized	Retinoblastoma	Rate	2002	0.0194296	0.0603912	0.00448886
895	Deaths	Northern Mariana Islands	Male	Age-standardized	Retinoblastoma	Rate	1993	0.0171408	0.0629845	0.00394194
896	Deaths	Northern Mariana Islands	Male	Age-standardized	Retinoblastoma	Rate	2020	0.0131858	0.0419702	0.00304024
897	Deaths	Northern Mariana Islands	Female	Age-standardized	Retinoblastoma	Rate	1991	4.43459e-05	0.000102681	1.58981e-05
898	Deaths	Northern Mariana Islands	Female	Age-standardized	Retinoblastoma	Rate	1990	4.65003e-05	0.000106039	1.68784e-05
899	Deaths	Northern Mariana Islands	Female	Age-standardized	Retinoblastoma	Rate	1992	4.04978e-05	9.56502e-05	1.45955e-05
900	Deaths	Northern Mariana Islands	Female	Age-standardized	Retinoblastoma	Rate	1994	3.26029e-05	7.81591e-05	1.15306e-05
901	Deaths	Northern Mariana Islands	Female	Age-standardized	Retinoblastoma	Rate	1995	3.09811e-05	7.62068e-05	1.07233e-05
902	Deaths	Northern Mariana Islands	Female	Age-standardized	Retinoblastoma	Rate	1997	3.54902e-05	8.37374e-05	1.28805e-05
903	Deaths	Northern Mariana Islands	Female	Age-standardized	Retinoblastoma	Rate	1998	4.00713e-05	9.27946e-05	1.4796e-05
904	Deaths	Northern Mariana Islands	Female	Age-standardized	Retinoblastoma	Rate	1999	3.72719e-05	9.23634e-05	1.37282e-05
905	Deaths	Northern Mariana Islands	Female	Age-standardized	Retinoblastoma	Rate	2000	3.90775e-05	9.30227e-05	1.47148e-05
906	Deaths	Northern Mariana Islands	Female	Age-standardized	Retinoblastoma	Rate	2001	3.73556e-05	8.79144e-05	1.41609e-05
907	Deaths	Northern Mariana Islands	Female	Age-standardized	Retinoblastoma	Rate	2003	3.21098e-05	7.60919e-05	1.22605e-05
908	Deaths	Northern Mariana Islands	Female	Age-standardized	Retinoblastoma	Rate	2004	3.30229e-05	7.56376e-05	1.28938e-05
909	Deaths	Northern Mariana Islands	Female	Age-standardized	Retinoblastoma	Rate	2005	3.75484e-05	8.33718e-05	1.57208e-05
910	Deaths	Northern Mariana Islands	Female	Age-standardized	Retinoblastoma	Rate	2006	4.5928e-05	9.0982e-05	2.06712e-05
911	Deaths	Northern Mariana Islands	Female	Age-standardized	Retinoblastoma	Rate	2007	5.04027e-05	9.91599e-05	2.22798e-05
912	Deaths	Northern Mariana Islands	Female	Age-standardized	Retinoblastoma	Rate	2008	5.38395e-05	0.000106564	2.29626e-05
913	Deaths	Northern Mariana Islands	Female	Age-standardized	Retinoblastoma	Rate	2009	5.43172e-05	0.000107018	2.34644e-05
914	Deaths	Northern Mariana Islands	Female	Age-standardized	Retinoblastoma	Rate	2010	5.24061e-05	0.000105792	2.29039e-05
915	Deaths	Northern Mariana Islands	Female	Age-standardized	Retinoblastoma	Rate	2011	5.02403e-05	0.000100557	2.2231e-05
916	Deaths	Northern Mariana Islands	Female	Age-standardized	Retinoblastoma	Rate	2012	4.65201e-05	9.27296e-05	2.0159e-05
917	Deaths	Northern Mariana Islands	Female	Age-standardized	Retinoblastoma	Rate	2013	4.38212e-05	8.97668e-05	1.84798e-05
918	Deaths	Northern Mariana Islands	Female	Age-standardized	Retinoblastoma	Rate	2014	4.13813e-05	8.64724e-05	1.73094e-05
919	Deaths	Northern Mariana Islands	Female	Age-standardized	Retinoblastoma	Rate	2015	3.89588e-05	8.31971e-05	1.6208e-05
920	Deaths	Northern Mariana Islands	Female	Age-standardized	Retinoblastoma	Rate	2016	3.68596e-05	8.20187e-05	1.37236e-05
921	Deaths	Northern Mariana Islands	Female	Age-standardized	Retinoblastoma	Rate	2017	3.34469e-05	7.97532e-05	1.18243e-05
922	Deaths	Northern Mariana Islands	Female	Age-standardized	Retinoblastoma	Rate	2018	3.25822e-05	8.05319e-05	1.16586e-05
923	Deaths	Northern Mariana Islands	Female	Age-standardized	Retinoblastoma	Rate	2019	3.17562e-05	7.78954e-05	1.09606e-05
924	Deaths	Northern Mariana Islands	Female	Age-standardized	Retinoblastoma	Rate	2021	2.64536e-05	6.41658e-05	9.15238e-06
925	Deaths	Northern Mariana Islands	Female	Age-standardized	Retinoblastoma	Rate	1996	3.21795e-05	7.84726e-05	1.11949e-05
926	Deaths	Northern Mariana Islands	Female	Age-standardized	Retinoblastoma	Rate	2002	3.42606e-05	8.06146e-05	1.34317e-05
927	Deaths	Northern Mariana Islands	Female	Age-standardized	Retinoblastoma	Rate	1993	3.60655e-05	8.61982e-05	1.24767e-05
928	Deaths	Northern Mariana Islands	Female	Age-standardized	Retinoblastoma	Rate	2020	2.93738e-05	6.95468e-05	1.03444e-05
929	Deaths	Northern Mariana Islands	Both	Age-standardized	Retinoblastoma	Rate	1991	0.00831407	0.0306077	0.00193918
930	Deaths	Northern Mariana Islands	Both	Age-standardized	Retinoblastoma	Rate	1990	0.00825761	0.0298655	0.00181428
931	Deaths	Northern Mariana Islands	Both	Age-standardized	Retinoblastoma	Rate	1992	0.00851131	0.0299663	0.00194932
932	Deaths	Northern Mariana Islands	Both	Age-standardized	Retinoblastoma	Rate	1994	0.00906312	0.0333214	0.00210617
933	Deaths	Northern Mariana Islands	Both	Age-standardized	Retinoblastoma	Rate	1995	0.00930238	0.0365064	0.00214368
934	Deaths	Northern Mariana Islands	Both	Age-standardized	Retinoblastoma	Rate	1997	0.00917329	0.0291742	0.00234778
935	Deaths	Northern Mariana Islands	Both	Age-standardized	Retinoblastoma	Rate	1998	0.00883232	0.0276975	0.00231752
936	Deaths	Northern Mariana Islands	Both	Age-standardized	Retinoblastoma	Rate	1999	0.0086411	0.0262276	0.0023168
937	Deaths	Northern Mariana Islands	Both	Age-standardized	Retinoblastoma	Rate	2000	0.00853085	0.0255657	0.00225698
938	Deaths	Northern Mariana Islands	Both	Age-standardized	Retinoblastoma	Rate	2001	0.00897097	0.0277648	0.00225053
939	Deaths	Northern Mariana Islands	Both	Age-standardized	Retinoblastoma	Rate	2003	0.0110293	0.0361948	0.00244237
940	Deaths	Northern Mariana Islands	Both	Age-standardized	Retinoblastoma	Rate	2004	0.0118162	0.0383612	0.00250292
941	Deaths	Northern Mariana Islands	Both	Age-standardized	Retinoblastoma	Rate	2005	0.0122222	0.0384809	0.00250207
942	Deaths	Northern Mariana Islands	Both	Age-standardized	Retinoblastoma	Rate	2006	0.011259	0.0353444	0.00239413
943	Deaths	Northern Mariana Islands	Both	Age-standardized	Retinoblastoma	Rate	2007	0.0101873	0.0305255	0.00225718
944	Deaths	Northern Mariana Islands	Both	Age-standardized	Retinoblastoma	Rate	2008	0.00924693	0.0267384	0.00209753
945	Deaths	Northern Mariana Islands	Both	Age-standardized	Retinoblastoma	Rate	2009	0.00850617	0.0243452	0.0020042
946	Deaths	Northern Mariana Islands	Both	Age-standardized	Retinoblastoma	Rate	2010	0.00846251	0.023323	0.00190911
947	Deaths	Northern Mariana Islands	Both	Age-standardized	Retinoblastoma	Rate	2011	0.00842329	0.0257106	0.00190083
948	Deaths	Northern Mariana Islands	Both	Age-standardized	Retinoblastoma	Rate	2012	0.00842062	0.0251701	0.00199935
949	Deaths	Northern Mariana Islands	Both	Age-standardized	Retinoblastoma	Rate	2013	0.0083279	0.0246072	0.00194236
950	Deaths	Northern Mariana Islands	Both	Age-standardized	Retinoblastoma	Rate	2014	0.0081861	0.0243697	0.001925
951	Deaths	Northern Mariana Islands	Both	Age-standardized	Retinoblastoma	Rate	2015	0.00803506	0.0257589	0.00195062
952	Deaths	Northern Mariana Islands	Both	Age-standardized	Retinoblastoma	Rate	2016	0.0079358	0.0270016	0.00192905
953	Deaths	Northern Mariana Islands	Both	Age-standardized	Retinoblastoma	Rate	2017	0.00763556	0.0259006	0.00187094
954	Deaths	Northern Mariana Islands	Both	Age-standardized	Retinoblastoma	Rate	2018	0.00744818	0.0248828	0.00183108
955	Deaths	Northern Mariana Islands	Both	Age-standardized	Retinoblastoma	Rate	2019	0.00732478	0.0240221	0.00172103
956	Deaths	Northern Mariana Islands	Both	Age-standardized	Retinoblastoma	Rate	2021	0.00531645	0.0169521	0.00129777
957	Deaths	Northern Mariana Islands	Both	Age-standardized	Retinoblastoma	Rate	1996	0.00933974	0.0324662	0.00222346
958	Deaths	Northern Mariana Islands	Both	Age-standardized	Retinoblastoma	Rate	2002	0.00989702	0.0307301	0.0023099
959	Deaths	Northern Mariana Islands	Both	Age-standardized	Retinoblastoma	Rate	1993	0.00878467	0.0322323	0.00203411
960	Deaths	Northern Mariana Islands	Both	Age-standardized	Retinoblastoma	Rate	2020	0.0068514	0.0217733	0.00160288
961	Deaths	Taiwan (Province of China)	Male	Age-standardized	Retinoblastoma	Rate	1991	0.0239206	0.0368515	0.0157299
962	Deaths	Taiwan (Province of China)	Male	Age-standardized	Retinoblastoma	Rate	1990	0.0245964	0.0378256	0.0157725
963	Deaths	Taiwan (Province of China)	Male	Age-standardized	Retinoblastoma	Rate	1992	0.0234074	0.035118	0.0152892
964	Deaths	Taiwan (Province of China)	Male	Age-standardized	Retinoblastoma	Rate	1994	0.0211993	0.031659	0.0141681
965	Deaths	Taiwan (Province of China)	Male	Age-standardized	Retinoblastoma	Rate	1995	0.0192841	0.0289114	0.012434
966	Deaths	Taiwan (Province of China)	Male	Age-standardized	Retinoblastoma	Rate	1997	0.0150738	0.0225348	0.00951945
967	Deaths	Taiwan (Province of China)	Male	Age-standardized	Retinoblastoma	Rate	1998	0.01498	0.0225293	0.00949377
968	Deaths	Taiwan (Province of China)	Male	Age-standardized	Retinoblastoma	Rate	1999	0.0155335	0.0235862	0.00977882
969	Deaths	Taiwan (Province of China)	Male	Age-standardized	Retinoblastoma	Rate	2000	0.0167434	0.0249919	0.0105946
970	Deaths	Taiwan (Province of China)	Male	Age-standardized	Retinoblastoma	Rate	2001	0.0171269	0.0254226	0.0108602
971	Deaths	Taiwan (Province of China)	Male	Age-standardized	Retinoblastoma	Rate	2003	0.0196228	0.0299244	0.012633
972	Deaths	Taiwan (Province of China)	Male	Age-standardized	Retinoblastoma	Rate	2004	0.0230769	0.0346677	0.0147639
973	Deaths	Taiwan (Province of China)	Male	Age-standardized	Retinoblastoma	Rate	2005	0.0274349	0.0419913	0.0175902
974	Deaths	Taiwan (Province of China)	Male	Age-standardized	Retinoblastoma	Rate	2006	0.02797	0.0442265	0.0177599
975	Deaths	Taiwan (Province of China)	Male	Age-standardized	Retinoblastoma	Rate	2007	0.0301536	0.0467317	0.0192662
976	Deaths	Taiwan (Province of China)	Male	Age-standardized	Retinoblastoma	Rate	2008	0.0349217	0.0534068	0.022142
977	Deaths	Taiwan (Province of China)	Male	Age-standardized	Retinoblastoma	Rate	2009	0.0349239	0.0532134	0.0213604
978	Deaths	Taiwan (Province of China)	Male	Age-standardized	Retinoblastoma	Rate	2010	0.0325502	0.0501969	0.0200499
979	Deaths	Taiwan (Province of China)	Male	Age-standardized	Retinoblastoma	Rate	2011	0.0339923	0.0528255	0.0217949
980	Deaths	Taiwan (Province of China)	Male	Age-standardized	Retinoblastoma	Rate	2012	0.0353408	0.054775	0.0229164
981	Deaths	Taiwan (Province of China)	Male	Age-standardized	Retinoblastoma	Rate	2013	0.0347647	0.0539183	0.0220877
982	Deaths	Taiwan (Province of China)	Male	Age-standardized	Retinoblastoma	Rate	2014	0.0331747	0.0509626	0.0200053
983	Deaths	Taiwan (Province of China)	Male	Age-standardized	Retinoblastoma	Rate	2015	0.0332462	0.0546604	0.0192661
984	Deaths	Taiwan (Province of China)	Male	Age-standardized	Retinoblastoma	Rate	2016	0.0314257	0.0543389	0.0176271
985	Deaths	Taiwan (Province of China)	Male	Age-standardized	Retinoblastoma	Rate	2017	0.0297665	0.0537588	0.0161382
986	Deaths	Taiwan (Province of China)	Male	Age-standardized	Retinoblastoma	Rate	2018	0.0289507	0.0543926	0.0152308
987	Deaths	Taiwan (Province of China)	Male	Age-standardized	Retinoblastoma	Rate	2019	0.0286059	0.054817	0.0136799
988	Deaths	Taiwan (Province of China)	Male	Age-standardized	Retinoblastoma	Rate	2021	0.0261254	0.0509825	0.0113037
989	Deaths	Taiwan (Province of China)	Male	Age-standardized	Retinoblastoma	Rate	1996	0.0166978	0.024829	0.0108581
990	Deaths	Taiwan (Province of China)	Male	Age-standardized	Retinoblastoma	Rate	2002	0.0177659	0.0268893	0.0111899
991	Deaths	Taiwan (Province of China)	Male	Age-standardized	Retinoblastoma	Rate	1993	0.0227272	0.0340274	0.0143835
992	Deaths	Taiwan (Province of China)	Male	Age-standardized	Retinoblastoma	Rate	2020	0.0259319	0.0500754	0.0118534
993	Deaths	Taiwan (Province of China)	Female	Age-standardized	Retinoblastoma	Rate	1991	0.0210908	0.0309697	0.0135514
994	Deaths	Taiwan (Province of China)	Female	Age-standardized	Retinoblastoma	Rate	1990	0.0221097	0.0325447	0.014355
995	Deaths	Taiwan (Province of China)	Female	Age-standardized	Retinoblastoma	Rate	1992	0.0197861	0.0300631	0.0129267
996	Deaths	Taiwan (Province of China)	Female	Age-standardized	Retinoblastoma	Rate	1994	0.0168258	0.0252417	0.0112438
997	Deaths	Taiwan (Province of China)	Female	Age-standardized	Retinoblastoma	Rate	1995	0.0148867	0.0224555	0.00998837
998	Deaths	Taiwan (Province of China)	Female	Age-standardized	Retinoblastoma	Rate	1997	0.0127687	0.0191636	0.00865552
999	Deaths	Taiwan (Province of China)	Female	Age-standardized	Retinoblastoma	Rate	1998	0.0141977	0.0213553	0.00937314
1000	Deaths	Taiwan (Province of China)	Female	Age-standardized	Retinoblastoma	Rate	1999	0.0166182	0.0248821	0.0110738
1001	Deaths	Taiwan (Province of China)	Female	Age-standardized	Retinoblastoma	Rate	2000	0.0196653	0.0295603	0.0130297
1002	Deaths	Taiwan (Province of China)	Female	Age-standardized	Retinoblastoma	Rate	2001	0.0228392	0.0354228	0.0151357
1003	Deaths	Taiwan (Province of China)	Female	Age-standardized	Retinoblastoma	Rate	2003	0.0357891	0.0563558	0.0235813
1004	Deaths	Taiwan (Province of China)	Female	Age-standardized	Retinoblastoma	Rate	2004	0.0397066	0.0617038	0.0259599
1005	Deaths	Taiwan (Province of China)	Female	Age-standardized	Retinoblastoma	Rate	2005	0.040213	0.0615531	0.0264884
1006	Deaths	Taiwan (Province of China)	Female	Age-standardized	Retinoblastoma	Rate	2006	0.0429897	0.0658911	0.0281362
1007	Deaths	Taiwan (Province of China)	Female	Age-standardized	Retinoblastoma	Rate	2007	0.0426613	0.0641401	0.0281188
1008	Deaths	Taiwan (Province of China)	Female	Age-standardized	Retinoblastoma	Rate	2008	0.0432174	0.0643365	0.0283616
1009	Deaths	Taiwan (Province of China)	Female	Age-standardized	Retinoblastoma	Rate	2009	0.043044	0.0653199	0.0272557
1010	Deaths	Taiwan (Province of China)	Female	Age-standardized	Retinoblastoma	Rate	2010	0.0403396	0.0619358	0.0254403
1011	Deaths	Taiwan (Province of China)	Female	Age-standardized	Retinoblastoma	Rate	2011	0.0414605	0.0648411	0.0261364
1012	Deaths	Taiwan (Province of China)	Female	Age-standardized	Retinoblastoma	Rate	2012	0.0437407	0.0668282	0.0281108
1013	Deaths	Taiwan (Province of China)	Female	Age-standardized	Retinoblastoma	Rate	2013	0.0405757	0.0628426	0.0255664
1014	Deaths	Taiwan (Province of China)	Female	Age-standardized	Retinoblastoma	Rate	2014	0.038374	0.0589621	0.0238204
1015	Deaths	Taiwan (Province of China)	Female	Age-standardized	Retinoblastoma	Rate	2015	0.0380386	0.0591283	0.0240689
1016	Deaths	Taiwan (Province of China)	Female	Age-standardized	Retinoblastoma	Rate	2016	0.0377506	0.0613105	0.0228003
1017	Deaths	Taiwan (Province of China)	Female	Age-standardized	Retinoblastoma	Rate	2017	0.0371546	0.0612375	0.0210528
1018	Deaths	Taiwan (Province of China)	Female	Age-standardized	Retinoblastoma	Rate	2018	0.0360987	0.0628078	0.0199446
1019	Deaths	Taiwan (Province of China)	Female	Age-standardized	Retinoblastoma	Rate	2019	0.0355665	0.0659454	0.0186037
1020	Deaths	Taiwan (Province of China)	Female	Age-standardized	Retinoblastoma	Rate	2021	0.0346103	0.0679198	0.0157781
1021	Deaths	Taiwan (Province of China)	Female	Age-standardized	Retinoblastoma	Rate	1996	0.01369	0.0208483	0.00921328
1022	Deaths	Taiwan (Province of China)	Female	Age-standardized	Retinoblastoma	Rate	2002	0.0301491	0.0467847	0.0201406
1023	Deaths	Taiwan (Province of China)	Female	Age-standardized	Retinoblastoma	Rate	1993	0.0187781	0.0286046	0.0122291
1024	Deaths	Taiwan (Province of China)	Female	Age-standardized	Retinoblastoma	Rate	2020	0.0329345	0.0637223	0.0163691
1025	Deaths	Taiwan (Province of China)	Both	Age-standardized	Retinoblastoma	Rate	1991	0.0225593	0.0303511	0.0163057
1026	Deaths	Taiwan (Province of China)	Both	Age-standardized	Retinoblastoma	Rate	1990	0.0233976	0.0317026	0.0169746
1027	Deaths	Taiwan (Province of China)	Both	Age-standardized	Retinoblastoma	Rate	1992	0.0216686	0.0290283	0.0158628
1028	Deaths	Taiwan (Province of China)	Both	Age-standardized	Retinoblastoma	Rate	1994	0.0191027	0.0256252	0.0140239
1029	Deaths	Taiwan (Province of China)	Both	Age-standardized	Retinoblastoma	Rate	1995	0.0171769	0.0232171	0.0126316
1030	Deaths	Taiwan (Province of China)	Both	Age-standardized	Retinoblastoma	Rate	1997	0.0139698	0.0190497	0.0102609
1031	Deaths	Taiwan (Province of China)	Both	Age-standardized	Retinoblastoma	Rate	1998	0.0146056	0.0201937	0.0106344
1032	Deaths	Taiwan (Province of China)	Both	Age-standardized	Retinoblastoma	Rate	1999	0.016053	0.0219189	0.0117146
1033	Deaths	Taiwan (Province of China)	Both	Age-standardized	Retinoblastoma	Rate	2000	0.0181416	0.0249129	0.0129818
1034	Deaths	Taiwan (Province of China)	Both	Age-standardized	Retinoblastoma	Rate	2001	0.0198591	0.0273186	0.0145379
1035	Deaths	Taiwan (Province of China)	Both	Age-standardized	Retinoblastoma	Rate	2003	0.0273476	0.0389739	0.0195147
1036	Deaths	Taiwan (Province of China)	Both	Age-standardized	Retinoblastoma	Rate	2004	0.03102	0.0435137	0.0221833
1037	Deaths	Taiwan (Province of China)	Both	Age-standardized	Retinoblastoma	Rate	2005	0.0335363	0.0454711	0.024452
1038	Deaths	Taiwan (Province of China)	Both	Age-standardized	Retinoblastoma	Rate	2006	0.0351404	0.047554	0.0253568
1039	Deaths	Taiwan (Province of China)	Both	Age-standardized	Retinoblastoma	Rate	2007	0.0361252	0.0488148	0.0259564
1040	Deaths	Taiwan (Province of China)	Both	Age-standardized	Retinoblastoma	Rate	2008	0.038884	0.0523788	0.0277301
1041	Deaths	Taiwan (Province of China)	Both	Age-standardized	Retinoblastoma	Rate	2009	0.0388056	0.0521219	0.0277339
1042	Deaths	Taiwan (Province of China)	Both	Age-standardized	Retinoblastoma	Rate	2010	0.0362776	0.0492941	0.0254172
1043	Deaths	Taiwan (Province of China)	Both	Age-standardized	Retinoblastoma	Rate	2011	0.0375706	0.0510226	0.0274306
1044	Deaths	Taiwan (Province of China)	Both	Age-standardized	Retinoblastoma	Rate	2012	0.0393698	0.0533894	0.0285354
1045	Deaths	Taiwan (Province of China)	Both	Age-standardized	Retinoblastoma	Rate	2013	0.0375551	0.051692	0.0269125
1046	Deaths	Taiwan (Province of China)	Both	Age-standardized	Retinoblastoma	Rate	2014	0.0356734	0.0500829	0.0251657
1047	Deaths	Taiwan (Province of China)	Both	Age-standardized	Retinoblastoma	Rate	2015	0.0355529	0.0503524	0.0245101
1048	Deaths	Taiwan (Province of China)	Both	Age-standardized	Retinoblastoma	Rate	2016	0.0344715	0.0505284	0.0229764
1049	Deaths	Taiwan (Province of China)	Both	Age-standardized	Retinoblastoma	Rate	2017	0.0333255	0.0504609	0.0217326
1050	Deaths	Taiwan (Province of China)	Both	Age-standardized	Retinoblastoma	Rate	2018	0.0323958	0.0511187	0.0204021
1051	Deaths	Taiwan (Province of China)	Both	Age-standardized	Retinoblastoma	Rate	2019	0.0319624	0.051921	0.0192777
1052	Deaths	Taiwan (Province of China)	Both	Age-standardized	Retinoblastoma	Rate	2021	0.0302199	0.0521142	0.0167827
1053	Deaths	Taiwan (Province of China)	Both	Age-standardized	Retinoblastoma	Rate	1996	0.0152569	0.0210207	0.0110293
1054	Deaths	Taiwan (Province of China)	Both	Age-standardized	Retinoblastoma	Rate	2002	0.0236861	0.0330996	0.0170313
1055	Deaths	Taiwan (Province of China)	Both	Age-standardized	Retinoblastoma	Rate	1993	0.0208327	0.0281531	0.0152077
1056	Deaths	Taiwan (Province of China)	Both	Age-standardized	Retinoblastoma	Rate	2020	0.0293101	0.0492019	0.016961
1057	Deaths	Sri Lanka	Male	Age-standardized	Retinoblastoma	Rate	1991	0.0726532	0.223779	0.0166637
1058	Deaths	Sri Lanka	Male	Age-standardized	Retinoblastoma	Rate	1990	0.0768685	0.235246	0.0173992
1059	Deaths	Sri Lanka	Male	Age-standardized	Retinoblastoma	Rate	1992	0.0711772	0.214271	0.0159819
1060	Deaths	Sri Lanka	Male	Age-standardized	Retinoblastoma	Rate	1994	0.0723424	0.197796	0.0178044
1061	Deaths	Sri Lanka	Male	Age-standardized	Retinoblastoma	Rate	1995	0.0684828	0.200052	0.0173857
1062	Deaths	Sri Lanka	Male	Age-standardized	Retinoblastoma	Rate	1997	0.0722605	0.206999	0.0186619
1063	Deaths	Sri Lanka	Male	Age-standardized	Retinoblastoma	Rate	1998	0.0707058	0.197763	0.0193328
1064	Deaths	Sri Lanka	Male	Age-standardized	Retinoblastoma	Rate	1999	0.0696853	0.191084	0.0197434
1065	Deaths	Sri Lanka	Male	Age-standardized	Retinoblastoma	Rate	2000	0.0703938	0.185239	0.0204268
1066	Deaths	Sri Lanka	Male	Age-standardized	Retinoblastoma	Rate	2001	0.0740377	0.179651	0.022667
1067	Deaths	Sri Lanka	Male	Age-standardized	Retinoblastoma	Rate	2003	0.0737445	0.159654	0.0271922
1068	Deaths	Sri Lanka	Male	Age-standardized	Retinoblastoma	Rate	2004	0.0732507	0.157047	0.0282693
1069	Deaths	Sri Lanka	Male	Age-standardized	Retinoblastoma	Rate	2005	0.0773039	0.160011	0.0336684
1070	Deaths	Sri Lanka	Male	Age-standardized	Retinoblastoma	Rate	2006	0.0719777	0.139839	0.0336757
1071	Deaths	Sri Lanka	Male	Age-standardized	Retinoblastoma	Rate	2007	0.0685302	0.13044	0.0327409
1072	Deaths	Sri Lanka	Male	Age-standardized	Retinoblastoma	Rate	2008	0.0676141	0.130081	0.0334922
1073	Deaths	Sri Lanka	Male	Age-standardized	Retinoblastoma	Rate	2009	0.064396	0.123028	0.0321311
1074	Deaths	Sri Lanka	Male	Age-standardized	Retinoblastoma	Rate	2010	0.0610249	0.115447	0.0297927
1075	Deaths	Sri Lanka	Male	Age-standardized	Retinoblastoma	Rate	2011	0.0573514	0.109476	0.0270014
1076	Deaths	Sri Lanka	Male	Age-standardized	Retinoblastoma	Rate	2012	0.0539466	0.105496	0.0247443
1077	Deaths	Sri Lanka	Male	Age-standardized	Retinoblastoma	Rate	2013	0.052082	0.10616	0.0227558
1078	Deaths	Sri Lanka	Male	Age-standardized	Retinoblastoma	Rate	2014	0.0509193	0.103785	0.0201742
1079	Deaths	Sri Lanka	Male	Age-standardized	Retinoblastoma	Rate	2015	0.0488015	0.106002	0.018011
1080	Deaths	Sri Lanka	Male	Age-standardized	Retinoblastoma	Rate	2016	0.0475252	0.115875	0.015704
1081	Deaths	Sri Lanka	Male	Age-standardized	Retinoblastoma	Rate	2017	0.0463385	0.123327	0.0138704
1082	Deaths	Sri Lanka	Male	Age-standardized	Retinoblastoma	Rate	2018	0.0454895	0.120035	0.0129773
1083	Deaths	Sri Lanka	Male	Age-standardized	Retinoblastoma	Rate	2019	0.0443007	0.121909	0.0113929
1084	Deaths	Sri Lanka	Male	Age-standardized	Retinoblastoma	Rate	2021	0.0315001	0.0960191	0.00752483
1085	Deaths	Sri Lanka	Male	Age-standardized	Retinoblastoma	Rate	1996	0.0723308	0.2083	0.0185032
1086	Deaths	Sri Lanka	Male	Age-standardized	Retinoblastoma	Rate	2002	0.0732101	0.172152	0.0247369
1087	Deaths	Sri Lanka	Male	Age-standardized	Retinoblastoma	Rate	1993	0.0708126	0.208557	0.0167662
1088	Deaths	Sri Lanka	Male	Age-standardized	Retinoblastoma	Rate	2020	0.034299	0.0996006	0.00752648
1089	Deaths	Sri Lanka	Female	Age-standardized	Retinoblastoma	Rate	1991	0.0552097	0.146999	0.0135584
1090	Deaths	Sri Lanka	Female	Age-standardized	Retinoblastoma	Rate	1990	0.0596786	0.153229	0.0148391
1091	Deaths	Sri Lanka	Female	Age-standardized	Retinoblastoma	Rate	1992	0.0542899	0.142476	0.014026
1092	Deaths	Sri Lanka	Female	Age-standardized	Retinoblastoma	Rate	1994	0.0575496	0.146597	0.0143222
1093	Deaths	Sri Lanka	Female	Age-standardized	Retinoblastoma	Rate	1995	0.0524652	0.134607	0.0139229
1094	Deaths	Sri Lanka	Female	Age-standardized	Retinoblastoma	Rate	1997	0.0577171	0.154791	0.0154757
1095	Deaths	Sri Lanka	Female	Age-standardized	Retinoblastoma	Rate	1998	0.0565859	0.153386	0.0155868
1096	Deaths	Sri Lanka	Female	Age-standardized	Retinoblastoma	Rate	1999	0.054941	0.141556	0.0165438
1097	Deaths	Sri Lanka	Female	Age-standardized	Retinoblastoma	Rate	2000	0.0563141	0.140506	0.0185126
1098	Deaths	Sri Lanka	Female	Age-standardized	Retinoblastoma	Rate	2001	0.0630224	0.153054	0.0212975
1099	Deaths	Sri Lanka	Female	Age-standardized	Retinoblastoma	Rate	2003	0.0665278	0.157349	0.0255325
1100	Deaths	Sri Lanka	Female	Age-standardized	Retinoblastoma	Rate	2004	0.0668619	0.154433	0.0271291
1101	Deaths	Sri Lanka	Female	Age-standardized	Retinoblastoma	Rate	2005	0.0722375	0.15547	0.0319842
1102	Deaths	Sri Lanka	Female	Age-standardized	Retinoblastoma	Rate	2006	0.0701469	0.142487	0.0330404
1103	Deaths	Sri Lanka	Female	Age-standardized	Retinoblastoma	Rate	2007	0.0674436	0.13289	0.0325135
1104	Deaths	Sri Lanka	Female	Age-standardized	Retinoblastoma	Rate	2008	0.0671666	0.13231	0.0330682
1105	Deaths	Sri Lanka	Female	Age-standardized	Retinoblastoma	Rate	2009	0.0651225	0.12826	0.0325336
1106	Deaths	Sri Lanka	Female	Age-standardized	Retinoblastoma	Rate	2010	0.0638771	0.122275	0.0319796
1107	Deaths	Sri Lanka	Female	Age-standardized	Retinoblastoma	Rate	2011	0.0605747	0.118518	0.0298226
1108	Deaths	Sri Lanka	Female	Age-standardized	Retinoblastoma	Rate	2012	0.0561329	0.112118	0.0271321
1109	Deaths	Sri Lanka	Female	Age-standardized	Retinoblastoma	Rate	2013	0.0544192	0.108988	0.0250178
1110	Deaths	Sri Lanka	Female	Age-standardized	Retinoblastoma	Rate	2014	0.0530766	0.106607	0.023506
1111	Deaths	Sri Lanka	Female	Age-standardized	Retinoblastoma	Rate	2015	0.050592	0.105934	0.0206618
1112	Deaths	Sri Lanka	Female	Age-standardized	Retinoblastoma	Rate	2016	0.0487565	0.106665	0.0193573
1113	Deaths	Sri Lanka	Female	Age-standardized	Retinoblastoma	Rate	2017	0.0470186	0.107951	0.0164682
1114	Deaths	Sri Lanka	Female	Age-standardized	Retinoblastoma	Rate	2018	0.0457199	0.105432	0.0152337
1115	Deaths	Sri Lanka	Female	Age-standardized	Retinoblastoma	Rate	2019	0.0442411	0.106364	0.0140985
1116	Deaths	Sri Lanka	Female	Age-standardized	Retinoblastoma	Rate	2021	0.0287233	0.0734814	0.00785988
1117	Deaths	Sri Lanka	Female	Age-standardized	Retinoblastoma	Rate	1996	0.0581853	0.157117	0.0158665
1118	Deaths	Sri Lanka	Female	Age-standardized	Retinoblastoma	Rate	2002	0.0645164	0.156978	0.0229502
1119	Deaths	Sri Lanka	Female	Age-standardized	Retinoblastoma	Rate	1993	0.0551406	0.139824	0.0139398
1120	Deaths	Sri Lanka	Female	Age-standardized	Retinoblastoma	Rate	2020	0.0350898	0.0878453	0.010452
1121	Deaths	Sri Lanka	Both	Age-standardized	Retinoblastoma	Rate	1991	0.0640632	0.150132	0.0222597
1122	Deaths	Sri Lanka	Both	Age-standardized	Retinoblastoma	Rate	1990	0.0684046	0.158949	0.0239134
1123	Deaths	Sri Lanka	Both	Age-standardized	Retinoblastoma	Rate	1992	0.062859	0.143187	0.0221604
1124	Deaths	Sri Lanka	Both	Age-standardized	Retinoblastoma	Rate	1994	0.0650517	0.143447	0.0229631
1125	Deaths	Sri Lanka	Both	Age-standardized	Retinoblastoma	Rate	1995	0.0605885	0.131126	0.0226685
1126	Deaths	Sri Lanka	Both	Age-standardized	Retinoblastoma	Rate	1997	0.0650942	0.143604	0.0253892
1127	Deaths	Sri Lanka	Both	Age-standardized	Retinoblastoma	Rate	1998	0.0637525	0.137874	0.0242682
1128	Deaths	Sri Lanka	Both	Age-standardized	Retinoblastoma	Rate	1999	0.0624285	0.131389	0.0237729
1129	Deaths	Sri Lanka	Both	Age-standardized	Retinoblastoma	Rate	2000	0.0634655	0.126954	0.0253736
1130	Deaths	Sri Lanka	Both	Age-standardized	Retinoblastoma	Rate	2001	0.0686184	0.131657	0.0293385
1131	Deaths	Sri Lanka	Both	Age-standardized	Retinoblastoma	Rate	2003	0.070195	0.131838	0.0348973
1132	Deaths	Sri Lanka	Both	Age-standardized	Retinoblastoma	Rate	2004	0.0701102	0.129862	0.0366478
1133	Deaths	Sri Lanka	Both	Age-standardized	Retinoblastoma	Rate	2005	0.0748141	0.130947	0.0426924
1134	Deaths	Sri Lanka	Both	Age-standardized	Retinoblastoma	Rate	2006	0.0710787	0.1186	0.0428998
1135	Deaths	Sri Lanka	Both	Age-standardized	Retinoblastoma	Rate	2007	0.0679973	0.114391	0.0428216
1136	Deaths	Sri Lanka	Both	Age-standardized	Retinoblastoma	Rate	2008	0.0673957	0.111098	0.042966
1137	Deaths	Sri Lanka	Both	Age-standardized	Retinoblastoma	Rate	2009	0.0647556	0.107801	0.0408027
1138	Deaths	Sri Lanka	Both	Age-standardized	Retinoblastoma	Rate	2010	0.0624317	0.104341	0.0386712
1139	Deaths	Sri Lanka	Both	Age-standardized	Retinoblastoma	Rate	2011	0.058941	0.0980519	0.0349094
1140	Deaths	Sri Lanka	Both	Age-standardized	Retinoblastoma	Rate	2012	0.0550239	0.0925409	0.0321783
1141	Deaths	Sri Lanka	Both	Age-standardized	Retinoblastoma	Rate	2013	0.0532338	0.0893684	0.0308345
1142	Deaths	Sri Lanka	Both	Age-standardized	Retinoblastoma	Rate	2014	0.0519815	0.0865664	0.0286358
1143	Deaths	Sri Lanka	Both	Age-standardized	Retinoblastoma	Rate	2015	0.0496825	0.085198	0.0259804
1144	Deaths	Sri Lanka	Both	Age-standardized	Retinoblastoma	Rate	2016	0.0481312	0.0885595	0.0229219
1145	Deaths	Sri Lanka	Both	Age-standardized	Retinoblastoma	Rate	2017	0.0466735	0.0907839	0.0220397
1146	Deaths	Sri Lanka	Both	Age-standardized	Retinoblastoma	Rate	2018	0.0456036	0.093845	0.0206593
1147	Deaths	Sri Lanka	Both	Age-standardized	Retinoblastoma	Rate	2019	0.0442724	0.0961107	0.018216
1148	Deaths	Sri Lanka	Both	Age-standardized	Retinoblastoma	Rate	2021	0.0301379	0.0733023	0.0115091
1149	Deaths	Sri Lanka	Both	Age-standardized	Retinoblastoma	Rate	1996	0.0653582	0.14525	0.0242335
1150	Deaths	Sri Lanka	Both	Age-standardized	Retinoblastoma	Rate	2002	0.0689342	0.130639	0.0316268
1151	Deaths	Sri Lanka	Both	Age-standardized	Retinoblastoma	Rate	1993	0.063091	0.140294	0.0217383
1152	Deaths	Sri Lanka	Both	Age-standardized	Retinoblastoma	Rate	2020	0.0346902	0.0783822	0.0126616
1153	Deaths	Guyana	Male	Age-standardized	Retinoblastoma	Rate	1991	0.00248752	0.00529364	0.0011202
1154	Deaths	Guyana	Male	Age-standardized	Retinoblastoma	Rate	1990	0.00273392	0.00582949	0.00122881
1155	Deaths	Guyana	Male	Age-standardized	Retinoblastoma	Rate	1992	0.00378223	0.0081467	0.00172003
1156	Deaths	Guyana	Male	Age-standardized	Retinoblastoma	Rate	1994	0.0284607	0.0582359	0.0134204
1157	Deaths	Guyana	Male	Age-standardized	Retinoblastoma	Rate	1995	0.0732064	0.146725	0.0341809
1158	Deaths	Guyana	Male	Age-standardized	Retinoblastoma	Rate	1997	0.179488	0.349629	0.0875946
1159	Deaths	Guyana	Male	Age-standardized	Retinoblastoma	Rate	1998	0.207719	0.3986	0.0986684
1160	Deaths	Guyana	Male	Age-standardized	Retinoblastoma	Rate	1999	0.197424	0.3566	0.095516
1161	Deaths	Guyana	Male	Age-standardized	Retinoblastoma	Rate	2000	0.172712	0.307174	0.0861886
1162	Deaths	Guyana	Male	Age-standardized	Retinoblastoma	Rate	2001	0.173292	0.312608	0.090517
1163	Deaths	Guyana	Male	Age-standardized	Retinoblastoma	Rate	2003	0.113937	0.195449	0.0619346
1164	Deaths	Guyana	Male	Age-standardized	Retinoblastoma	Rate	2004	0.0747675	0.130057	0.0398094
1165	Deaths	Guyana	Male	Age-standardized	Retinoblastoma	Rate	2005	0.0827557	0.143268	0.0447522
1166	Deaths	Guyana	Male	Age-standardized	Retinoblastoma	Rate	2006	0.0781757	0.132325	0.0421105
1167	Deaths	Guyana	Male	Age-standardized	Retinoblastoma	Rate	2007	0.122238	0.218464	0.063503
1168	Deaths	Guyana	Male	Age-standardized	Retinoblastoma	Rate	2008	0.11617	0.208444	0.0604715
1169	Deaths	Guyana	Male	Age-standardized	Retinoblastoma	Rate	2009	0.193713	0.341917	0.0981115
1170	Deaths	Guyana	Male	Age-standardized	Retinoblastoma	Rate	2010	0.238509	0.417996	0.120878
1171	Deaths	Guyana	Male	Age-standardized	Retinoblastoma	Rate	2011	0.219506	0.413034	0.105231
1172	Deaths	Guyana	Male	Age-standardized	Retinoblastoma	Rate	2012	0.206248	0.392654	0.0984268
1173	Deaths	Guyana	Male	Age-standardized	Retinoblastoma	Rate	2013	0.147858	0.286937	0.0696595
1174	Deaths	Guyana	Male	Age-standardized	Retinoblastoma	Rate	2014	0.0864235	0.170368	0.0392706
1175	Deaths	Guyana	Male	Age-standardized	Retinoblastoma	Rate	2015	0.0803908	0.162802	0.0343815
1176	Deaths	Guyana	Male	Age-standardized	Retinoblastoma	Rate	2016	0.076128	0.157614	0.0301618
1177	Deaths	Guyana	Male	Age-standardized	Retinoblastoma	Rate	2017	0.0733381	0.152076	0.0288878
1178	Deaths	Guyana	Male	Age-standardized	Retinoblastoma	Rate	2018	0.0705937	0.156304	0.0277415
1179	Deaths	Guyana	Male	Age-standardized	Retinoblastoma	Rate	2019	0.0668952	0.153282	0.0248821
1180	Deaths	Guyana	Male	Age-standardized	Retinoblastoma	Rate	2021	0.0585332	0.136974	0.0193138
1181	Deaths	Guyana	Male	Age-standardized	Retinoblastoma	Rate	1996	0.134342	0.273899	0.0639216
1182	Deaths	Guyana	Male	Age-standardized	Retinoblastoma	Rate	2002	0.140828	0.245482	0.0763916
1183	Deaths	Guyana	Male	Age-standardized	Retinoblastoma	Rate	1993	0.00923558	0.0190679	0.00429487
1184	Deaths	Guyana	Male	Age-standardized	Retinoblastoma	Rate	2020	0.0618569	0.142714	0.0219999
1185	Deaths	Guyana	Female	Age-standardized	Retinoblastoma	Rate	1991	0.0196883	0.0447111	0.00738394
1186	Deaths	Guyana	Female	Age-standardized	Retinoblastoma	Rate	1990	0.0229801	0.052144	0.0083939
1187	Deaths	Guyana	Female	Age-standardized	Retinoblastoma	Rate	1992	0.0217901	0.0516923	0.00808848
1188	Deaths	Guyana	Female	Age-standardized	Retinoblastoma	Rate	1994	0.0436244	0.101816	0.016638
1189	Deaths	Guyana	Female	Age-standardized	Retinoblastoma	Rate	1995	0.0583351	0.129012	0.0216231
1190	Deaths	Guyana	Female	Age-standardized	Retinoblastoma	Rate	1997	0.0822854	0.173726	0.031006
1191	Deaths	Guyana	Female	Age-standardized	Retinoblastoma	Rate	1998	0.0860384	0.186189	0.0353098
1192	Deaths	Guyana	Female	Age-standardized	Retinoblastoma	Rate	1999	0.0826109	0.169314	0.0364483
1193	Deaths	Guyana	Female	Age-standardized	Retinoblastoma	Rate	2000	0.122626	0.241702	0.0559631
1194	Deaths	Guyana	Female	Age-standardized	Retinoblastoma	Rate	2001	0.149143	0.28571	0.0710337
1195	Deaths	Guyana	Female	Age-standardized	Retinoblastoma	Rate	2003	0.1125	0.209011	0.054934
1196	Deaths	Guyana	Female	Age-standardized	Retinoblastoma	Rate	2004	0.141736	0.259239	0.0688122
1197	Deaths	Guyana	Female	Age-standardized	Retinoblastoma	Rate	2005	0.155232	0.282991	0.0756679
1198	Deaths	Guyana	Female	Age-standardized	Retinoblastoma	Rate	2006	0.164793	0.305917	0.0819977
1199	Deaths	Guyana	Female	Age-standardized	Retinoblastoma	Rate	2007	0.280518	0.519676	0.140925
1200	Deaths	Guyana	Female	Age-standardized	Retinoblastoma	Rate	2008	0.351719	0.658502	0.172506
1201	Deaths	Guyana	Female	Age-standardized	Retinoblastoma	Rate	2009	0.337851	0.632684	0.162705
1202	Deaths	Guyana	Female	Age-standardized	Retinoblastoma	Rate	2010	0.32124	0.614778	0.149571
1203	Deaths	Guyana	Female	Age-standardized	Retinoblastoma	Rate	2011	0.263866	0.512883	0.12026
1204	Deaths	Guyana	Female	Age-standardized	Retinoblastoma	Rate	2012	0.243714	0.484713	0.106157
1205	Deaths	Guyana	Female	Age-standardized	Retinoblastoma	Rate	2013	0.150282	0.303637	0.064554
1206	Deaths	Guyana	Female	Age-standardized	Retinoblastoma	Rate	2014	0.0635883	0.135363	0.0259759
1207	Deaths	Guyana	Female	Age-standardized	Retinoblastoma	Rate	2015	0.0576857	0.129582	0.0224568
1208	Deaths	Guyana	Female	Age-standardized	Retinoblastoma	Rate	2016	0.0530349	0.118127	0.0208021
1209	Deaths	Guyana	Female	Age-standardized	Retinoblastoma	Rate	2017	0.0498603	0.121336	0.0184885
1210	Deaths	Guyana	Female	Age-standardized	Retinoblastoma	Rate	2018	0.0476395	0.115869	0.0167359
1211	Deaths	Guyana	Female	Age-standardized	Retinoblastoma	Rate	2019	0.0455822	0.117759	0.0147979
1212	Deaths	Guyana	Female	Age-standardized	Retinoblastoma	Rate	2021	0.0417578	0.115784	0.0130359
1213	Deaths	Guyana	Female	Age-standardized	Retinoblastoma	Rate	1996	0.0760386	0.165881	0.0282913
1214	Deaths	Guyana	Female	Age-standardized	Retinoblastoma	Rate	2002	0.161652	0.304176	0.0756214
1215	Deaths	Guyana	Female	Age-standardized	Retinoblastoma	Rate	1993	0.0315963	0.0697521	0.0119185
1216	Deaths	Guyana	Female	Age-standardized	Retinoblastoma	Rate	2020	0.0431592	0.113842	0.0142988
1217	Deaths	Guyana	Both	Age-standardized	Retinoblastoma	Rate	1991	0.0109439	0.0233108	0.00485615
1218	Deaths	Guyana	Both	Age-standardized	Retinoblastoma	Rate	1990	0.0127004	0.0268863	0.00546528
1219	Deaths	Guyana	Both	Age-standardized	Retinoblastoma	Rate	1992	0.0126247	0.0273858	0.00557071
1220	Deaths	Guyana	Both	Age-standardized	Retinoblastoma	Rate	1994	0.0358809	0.0672219	0.0187926
1221	Deaths	Guyana	Both	Age-standardized	Retinoblastoma	Rate	1995	0.0658894	0.116915	0.0349635
1222	Deaths	Guyana	Both	Age-standardized	Retinoblastoma	Rate	1997	0.131922	0.231133	0.0721001
1223	Deaths	Guyana	Both	Age-standardized	Retinoblastoma	Rate	1998	0.148246	0.261293	0.0813605
1224	Deaths	Guyana	Both	Age-standardized	Retinoblastoma	Rate	1999	0.14136	0.236926	0.0788667
1225	Deaths	Guyana	Both	Age-standardized	Retinoblastoma	Rate	2000	0.148267	0.24046	0.0875635
1226	Deaths	Guyana	Both	Age-standardized	Retinoblastoma	Rate	2001	0.161512	0.260726	0.0960887
1227	Deaths	Guyana	Both	Age-standardized	Retinoblastoma	Rate	2003	0.113235	0.173245	0.0694763
1228	Deaths	Guyana	Both	Age-standardized	Retinoblastoma	Rate	2004	0.107429	0.166801	0.0649076
1229	Deaths	Guyana	Both	Age-standardized	Retinoblastoma	Rate	2005	0.118125	0.184342	0.0720071
1230	Deaths	Guyana	Both	Age-standardized	Retinoblastoma	Rate	2006	0.120481	0.189667	0.0732114
1231	Deaths	Guyana	Both	Age-standardized	Retinoblastoma	Rate	2007	0.199602	0.322093	0.120036
1232	Deaths	Guyana	Both	Age-standardized	Retinoblastoma	Rate	2008	0.231354	0.377181	0.133948
1233	Deaths	Guyana	Both	Age-standardized	Retinoblastoma	Rate	2009	0.264234	0.423402	0.15579
1234	Deaths	Guyana	Both	Age-standardized	Retinoblastoma	Rate	2010	0.27902	0.450878	0.164163
1235	Deaths	Guyana	Both	Age-standardized	Retinoblastoma	Rate	2011	0.24126	0.400059	0.140328
1236	Deaths	Guyana	Both	Age-standardized	Retinoblastoma	Rate	2012	0.224631	0.382303	0.128089
1237	Deaths	Guyana	Both	Age-standardized	Retinoblastoma	Rate	2013	0.149074	0.265985	0.0823675
1238	Deaths	Guyana	Both	Age-standardized	Retinoblastoma	Rate	2014	0.0752688	0.133181	0.0418321
1239	Deaths	Guyana	Both	Age-standardized	Retinoblastoma	Rate	2015	0.0693005	0.125296	0.0373928
1240	Deaths	Guyana	Both	Age-standardized	Retinoblastoma	Rate	2016	0.0648482	0.120804	0.0331658
1241	Deaths	Guyana	Both	Age-standardized	Retinoblastoma	Rate	2017	0.0618711	0.113985	0.0292414
1242	Deaths	Guyana	Both	Age-standardized	Retinoblastoma	Rate	2018	0.059387	0.109818	0.0274233
1243	Deaths	Guyana	Both	Age-standardized	Retinoblastoma	Rate	2019	0.0564961	0.108754	0.025917
1244	Deaths	Guyana	Both	Age-standardized	Retinoblastoma	Rate	2021	0.0503469	0.101065	0.0227697
1245	Deaths	Guyana	Both	Age-standardized	Retinoblastoma	Rate	1996	0.105764	0.184954	0.0571878
1246	Deaths	Guyana	Both	Age-standardized	Retinoblastoma	Rate	2002	0.150975	0.23969	0.0920227
1247	Deaths	Guyana	Both	Age-standardized	Retinoblastoma	Rate	1993	0.0202036	0.0407788	0.00986995
1248	Deaths	Guyana	Both	Age-standardized	Retinoblastoma	Rate	2020	0.0527345	0.103241	0.0239596
1249	Deaths	Armenia	Male	Age-standardized	Retinoblastoma	Rate	1991	0.00320804	0.00820355	0.000879747
1250	Deaths	Armenia	Male	Age-standardized	Retinoblastoma	Rate	1990	0.00324644	0.00840431	0.000878774
1251	Deaths	Armenia	Male	Age-standardized	Retinoblastoma	Rate	1992	0.00327153	0.00821377	0.000916058
1252	Deaths	Armenia	Male	Age-standardized	Retinoblastoma	Rate	1994	0.0033506	0.00840705	0.00093375
1253	Deaths	Armenia	Male	Age-standardized	Retinoblastoma	Rate	1995	0.00336825	0.00866431	0.000975042
1254	Deaths	Armenia	Male	Age-standardized	Retinoblastoma	Rate	1997	0.00332925	0.00878892	0.000980578
1255	Deaths	Armenia	Male	Age-standardized	Retinoblastoma	Rate	1998	0.00328554	0.0090524	0.000975237
1256	Deaths	Armenia	Male	Age-standardized	Retinoblastoma	Rate	1999	0.00325719	0.00889249	0.00100256
1257	Deaths	Armenia	Male	Age-standardized	Retinoblastoma	Rate	2000	0.00321781	0.00845577	0.00100532
1258	Deaths	Armenia	Male	Age-standardized	Retinoblastoma	Rate	2001	0.00310282	0.00785122	0.000975843
1259	Deaths	Armenia	Male	Age-standardized	Retinoblastoma	Rate	2003	0.00292047	0.00677948	0.00096405
1260	Deaths	Armenia	Male	Age-standardized	Retinoblastoma	Rate	2004	0.00288241	0.00667416	0.00097264
1261	Deaths	Armenia	Male	Age-standardized	Retinoblastoma	Rate	2005	0.00297782	0.00702211	0.00107653
1262	Deaths	Armenia	Male	Age-standardized	Retinoblastoma	Rate	2006	0.00288382	0.00659259	0.00109197
1263	Deaths	Armenia	Male	Age-standardized	Retinoblastoma	Rate	2007	0.00267488	0.00590096	0.00101117
1264	Deaths	Armenia	Male	Age-standardized	Retinoblastoma	Rate	2008	0.00531263	0.0112076	0.00198324
1265	Deaths	Armenia	Male	Age-standardized	Retinoblastoma	Rate	2009	0.0131324	0.0278052	0.00506453
1266	Deaths	Armenia	Male	Age-standardized	Retinoblastoma	Rate	2010	0.0282994	0.0590195	0.0108867
1267	Deaths	Armenia	Male	Age-standardized	Retinoblastoma	Rate	2011	0.043362	0.0895424	0.0172889
1268	Deaths	Armenia	Male	Age-standardized	Retinoblastoma	Rate	2012	0.0504696	0.103888	0.0205675
1269	Deaths	Armenia	Male	Age-standardized	Retinoblastoma	Rate	2013	0.0630425	0.131162	0.0268947
1270	Deaths	Armenia	Male	Age-standardized	Retinoblastoma	Rate	2014	0.0696088	0.141757	0.0302803
1271	Deaths	Armenia	Male	Age-standardized	Retinoblastoma	Rate	2015	0.0705552	0.140864	0.0309661
1272	Deaths	Armenia	Male	Age-standardized	Retinoblastoma	Rate	2016	0.0723714	0.151503	0.0314533
1273	Deaths	Armenia	Male	Age-standardized	Retinoblastoma	Rate	2017	0.0669754	0.133739	0.0301302
1274	Deaths	Armenia	Male	Age-standardized	Retinoblastoma	Rate	2018	0.0709961	0.140646	0.0316302
1275	Deaths	Armenia	Male	Age-standardized	Retinoblastoma	Rate	2019	0.0730519	0.151022	0.0311482
1276	Deaths	Armenia	Male	Age-standardized	Retinoblastoma	Rate	2021	0.0600591	0.133929	0.0222941
1277	Deaths	Armenia	Male	Age-standardized	Retinoblastoma	Rate	1996	0.00335878	0.00882043	0.000981684
1278	Deaths	Armenia	Male	Age-standardized	Retinoblastoma	Rate	2002	0.0030075	0.00709445	0.00097136
1279	Deaths	Armenia	Male	Age-standardized	Retinoblastoma	Rate	1993	0.003293	0.00815374	0.000922529
1280	Deaths	Armenia	Male	Age-standardized	Retinoblastoma	Rate	2020	0.0649278	0.137755	0.0261812
1281	Deaths	Armenia	Female	Age-standardized	Retinoblastoma	Rate	1991	0.00020842	0.000570429	5.01348e-05
1282	Deaths	Armenia	Female	Age-standardized	Retinoblastoma	Rate	1990	0.000211722	0.000580031	4.97622e-05
1283	Deaths	Armenia	Female	Age-standardized	Retinoblastoma	Rate	1992	0.000211402	0.000578923	5.09663e-05
1284	Deaths	Armenia	Female	Age-standardized	Retinoblastoma	Rate	1994	0.000213181	0.000598507	5.29151e-05
1285	Deaths	Armenia	Female	Age-standardized	Retinoblastoma	Rate	1995	0.000211612	0.000589349	4.93581e-05
1286	Deaths	Armenia	Female	Age-standardized	Retinoblastoma	Rate	1997	0.000201179	0.000580365	5.27747e-05
1287	Deaths	Armenia	Female	Age-standardized	Retinoblastoma	Rate	1998	0.000197887	0.000568	5.23372e-05
1288	Deaths	Armenia	Female	Age-standardized	Retinoblastoma	Rate	1999	0.000193827	0.000571888	5.23317e-05
1289	Deaths	Armenia	Female	Age-standardized	Retinoblastoma	Rate	2000	0.000192917	0.000546816	5.31523e-05
1290	Deaths	Armenia	Female	Age-standardized	Retinoblastoma	Rate	2001	0.000184759	0.000504429	5.57203e-05
1291	Deaths	Armenia	Female	Age-standardized	Retinoblastoma	Rate	2003	0.000162749	0.000403819	5.66367e-05
1292	Deaths	Armenia	Female	Age-standardized	Retinoblastoma	Rate	2004	0.000162005	0.000396903	5.82304e-05
1293	Deaths	Armenia	Female	Age-standardized	Retinoblastoma	Rate	2005	0.000169979	0.000404318	6.24639e-05
1294	Deaths	Armenia	Female	Age-standardized	Retinoblastoma	Rate	2006	0.000168823	0.000417521	6.37291e-05
1295	Deaths	Armenia	Female	Age-standardized	Retinoblastoma	Rate	2007	0.000166115	0.000407503	6.26447e-05
1296	Deaths	Armenia	Female	Age-standardized	Retinoblastoma	Rate	2008	0.000282096	0.000657962	0.000101375
1297	Deaths	Armenia	Female	Age-standardized	Retinoblastoma	Rate	2009	0.000584805	0.00137871	0.000206555
1298	Deaths	Armenia	Female	Age-standardized	Retinoblastoma	Rate	2010	0.00104032	0.00245367	0.000386115
1299	Deaths	Armenia	Female	Age-standardized	Retinoblastoma	Rate	2011	0.0014181	0.00319748	0.000541657
1300	Deaths	Armenia	Female	Age-standardized	Retinoblastoma	Rate	2012	0.00166928	0.00354512	0.00065628
1301	Deaths	Armenia	Female	Age-standardized	Retinoblastoma	Rate	2013	0.00178629	0.00372899	0.000723338
1302	Deaths	Armenia	Female	Age-standardized	Retinoblastoma	Rate	2014	0.00192704	0.00395038	0.000826351
1303	Deaths	Armenia	Female	Age-standardized	Retinoblastoma	Rate	2015	0.00195211	0.00388295	0.000851705
1304	Deaths	Armenia	Female	Age-standardized	Retinoblastoma	Rate	2016	0.0021958	0.00441305	0.000973862
1305	Deaths	Armenia	Female	Age-standardized	Retinoblastoma	Rate	2017	0.00215169	0.00423708	0.000941976
1306	Deaths	Armenia	Female	Age-standardized	Retinoblastoma	Rate	2018	0.00240291	0.00480948	0.00104384
1307	Deaths	Armenia	Female	Age-standardized	Retinoblastoma	Rate	2019	0.0020798	0.00440299	0.000838533
1308	Deaths	Armenia	Female	Age-standardized	Retinoblastoma	Rate	2021	0.00149442	0.00341701	0.000575719
1309	Deaths	Armenia	Female	Age-standardized	Retinoblastoma	Rate	1996	0.000208757	0.000582246	5.0316e-05
1310	Deaths	Armenia	Female	Age-standardized	Retinoblastoma	Rate	2002	0.000175366	0.00046534	5.74584e-05
1311	Deaths	Armenia	Female	Age-standardized	Retinoblastoma	Rate	1993	0.000211544	0.000597163	5.15389e-05
1312	Deaths	Armenia	Female	Age-standardized	Retinoblastoma	Rate	2020	0.00163908	0.00361552	0.000640213
1313	Deaths	Armenia	Both	Age-standardized	Retinoblastoma	Rate	1991	0.00175148	0.00448903	0.000477997
1314	Deaths	Armenia	Both	Age-standardized	Retinoblastoma	Rate	1990	0.00177173	0.00462937	0.000475852
1315	Deaths	Armenia	Both	Age-standardized	Retinoblastoma	Rate	1992	0.00178656	0.00452396	0.000494034
1316	Deaths	Armenia	Both	Age-standardized	Retinoblastoma	Rate	1994	0.00183227	0.00462751	0.000507458
1317	Deaths	Armenia	Both	Age-standardized	Retinoblastoma	Rate	1995	0.00184416	0.00474945	0.000528489
1318	Deaths	Armenia	Both	Age-standardized	Retinoblastoma	Rate	1997	0.00182768	0.00482261	0.000533013
1319	Deaths	Armenia	Both	Age-standardized	Retinoblastoma	Rate	1998	0.00180923	0.00496945	0.000536662
1320	Deaths	Armenia	Both	Age-standardized	Retinoblastoma	Rate	1999	0.00179878	0.00487627	0.000556014
1321	Deaths	Armenia	Both	Age-standardized	Retinoblastoma	Rate	2000	0.00178451	0.00464148	0.000561336
1322	Deaths	Armenia	Both	Age-standardized	Retinoblastoma	Rate	2001	0.00172605	0.00429175	0.000551172
1323	Deaths	Armenia	Both	Age-standardized	Retinoblastoma	Rate	2003	0.0016286	0.00374559	0.000548175
1324	Deaths	Armenia	Both	Age-standardized	Retinoblastoma	Rate	2004	0.00161165	0.00371131	0.000567248
1325	Deaths	Armenia	Both	Age-standardized	Retinoblastoma	Rate	2005	0.00166931	0.00387911	0.000618015
1326	Deaths	Armenia	Both	Age-standardized	Retinoblastoma	Rate	2006	0.00162063	0.00366155	0.000621003
1327	Deaths	Armenia	Both	Age-standardized	Retinoblastoma	Rate	2007	0.00150854	0.00328161	0.000572877
1328	Deaths	Armenia	Both	Age-standardized	Retinoblastoma	Rate	2008	0.00297402	0.00619665	0.00111402
1329	Deaths	Armenia	Both	Age-standardized	Retinoblastoma	Rate	2009	0.00729506	0.0154346	0.00284651
1330	Deaths	Armenia	Both	Age-standardized	Retinoblastoma	Rate	2010	0.0156052	0.0326947	0.00599554
1331	Deaths	Armenia	Both	Age-standardized	Retinoblastoma	Rate	2011	0.0238081	0.0490533	0.00951929
1332	Deaths	Armenia	Both	Age-standardized	Retinoblastoma	Rate	2012	0.0276904	0.0570755	0.0112751
1333	Deaths	Armenia	Both	Age-standardized	Retinoblastoma	Rate	2013	0.0344092	0.0714162	0.0146467
1334	Deaths	Armenia	Both	Age-standardized	Retinoblastoma	Rate	2014	0.0379206	0.0768895	0.016458
1335	Deaths	Armenia	Both	Age-standardized	Retinoblastoma	Rate	2015	0.0383885	0.076457	0.0168918
1336	Deaths	Armenia	Both	Age-standardized	Retinoblastoma	Rate	2016	0.0394203	0.0821063	0.017178
1337	Deaths	Armenia	Both	Age-standardized	Retinoblastoma	Rate	2017	0.0364926	0.0730054	0.0165174
1338	Deaths	Armenia	Both	Age-standardized	Retinoblastoma	Rate	2018	0.0387006	0.0766392	0.0173959
1339	Deaths	Armenia	Both	Age-standardized	Retinoblastoma	Rate	2019	0.0396017	0.0811597	0.0171195
1340	Deaths	Armenia	Both	Age-standardized	Retinoblastoma	Rate	2021	0.0323909	0.0716873	0.0122216
1341	Deaths	Armenia	Both	Age-standardized	Retinoblastoma	Rate	1996	0.00184207	0.00487262	0.00053515
1342	Deaths	Armenia	Both	Age-standardized	Retinoblastoma	Rate	2002	0.00167636	0.00392159	0.000551475
1343	Deaths	Armenia	Both	Age-standardized	Retinoblastoma	Rate	1993	0.00179948	0.00449146	0.000499386
1344	Deaths	Armenia	Both	Age-standardized	Retinoblastoma	Rate	2020	0.035056	0.0737646	0.0143477
1345	Deaths	Mauritania	Male	Age-standardized	Retinoblastoma	Rate	1991	0.41053	1.24804	0.111938
1346	Deaths	Mauritania	Male	Age-standardized	Retinoblastoma	Rate	1990	0.413431	1.21064	0.115234
1347	Deaths	Mauritania	Male	Age-standardized	Retinoblastoma	Rate	1992	0.408444	1.26812	0.115538
1348	Deaths	Mauritania	Male	Age-standardized	Retinoblastoma	Rate	1994	0.373388	1.06191	0.103163
1349	Deaths	Mauritania	Male	Age-standardized	Retinoblastoma	Rate	1995	0.354904	0.992725	0.100098
1350	Deaths	Mauritania	Male	Age-standardized	Retinoblastoma	Rate	1997	0.378836	1.08022	0.108501
1351	Deaths	Mauritania	Male	Age-standardized	Retinoblastoma	Rate	1998	0.390214	1.05011	0.116321
1352	Deaths	Mauritania	Male	Age-standardized	Retinoblastoma	Rate	1999	0.368978	0.983508	0.110245
1353	Deaths	Mauritania	Male	Age-standardized	Retinoblastoma	Rate	2000	0.364315	1.00504	0.115045
1354	Deaths	Mauritania	Male	Age-standardized	Retinoblastoma	Rate	2001	0.346033	0.971404	0.109833
1355	Deaths	Mauritania	Male	Age-standardized	Retinoblastoma	Rate	2003	0.316464	0.893892	0.103456
1356	Deaths	Mauritania	Male	Age-standardized	Retinoblastoma	Rate	2004	0.310647	0.839315	0.103101
1357	Deaths	Mauritania	Male	Age-standardized	Retinoblastoma	Rate	2005	0.333835	0.901449	0.109019
1358	Deaths	Mauritania	Male	Age-standardized	Retinoblastoma	Rate	2006	0.34844	0.91919	0.102582
1359	Deaths	Mauritania	Male	Age-standardized	Retinoblastoma	Rate	2007	0.321613	0.935168	0.0999176
1360	Deaths	Mauritania	Male	Age-standardized	Retinoblastoma	Rate	2008	0.296785	0.814716	0.0869012
1361	Deaths	Mauritania	Male	Age-standardized	Retinoblastoma	Rate	2009	0.314915	0.910675	0.093774
1362	Deaths	Mauritania	Male	Age-standardized	Retinoblastoma	Rate	2010	0.28455	0.801488	0.0819643
1363	Deaths	Mauritania	Male	Age-standardized	Retinoblastoma	Rate	2011	0.270531	0.780689	0.0778553
1364	Deaths	Mauritania	Male	Age-standardized	Retinoblastoma	Rate	2012	0.295235	0.883547	0.0882944
1365	Deaths	Mauritania	Male	Age-standardized	Retinoblastoma	Rate	2013	0.282886	0.777334	0.0808994
1366	Deaths	Mauritania	Male	Age-standardized	Retinoblastoma	Rate	2014	0.253249	0.728553	0.0782808
1367	Deaths	Mauritania	Male	Age-standardized	Retinoblastoma	Rate	2015	0.249679	0.684402	0.0733675
1368	Deaths	Mauritania	Male	Age-standardized	Retinoblastoma	Rate	2016	0.229813	0.653442	0.0632796
1369	Deaths	Mauritania	Male	Age-standardized	Retinoblastoma	Rate	2017	0.227013	0.65535	0.0639028
1370	Deaths	Mauritania	Male	Age-standardized	Retinoblastoma	Rate	2018	0.213255	0.628932	0.0578139
1371	Deaths	Mauritania	Male	Age-standardized	Retinoblastoma	Rate	2019	0.229621	0.646023	0.0663823
1372	Deaths	Mauritania	Male	Age-standardized	Retinoblastoma	Rate	2021	0.230096	0.64818	0.0644096
1373	Deaths	Mauritania	Male	Age-standardized	Retinoblastoma	Rate	1996	0.382543	1.05759	0.108383
1374	Deaths	Mauritania	Male	Age-standardized	Retinoblastoma	Rate	2002	0.341594	0.961645	0.109568
1375	Deaths	Mauritania	Male	Age-standardized	Retinoblastoma	Rate	1993	0.407247	1.19559	0.114259
1376	Deaths	Mauritania	Male	Age-standardized	Retinoblastoma	Rate	2020	0.217238	0.636202	0.0593404
1377	Deaths	Mauritania	Female	Age-standardized	Retinoblastoma	Rate	1991	0.514288	1.51418	0.139559
1378	Deaths	Mauritania	Female	Age-standardized	Retinoblastoma	Rate	1990	0.519472	1.56175	0.141961
1379	Deaths	Mauritania	Female	Age-standardized	Retinoblastoma	Rate	1992	0.514912	1.52415	0.143567
1380	Deaths	Mauritania	Female	Age-standardized	Retinoblastoma	Rate	1994	0.468653	1.32098	0.128558
1381	Deaths	Mauritania	Female	Age-standardized	Retinoblastoma	Rate	1995	0.442604	1.25457	0.122182
1382	Deaths	Mauritania	Female	Age-standardized	Retinoblastoma	Rate	1997	0.454796	1.28398	0.129981
1383	Deaths	Mauritania	Female	Age-standardized	Retinoblastoma	Rate	1998	0.458048	1.30994	0.135387
1384	Deaths	Mauritania	Female	Age-standardized	Retinoblastoma	Rate	1999	0.42464	1.17475	0.120123
1385	Deaths	Mauritania	Female	Age-standardized	Retinoblastoma	Rate	2000	0.409786	1.12199	0.114849
1386	Deaths	Mauritania	Female	Age-standardized	Retinoblastoma	Rate	2001	0.38486	1.06822	0.106405
1387	Deaths	Mauritania	Female	Age-standardized	Retinoblastoma	Rate	2003	0.338958	0.957544	0.0933914
1388	Deaths	Mauritania	Female	Age-standardized	Retinoblastoma	Rate	2004	0.332482	0.861384	0.0921672
1389	Deaths	Mauritania	Female	Age-standardized	Retinoblastoma	Rate	2005	0.356205	0.955281	0.0990016
1390	Deaths	Mauritania	Female	Age-standardized	Retinoblastoma	Rate	2006	0.371823	1.01413	0.0983593
1391	Deaths	Mauritania	Female	Age-standardized	Retinoblastoma	Rate	2007	0.339686	0.941819	0.0868882
1392	Deaths	Mauritania	Female	Age-standardized	Retinoblastoma	Rate	2008	0.312522	0.90277	0.0814551
1393	Deaths	Mauritania	Female	Age-standardized	Retinoblastoma	Rate	2009	0.329364	0.965833	0.0845293
1394	Deaths	Mauritania	Female	Age-standardized	Retinoblastoma	Rate	2010	0.297875	0.833578	0.0770251
1395	Deaths	Mauritania	Female	Age-standardized	Retinoblastoma	Rate	2011	0.282575	0.781343	0.0727872
1396	Deaths	Mauritania	Female	Age-standardized	Retinoblastoma	Rate	2012	0.308815	0.847129	0.0749926
1397	Deaths	Mauritania	Female	Age-standardized	Retinoblastoma	Rate	2013	0.298534	0.85979	0.0743716
1398	Deaths	Mauritania	Female	Age-standardized	Retinoblastoma	Rate	2014	0.273407	0.83888	0.0715348
1399	Deaths	Mauritania	Female	Age-standardized	Retinoblastoma	Rate	2015	0.274788	0.769923	0.0746085
1400	Deaths	Mauritania	Female	Age-standardized	Retinoblastoma	Rate	2016	0.252508	0.750394	0.0716149
1401	Deaths	Mauritania	Female	Age-standardized	Retinoblastoma	Rate	2017	0.252018	0.705499	0.0685841
1402	Deaths	Mauritania	Female	Age-standardized	Retinoblastoma	Rate	2018	0.23651	0.712073	0.0640168
1403	Deaths	Mauritania	Female	Age-standardized	Retinoblastoma	Rate	2019	0.256136	0.773366	0.0692649
1404	Deaths	Mauritania	Female	Age-standardized	Retinoblastoma	Rate	2021	0.251411	0.743658	0.0694683
1405	Deaths	Mauritania	Female	Age-standardized	Retinoblastoma	Rate	1996	0.46706	1.24618	0.129722
1406	Deaths	Mauritania	Female	Age-standardized	Retinoblastoma	Rate	2002	0.368713	0.976629	0.101839
1407	Deaths	Mauritania	Female	Age-standardized	Retinoblastoma	Rate	1993	0.513409	1.58995	0.146989
1408	Deaths	Mauritania	Female	Age-standardized	Retinoblastoma	Rate	2020	0.237339	0.739321	0.0683331
1409	Deaths	Mauritania	Both	Age-standardized	Retinoblastoma	Rate	1991	0.461076	1.08739	0.178957
1410	Deaths	Mauritania	Both	Age-standardized	Retinoblastoma	Rate	1990	0.465082	1.152	0.18349
1411	Deaths	Mauritania	Both	Age-standardized	Retinoblastoma	Rate	1992	0.460319	1.12241	0.183115
1412	Deaths	Mauritania	Both	Age-standardized	Retinoblastoma	Rate	1994	0.419822	0.978669	0.168504
1413	Deaths	Mauritania	Both	Age-standardized	Retinoblastoma	Rate	1995	0.397663	0.948644	0.158498
1414	Deaths	Mauritania	Both	Age-standardized	Retinoblastoma	Rate	1997	0.41591	0.967852	0.168331
1415	Deaths	Mauritania	Both	Age-standardized	Retinoblastoma	Rate	1998	0.423346	0.920096	0.172673
1416	Deaths	Mauritania	Both	Age-standardized	Retinoblastoma	Rate	1999	0.396186	0.910328	0.162045
1417	Deaths	Mauritania	Both	Age-standardized	Retinoblastoma	Rate	2000	0.386559	0.82587	0.168936
1418	Deaths	Mauritania	Both	Age-standardized	Retinoblastoma	Rate	2001	0.365041	0.77021	0.158458
1419	Deaths	Mauritania	Both	Age-standardized	Retinoblastoma	Rate	2003	0.327491	0.697333	0.138134
1420	Deaths	Mauritania	Both	Age-standardized	Retinoblastoma	Rate	2004	0.321355	0.650935	0.137647
1421	Deaths	Mauritania	Both	Age-standardized	Retinoblastoma	Rate	2005	0.344811	0.729868	0.144585
1422	Deaths	Mauritania	Both	Age-standardized	Retinoblastoma	Rate	2006	0.359914	0.737487	0.150776
1423	Deaths	Mauritania	Both	Age-standardized	Retinoblastoma	Rate	2007	0.330484	0.721588	0.138333
1424	Deaths	Mauritania	Both	Age-standardized	Retinoblastoma	Rate	2008	0.30451	0.662101	0.124685
1425	Deaths	Mauritania	Both	Age-standardized	Retinoblastoma	Rate	2009	0.322009	0.723657	0.134231
1426	Deaths	Mauritania	Both	Age-standardized	Retinoblastoma	Rate	2010	0.29109	0.691264	0.118739
1427	Deaths	Mauritania	Both	Age-standardized	Retinoblastoma	Rate	2011	0.276443	0.646803	0.109332
1428	Deaths	Mauritania	Both	Age-standardized	Retinoblastoma	Rate	2012	0.301902	0.68461	0.120505
1429	Deaths	Mauritania	Both	Age-standardized	Retinoblastoma	Rate	2013	0.290565	0.660675	0.116726
1430	Deaths	Mauritania	Both	Age-standardized	Retinoblastoma	Rate	2014	0.263137	0.616902	0.103242
1431	Deaths	Mauritania	Both	Age-standardized	Retinoblastoma	Rate	2015	0.261995	0.624867	0.103111
1432	Deaths	Mauritania	Both	Age-standardized	Retinoblastoma	Rate	2016	0.240945	0.584529	0.0929581
1433	Deaths	Mauritania	Both	Age-standardized	Retinoblastoma	Rate	2017	0.239277	0.54916	0.0909231
1434	Deaths	Mauritania	Both	Age-standardized	Retinoblastoma	Rate	2018	0.224661	0.551727	0.0843288
1435	Deaths	Mauritania	Both	Age-standardized	Retinoblastoma	Rate	2019	0.242625	0.575444	0.0914035
1436	Deaths	Mauritania	Both	Age-standardized	Retinoblastoma	Rate	2021	0.240552	0.555004	0.0884615
1437	Deaths	Mauritania	Both	Age-standardized	Retinoblastoma	Rate	1996	0.42377	0.991476	0.162164
1438	Deaths	Mauritania	Both	Age-standardized	Retinoblastoma	Rate	2002	0.35488	0.771329	0.151832
1439	Deaths	Mauritania	Both	Age-standardized	Retinoblastoma	Rate	1993	0.458982	1.1127	0.178695
1440	Deaths	Mauritania	Both	Age-standardized	Retinoblastoma	Rate	2020	0.227098	0.547526	0.0839276
1441	Deaths	Eritrea	Male	Age-standardized	Retinoblastoma	Rate	1991	1.30439	3.447	0.334354
1442	Deaths	Eritrea	Male	Age-standardized	Retinoblastoma	Rate	1990	1.29649	3.09358	0.333993
1443	Deaths	Eritrea	Male	Age-standardized	Retinoblastoma	Rate	1992	1.45554	3.86845	0.393135
1444	Deaths	Eritrea	Male	Age-standardized	Retinoblastoma	Rate	1994	1.49079	4.0038	0.400047
1445	Deaths	Eritrea	Male	Age-standardized	Retinoblastoma	Rate	1995	1.4271	3.90685	0.381621
1446	Deaths	Eritrea	Male	Age-standardized	Retinoblastoma	Rate	1997	1.37423	3.77615	0.338025
1447	Deaths	Eritrea	Male	Age-standardized	Retinoblastoma	Rate	1998	1.39481	3.82196	0.372351
1448	Deaths	Eritrea	Male	Age-standardized	Retinoblastoma	Rate	1999	1.40883	3.87912	0.357718
1449	Deaths	Eritrea	Male	Age-standardized	Retinoblastoma	Rate	2000	1.42299	3.81463	0.370042
1450	Deaths	Eritrea	Male	Age-standardized	Retinoblastoma	Rate	2001	1.47441	4.03531	0.381834
1451	Deaths	Eritrea	Male	Age-standardized	Retinoblastoma	Rate	2003	1.49257	4.25465	0.395086
1452	Deaths	Eritrea	Male	Age-standardized	Retinoblastoma	Rate	2004	1.55295	4.03531	0.418225
1453	Deaths	Eritrea	Male	Age-standardized	Retinoblastoma	Rate	2005	1.55236	4.25753	0.40956
1454	Deaths	Eritrea	Male	Age-standardized	Retinoblastoma	Rate	2006	1.55174	4.06286	0.414909
1455	Deaths	Eritrea	Male	Age-standardized	Retinoblastoma	Rate	2007	1.5492	4.03275	0.40896
1456	Deaths	Eritrea	Male	Age-standardized	Retinoblastoma	Rate	2008	1.54194	3.73407	0.412589
1457	Deaths	Eritrea	Male	Age-standardized	Retinoblastoma	Rate	2009	1.44988	3.58501	0.375296
1458	Deaths	Eritrea	Male	Age-standardized	Retinoblastoma	Rate	2010	1.43547	3.65686	0.37756
1459	Deaths	Eritrea	Male	Age-standardized	Retinoblastoma	Rate	2011	1.38011	3.65463	0.353149
1460	Deaths	Eritrea	Male	Age-standardized	Retinoblastoma	Rate	2012	1.31508	3.48947	0.351984
1461	Deaths	Eritrea	Male	Age-standardized	Retinoblastoma	Rate	2013	1.3138	3.34406	0.342324
1462	Deaths	Eritrea	Male	Age-standardized	Retinoblastoma	Rate	2014	1.27342	3.25769	0.315898
1463	Deaths	Eritrea	Male	Age-standardized	Retinoblastoma	Rate	2015	1.22589	2.976	0.299371
1464	Deaths	Eritrea	Male	Age-standardized	Retinoblastoma	Rate	2016	1.21621	2.95717	0.289437
1465	Deaths	Eritrea	Male	Age-standardized	Retinoblastoma	Rate	2017	1.19087	2.90451	0.261264
1466	Deaths	Eritrea	Male	Age-standardized	Retinoblastoma	Rate	2018	1.16623	2.81678	0.26327
1467	Deaths	Eritrea	Male	Age-standardized	Retinoblastoma	Rate	2019	1.16248	2.76335	0.24434
1468	Deaths	Eritrea	Male	Age-standardized	Retinoblastoma	Rate	2021	1.12601	2.74355	0.223823
1469	Deaths	Eritrea	Male	Age-standardized	Retinoblastoma	Rate	1996	1.38113	3.74487	0.359839
1470	Deaths	Eritrea	Male	Age-standardized	Retinoblastoma	Rate	2002	1.50576	4.3898	0.418764
1471	Deaths	Eritrea	Male	Age-standardized	Retinoblastoma	Rate	1993	1.53094	4.06154	0.411374
1472	Deaths	Eritrea	Male	Age-standardized	Retinoblastoma	Rate	2020	1.13958	2.80353	0.249397
1473	Deaths	Eritrea	Female	Age-standardized	Retinoblastoma	Rate	1991	1.1941	3.18274	0.315729
1474	Deaths	Eritrea	Female	Age-standardized	Retinoblastoma	Rate	1990	1.18788	3.13794	0.321915
1475	Deaths	Eritrea	Female	Age-standardized	Retinoblastoma	Rate	1992	1.33003	3.69454	0.348529
1476	Deaths	Eritrea	Female	Age-standardized	Retinoblastoma	Rate	1994	1.35648	3.72981	0.350171
1477	Deaths	Eritrea	Female	Age-standardized	Retinoblastoma	Rate	1995	1.30581	3.61142	0.339752
1478	Deaths	Eritrea	Female	Age-standardized	Retinoblastoma	Rate	1997	1.27204	3.23766	0.369005
1479	Deaths	Eritrea	Female	Age-standardized	Retinoblastoma	Rate	1998	1.28358	3.23754	0.346691
1480	Deaths	Eritrea	Female	Age-standardized	Retinoblastoma	Rate	1999	1.27573	3.23308	0.370132
1481	Deaths	Eritrea	Female	Age-standardized	Retinoblastoma	Rate	2000	1.25297	3.12146	0.354962
1482	Deaths	Eritrea	Female	Age-standardized	Retinoblastoma	Rate	2001	1.25889	3.25541	0.353195
1483	Deaths	Eritrea	Female	Age-standardized	Retinoblastoma	Rate	2003	1.2753	3.42444	0.357772
1484	Deaths	Eritrea	Female	Age-standardized	Retinoblastoma	Rate	2004	1.34523	3.75987	0.392145
1485	Deaths	Eritrea	Female	Age-standardized	Retinoblastoma	Rate	2005	1.36088	3.60076	0.382399
1486	Deaths	Eritrea	Female	Age-standardized	Retinoblastoma	Rate	2006	1.37769	3.63837	0.380375
1487	Deaths	Eritrea	Female	Age-standardized	Retinoblastoma	Rate	2007	1.38641	3.55715	0.389623
1488	Deaths	Eritrea	Female	Age-standardized	Retinoblastoma	Rate	2008	1.37839	3.41712	0.386777
1489	Deaths	Eritrea	Female	Age-standardized	Retinoblastoma	Rate	2009	1.30266	3.21233	0.356283
1490	Deaths	Eritrea	Female	Age-standardized	Retinoblastoma	Rate	2010	1.30044	3.34913	0.361131
1491	Deaths	Eritrea	Female	Age-standardized	Retinoblastoma	Rate	2011	1.26509	3.23508	0.353775
1492	Deaths	Eritrea	Female	Age-standardized	Retinoblastoma	Rate	2012	1.22056	3.01985	0.3447
1493	Deaths	Eritrea	Female	Age-standardized	Retinoblastoma	Rate	2013	1.22764	3.17758	0.349171
1494	Deaths	Eritrea	Female	Age-standardized	Retinoblastoma	Rate	2014	1.22792	3.17224	0.342949
1495	Deaths	Eritrea	Female	Age-standardized	Retinoblastoma	Rate	2015	1.19707	3.02894	0.344272
1496	Deaths	Eritrea	Female	Age-standardized	Retinoblastoma	Rate	2016	1.20273	3.12843	0.353611
1497	Deaths	Eritrea	Female	Age-standardized	Retinoblastoma	Rate	2017	1.17506	3.18637	0.331461
1498	Deaths	Eritrea	Female	Age-standardized	Retinoblastoma	Rate	2018	1.14839	3.25167	0.328797
1499	Deaths	Eritrea	Female	Age-standardized	Retinoblastoma	Rate	2019	1.14178	3.21196	0.327536
1500	Deaths	Eritrea	Female	Age-standardized	Retinoblastoma	Rate	2021	1.11138	2.71653	0.315063
1501	Deaths	Eritrea	Female	Age-standardized	Retinoblastoma	Rate	1996	1.27608	3.5009	0.365998
1502	Deaths	Eritrea	Female	Age-standardized	Retinoblastoma	Rate	2002	1.27761	3.48566	0.368946
1503	Deaths	Eritrea	Female	Age-standardized	Retinoblastoma	Rate	1993	1.39268	3.87496	0.348796
1504	Deaths	Eritrea	Female	Age-standardized	Retinoblastoma	Rate	2020	1.1205	3.08607	0.315872
1505	Deaths	Eritrea	Both	Age-standardized	Retinoblastoma	Rate	1991	1.25104	2.75638	0.439144
1506	Deaths	Eritrea	Both	Age-standardized	Retinoblastoma	Rate	1990	1.24395	2.68055	0.437353
1507	Deaths	Eritrea	Both	Age-standardized	Retinoblastoma	Rate	1992	1.39483	3.00741	0.490558
1508	Deaths	Eritrea	Both	Age-standardized	Retinoblastoma	Rate	1994	1.42583	3.14243	0.505719
1509	Deaths	Eritrea	Both	Age-standardized	Retinoblastoma	Rate	1995	1.36844	2.99461	0.514708
1510	Deaths	Eritrea	Both	Age-standardized	Retinoblastoma	Rate	1997	1.32482	2.81815	0.49142
1511	Deaths	Eritrea	Both	Age-standardized	Retinoblastoma	Rate	1998	1.34103	2.88331	0.514744
1512	Deaths	Eritrea	Both	Age-standardized	Retinoblastoma	Rate	1999	1.34446	2.93114	0.508938
1513	Deaths	Eritrea	Both	Age-standardized	Retinoblastoma	Rate	2000	1.34074	2.85769	0.501906
1514	Deaths	Eritrea	Both	Age-standardized	Retinoblastoma	Rate	2001	1.37014	3.01147	0.515498
1515	Deaths	Eritrea	Both	Age-standardized	Retinoblastoma	Rate	2003	1.38743	2.96127	0.515863
1516	Deaths	Eritrea	Both	Age-standardized	Retinoblastoma	Rate	2004	1.45241	3.20289	0.550472
1517	Deaths	Eritrea	Both	Age-standardized	Retinoblastoma	Rate	2005	1.45968	3.19148	0.533184
1518	Deaths	Eritrea	Both	Age-standardized	Retinoblastoma	Rate	2006	1.46749	3.08645	0.517843
1519	Deaths	Eritrea	Both	Age-standardized	Retinoblastoma	Rate	2007	1.4704	3.08744	0.527719
1520	Deaths	Eritrea	Both	Age-standardized	Retinoblastoma	Rate	2008	1.46277	3.11838	0.489017
1521	Deaths	Eritrea	Both	Age-standardized	Retinoblastoma	Rate	2009	1.37861	2.99886	0.444303
1522	Deaths	Eritrea	Both	Age-standardized	Retinoblastoma	Rate	2010	1.37009	3.0041	0.466721
1523	Deaths	Eritrea	Both	Age-standardized	Retinoblastoma	Rate	2011	1.32442	2.84843	0.455361
1524	Deaths	Eritrea	Both	Age-standardized	Retinoblastoma	Rate	2012	1.26931	2.85504	0.44332
1525	Deaths	Eritrea	Both	Age-standardized	Retinoblastoma	Rate	2013	1.27208	2.66297	0.438866
1526	Deaths	Eritrea	Both	Age-standardized	Retinoblastoma	Rate	2014	1.25139	2.55626	0.448355
1527	Deaths	Eritrea	Both	Age-standardized	Retinoblastoma	Rate	2015	1.21194	2.59582	0.435481
1528	Deaths	Eritrea	Both	Age-standardized	Retinoblastoma	Rate	2016	1.20968	2.54223	0.443471
1529	Deaths	Eritrea	Both	Age-standardized	Retinoblastoma	Rate	2017	1.18322	2.48173	0.386345
1530	Deaths	Eritrea	Both	Age-standardized	Retinoblastoma	Rate	2018	1.15759	2.50369	0.39185
1531	Deaths	Eritrea	Both	Age-standardized	Retinoblastoma	Rate	2019	1.15246	2.42793	0.357717
1532	Deaths	Eritrea	Both	Age-standardized	Retinoblastoma	Rate	2021	1.11893	2.41342	0.344861
1533	Deaths	Eritrea	Both	Age-standardized	Retinoblastoma	Rate	1996	1.33034	2.91477	0.489158
1534	Deaths	Eritrea	Both	Age-standardized	Retinoblastoma	Rate	2002	1.39536	3.16256	0.525335
1535	Deaths	Eritrea	Both	Age-standardized	Retinoblastoma	Rate	1993	1.46405	3.30925	0.474028
1536	Deaths	Eritrea	Both	Age-standardized	Retinoblastoma	Rate	2020	1.13034	2.43508	0.350873
1537	Deaths	Namibia	Male	Age-standardized	Retinoblastoma	Rate	1991	0.53404	1.49641	0.139664
1538	Deaths	Namibia	Male	Age-standardized	Retinoblastoma	Rate	1990	0.527769	1.48001	0.139412
1539	Deaths	Namibia	Male	Age-standardized	Retinoblastoma	Rate	1992	0.536719	1.4821	0.143282
1540	Deaths	Namibia	Male	Age-standardized	Retinoblastoma	Rate	1994	0.541725	1.46577	0.155964
1541	Deaths	Namibia	Male	Age-standardized	Retinoblastoma	Rate	1995	0.531647	1.38894	0.152796
1542	Deaths	Namibia	Male	Age-standardized	Retinoblastoma	Rate	1997	0.503726	1.3044	0.145606
1543	Deaths	Namibia	Male	Age-standardized	Retinoblastoma	Rate	1998	0.535991	1.37462	0.160218
1544	Deaths	Namibia	Male	Age-standardized	Retinoblastoma	Rate	1999	0.541133	1.31277	0.170746
1545	Deaths	Namibia	Male	Age-standardized	Retinoblastoma	Rate	2000	0.540616	1.2929	0.171767
1546	Deaths	Namibia	Male	Age-standardized	Retinoblastoma	Rate	2001	0.500142	1.13493	0.164544
1547	Deaths	Namibia	Male	Age-standardized	Retinoblastoma	Rate	2003	0.500709	1.10221	0.186777
1548	Deaths	Namibia	Male	Age-standardized	Retinoblastoma	Rate	2004	0.474538	1.06262	0.195882
1549	Deaths	Namibia	Male	Age-standardized	Retinoblastoma	Rate	2005	0.50852	1.09182	0.210573
1550	Deaths	Namibia	Male	Age-standardized	Retinoblastoma	Rate	2006	0.511696	1.05351	0.216304
1551	Deaths	Namibia	Male	Age-standardized	Retinoblastoma	Rate	2007	0.556093	1.10332	0.245739
1552	Deaths	Namibia	Male	Age-standardized	Retinoblastoma	Rate	2008	0.585891	1.17854	0.264222
1553	Deaths	Namibia	Male	Age-standardized	Retinoblastoma	Rate	2009	0.600856	1.16026	0.269514
1554	Deaths	Namibia	Male	Age-standardized	Retinoblastoma	Rate	2010	0.616868	1.15212	0.287575
1555	Deaths	Namibia	Male	Age-standardized	Retinoblastoma	Rate	2011	0.618637	1.15848	0.275751
1556	Deaths	Namibia	Male	Age-standardized	Retinoblastoma	Rate	2012	0.624338	1.21112	0.26704
1557	Deaths	Namibia	Male	Age-standardized	Retinoblastoma	Rate	2013	0.649247	1.31735	0.26688
1558	Deaths	Namibia	Male	Age-standardized	Retinoblastoma	Rate	2014	0.639878	1.40045	0.246306
1559	Deaths	Namibia	Male	Age-standardized	Retinoblastoma	Rate	2015	0.643395	1.51244	0.228852
1560	Deaths	Namibia	Male	Age-standardized	Retinoblastoma	Rate	2016	0.622925	1.69221	0.208242
1561	Deaths	Namibia	Male	Age-standardized	Retinoblastoma	Rate	2017	0.607672	1.59577	0.191609
1562	Deaths	Namibia	Male	Age-standardized	Retinoblastoma	Rate	2018	0.618779	1.7875	0.186396
1563	Deaths	Namibia	Male	Age-standardized	Retinoblastoma	Rate	2019	0.627637	1.79391	0.185809
1564	Deaths	Namibia	Male	Age-standardized	Retinoblastoma	Rate	2021	0.618188	1.86448	0.1678
1565	Deaths	Namibia	Male	Age-standardized	Retinoblastoma	Rate	1996	0.518967	1.36887	0.148828
1566	Deaths	Namibia	Male	Age-standardized	Retinoblastoma	Rate	2002	0.516327	1.18213	0.178797
1567	Deaths	Namibia	Male	Age-standardized	Retinoblastoma	Rate	1993	0.543311	1.44838	0.147225
1568	Deaths	Namibia	Male	Age-standardized	Retinoblastoma	Rate	2020	0.631567	1.819	0.173923
1569	Deaths	Namibia	Female	Age-standardized	Retinoblastoma	Rate	1991	0.444977	1.21072	0.127914
1570	Deaths	Namibia	Female	Age-standardized	Retinoblastoma	Rate	1990	0.445078	1.24447	0.134956
1571	Deaths	Namibia	Female	Age-standardized	Retinoblastoma	Rate	1992	0.443386	1.13329	0.123948
1572	Deaths	Namibia	Female	Age-standardized	Retinoblastoma	Rate	1994	0.435701	1.1304	0.124204
1573	Deaths	Namibia	Female	Age-standardized	Retinoblastoma	Rate	1995	0.414821	1.05692	0.123834
1574	Deaths	Namibia	Female	Age-standardized	Retinoblastoma	Rate	1997	0.364122	0.918588	0.121844
1575	Deaths	Namibia	Female	Age-standardized	Retinoblastoma	Rate	1998	0.379265	0.949115	0.120552
1576	Deaths	Namibia	Female	Age-standardized	Retinoblastoma	Rate	1999	0.37315	0.868916	0.121923
1577	Deaths	Namibia	Female	Age-standardized	Retinoblastoma	Rate	2000	0.367568	0.824272	0.129138
1578	Deaths	Namibia	Female	Age-standardized	Retinoblastoma	Rate	2001	0.332705	0.745466	0.118847
1579	Deaths	Namibia	Female	Age-standardized	Retinoblastoma	Rate	2003	0.345894	0.749519	0.130712
1580	Deaths	Namibia	Female	Age-standardized	Retinoblastoma	Rate	2004	0.333434	0.69696	0.129343
1581	Deaths	Namibia	Female	Age-standardized	Retinoblastoma	Rate	2005	0.37678	0.78985	0.142015
1582	Deaths	Namibia	Female	Age-standardized	Retinoblastoma	Rate	2006	0.39634	0.800757	0.156731
1583	Deaths	Namibia	Female	Age-standardized	Retinoblastoma	Rate	2007	0.455536	0.903086	0.185669
1584	Deaths	Namibia	Female	Age-standardized	Retinoblastoma	Rate	2008	0.502381	0.974285	0.21102
1585	Deaths	Namibia	Female	Age-standardized	Retinoblastoma	Rate	2009	0.53734	1.01231	0.228573
1586	Deaths	Namibia	Female	Age-standardized	Retinoblastoma	Rate	2010	0.571401	1.08652	0.233949
1587	Deaths	Namibia	Female	Age-standardized	Retinoblastoma	Rate	2011	0.590962	1.15181	0.237609
1588	Deaths	Namibia	Female	Age-standardized	Retinoblastoma	Rate	2012	0.602925	1.14501	0.232818
1589	Deaths	Namibia	Female	Age-standardized	Retinoblastoma	Rate	2013	0.650661	1.31806	0.236332
1590	Deaths	Namibia	Female	Age-standardized	Retinoblastoma	Rate	2014	0.657507	1.36979	0.225232
1591	Deaths	Namibia	Female	Age-standardized	Retinoblastoma	Rate	2015	0.660649	1.40853	0.219627
1592	Deaths	Namibia	Female	Age-standardized	Retinoblastoma	Rate	2016	0.630101	1.40731	0.204055
1593	Deaths	Namibia	Female	Age-standardized	Retinoblastoma	Rate	2017	0.606206	1.47084	0.178387
1594	Deaths	Namibia	Female	Age-standardized	Retinoblastoma	Rate	2018	0.617687	1.56378	0.174168
1595	Deaths	Namibia	Female	Age-standardized	Retinoblastoma	Rate	2019	0.622517	1.58954	0.167894
1596	Deaths	Namibia	Female	Age-standardized	Retinoblastoma	Rate	2021	0.605863	1.49549	0.166178
1597	Deaths	Namibia	Female	Age-standardized	Retinoblastoma	Rate	1996	0.390471	1.0131	0.125153
1598	Deaths	Namibia	Female	Age-standardized	Retinoblastoma	Rate	2002	0.343638	0.744549	0.127853
1599	Deaths	Namibia	Female	Age-standardized	Retinoblastoma	Rate	1993	0.443347	1.13595	0.125659
1600	Deaths	Namibia	Female	Age-standardized	Retinoblastoma	Rate	2020	0.625179	1.53782	0.179859
1601	Deaths	Namibia	Both	Age-standardized	Retinoblastoma	Rate	1991	0.489813	1.11735	0.190255
1602	Deaths	Namibia	Both	Age-standardized	Retinoblastoma	Rate	1990	0.486732	1.14313	0.187938
1603	Deaths	Namibia	Both	Age-standardized	Retinoblastoma	Rate	1992	0.490344	1.12195	0.189864
1604	Deaths	Namibia	Both	Age-standardized	Retinoblastoma	Rate	1994	0.489004	1.13392	0.206331
1605	Deaths	Namibia	Both	Age-standardized	Retinoblastoma	Rate	1995	0.473537	1.07823	0.206564
1606	Deaths	Namibia	Both	Age-standardized	Retinoblastoma	Rate	1997	0.434265	0.898887	0.190876
1607	Deaths	Namibia	Both	Age-standardized	Retinoblastoma	Rate	1998	0.458027	0.976762	0.191596
1608	Deaths	Namibia	Both	Age-standardized	Retinoblastoma	Rate	1999	0.457576	0.895799	0.204564
1609	Deaths	Namibia	Both	Age-standardized	Retinoblastoma	Rate	2000	0.454534	0.887587	0.208052
1610	Deaths	Namibia	Both	Age-standardized	Retinoblastoma	Rate	2001	0.416817	0.776334	0.198018
1611	Deaths	Namibia	Both	Age-standardized	Retinoblastoma	Rate	2003	0.423655	0.798333	0.215117
1612	Deaths	Namibia	Both	Age-standardized	Retinoblastoma	Rate	2004	0.404293	0.744059	0.215172
1613	Deaths	Namibia	Both	Age-standardized	Retinoblastoma	Rate	2005	0.44295	0.80761	0.239142
1614	Deaths	Namibia	Both	Age-standardized	Retinoblastoma	Rate	2006	0.454272	0.789628	0.243726
1615	Deaths	Namibia	Both	Age-standardized	Retinoblastoma	Rate	2007	0.506046	0.884089	0.285974
1616	Deaths	Namibia	Both	Age-standardized	Retinoblastoma	Rate	2008	0.54433	0.961815	0.307866
1617	Deaths	Namibia	Both	Age-standardized	Retinoblastoma	Rate	2009	0.569243	0.970985	0.324609
1618	Deaths	Namibia	Both	Age-standardized	Retinoblastoma	Rate	2010	0.594245	0.995503	0.343363
1619	Deaths	Namibia	Both	Age-standardized	Retinoblastoma	Rate	2011	0.604868	1.02715	0.345518
1620	Deaths	Namibia	Both	Age-standardized	Retinoblastoma	Rate	2012	0.613679	1.03918	0.340784
1621	Deaths	Namibia	Both	Age-standardized	Retinoblastoma	Rate	2013	0.649949	1.14694	0.347229
1622	Deaths	Namibia	Both	Age-standardized	Retinoblastoma	Rate	2014	0.648637	1.15807	0.334875
1623	Deaths	Namibia	Both	Age-standardized	Retinoblastoma	Rate	2015	0.651962	1.27647	0.321098
1624	Deaths	Namibia	Both	Age-standardized	Retinoblastoma	Rate	2016	0.62648	1.27976	0.284768
1625	Deaths	Namibia	Both	Age-standardized	Retinoblastoma	Rate	2017	0.606933	1.34899	0.269394
1626	Deaths	Namibia	Both	Age-standardized	Retinoblastoma	Rate	2018	0.618221	1.35492	0.26555
1627	Deaths	Namibia	Both	Age-standardized	Retinoblastoma	Rate	2019	0.625082	1.41684	0.260047
1628	Deaths	Namibia	Both	Age-standardized	Retinoblastoma	Rate	2021	0.612046	1.38425	0.259639
1629	Deaths	Namibia	Both	Age-standardized	Retinoblastoma	Rate	1996	0.455043	1.00362	0.193825
1630	Deaths	Namibia	Both	Age-standardized	Retinoblastoma	Rate	2002	0.430388	0.828217	0.209917
1631	Deaths	Namibia	Both	Age-standardized	Retinoblastoma	Rate	1993	0.493618	1.12707	0.203165
1632	Deaths	Namibia	Both	Age-standardized	Retinoblastoma	Rate	2020	0.628384	1.38153	0.257166
1633	Deaths	Hungary	Male	Age-standardized	Retinoblastoma	Rate	1991	0.0160712	0.0280248	0.00784316
1634	Deaths	Hungary	Male	Age-standardized	Retinoblastoma	Rate	1990	0.0229532	0.0406938	0.0110887
1635	Deaths	Hungary	Male	Age-standardized	Retinoblastoma	Rate	1992	0.0139446	0.024606	0.00721226
1636	Deaths	Hungary	Male	Age-standardized	Retinoblastoma	Rate	1994	0.0194582	0.0329613	0.010898
1637	Deaths	Hungary	Male	Age-standardized	Retinoblastoma	Rate	1995	0.0231081	0.0392169	0.0127843
1638	Deaths	Hungary	Male	Age-standardized	Retinoblastoma	Rate	1997	0.0172902	0.0304579	0.00910129
1639	Deaths	Hungary	Male	Age-standardized	Retinoblastoma	Rate	1998	0.0215614	0.0376738	0.0117056
1640	Deaths	Hungary	Male	Age-standardized	Retinoblastoma	Rate	1999	0.037313	0.0641256	0.0200899
1641	Deaths	Hungary	Male	Age-standardized	Retinoblastoma	Rate	2000	0.0478347	0.0814092	0.0254258
1642	Deaths	Hungary	Male	Age-standardized	Retinoblastoma	Rate	2001	0.0508661	0.0880261	0.0276246
1643	Deaths	Hungary	Male	Age-standardized	Retinoblastoma	Rate	2003	0.0453444	0.0812081	0.0229497
1644	Deaths	Hungary	Male	Age-standardized	Retinoblastoma	Rate	2004	0.0492113	0.0884331	0.0242878
1645	Deaths	Hungary	Male	Age-standardized	Retinoblastoma	Rate	2005	0.0500383	0.0879258	0.0250153
1646	Deaths	Hungary	Male	Age-standardized	Retinoblastoma	Rate	2006	0.0487542	0.0865639	0.0252157
1647	Deaths	Hungary	Male	Age-standardized	Retinoblastoma	Rate	2007	0.0507309	0.0890256	0.0273979
1648	Deaths	Hungary	Male	Age-standardized	Retinoblastoma	Rate	2008	0.0450267	0.0785965	0.0250836
1649	Deaths	Hungary	Male	Age-standardized	Retinoblastoma	Rate	2009	0.0346881	0.0596846	0.0190907
1650	Deaths	Hungary	Male	Age-standardized	Retinoblastoma	Rate	2010	0.0261569	0.0441993	0.0146085
1651	Deaths	Hungary	Male	Age-standardized	Retinoblastoma	Rate	2011	0.0157209	0.0264107	0.00840935
1652	Deaths	Hungary	Male	Age-standardized	Retinoblastoma	Rate	2012	0.0166176	0.0286425	0.00856669
1653	Deaths	Hungary	Male	Age-standardized	Retinoblastoma	Rate	2013	0.0129428	0.0225642	0.00698088
1654	Deaths	Hungary	Male	Age-standardized	Retinoblastoma	Rate	2014	0.0149826	0.0257071	0.00808104
1655	Deaths	Hungary	Male	Age-standardized	Retinoblastoma	Rate	2015	0.016122	0.0282502	0.00874902
1656	Deaths	Hungary	Male	Age-standardized	Retinoblastoma	Rate	2016	0.0112172	0.0209401	0.00583509
1657	Deaths	Hungary	Male	Age-standardized	Retinoblastoma	Rate	2017	0.0123326	0.0239891	0.00582938
1658	Deaths	Hungary	Male	Age-standardized	Retinoblastoma	Rate	2018	0.0112933	0.0228419	0.00502625
1659	Deaths	Hungary	Male	Age-standardized	Retinoblastoma	Rate	2019	0.00632661	0.0134002	0.00262032
1660	Deaths	Hungary	Male	Age-standardized	Retinoblastoma	Rate	2021	0.00487096	0.0119176	0.00164372
1661	Deaths	Hungary	Male	Age-standardized	Retinoblastoma	Rate	1996	0.0212797	0.036665	0.0114869
1662	Deaths	Hungary	Male	Age-standardized	Retinoblastoma	Rate	2002	0.0501528	0.0903055	0.0259203
1663	Deaths	Hungary	Male	Age-standardized	Retinoblastoma	Rate	1993	0.0144433	0.0246986	0.00779687
1664	Deaths	Hungary	Male	Age-standardized	Retinoblastoma	Rate	2020	0.00567621	0.0130733	0.00220011
1665	Deaths	Hungary	Female	Age-standardized	Retinoblastoma	Rate	1991	0.0339543	0.0593645	0.0179128
1666	Deaths	Hungary	Female	Age-standardized	Retinoblastoma	Rate	1990	0.0311436	0.0544567	0.0164804
1667	Deaths	Hungary	Female	Age-standardized	Retinoblastoma	Rate	1992	0.0274392	0.0474483	0.0142853
1668	Deaths	Hungary	Female	Age-standardized	Retinoblastoma	Rate	1994	0.0219362	0.0387011	0.0115874
1669	Deaths	Hungary	Female	Age-standardized	Retinoblastoma	Rate	1995	0.0209288	0.0380314	0.0108314
1670	Deaths	Hungary	Female	Age-standardized	Retinoblastoma	Rate	1997	0.0210342	0.0369247	0.0105762
1671	Deaths	Hungary	Female	Age-standardized	Retinoblastoma	Rate	1998	0.019461	0.0337596	0.00998712
1672	Deaths	Hungary	Female	Age-standardized	Retinoblastoma	Rate	1999	0.0278596	0.048865	0.0143647
1673	Deaths	Hungary	Female	Age-standardized	Retinoblastoma	Rate	2000	0.0328611	0.0573513	0.0173857
1674	Deaths	Hungary	Female	Age-standardized	Retinoblastoma	Rate	2001	0.0303155	0.0523868	0.0162221
1675	Deaths	Hungary	Female	Age-standardized	Retinoblastoma	Rate	2003	0.0376449	0.0642913	0.0206238
1676	Deaths	Hungary	Female	Age-standardized	Retinoblastoma	Rate	2004	0.0376408	0.064596	0.0203179
1677	Deaths	Hungary	Female	Age-standardized	Retinoblastoma	Rate	2005	0.043237	0.0765682	0.023107
1678	Deaths	Hungary	Female	Age-standardized	Retinoblastoma	Rate	2006	0.0432023	0.0773912	0.0227863
1679	Deaths	Hungary	Female	Age-standardized	Retinoblastoma	Rate	2007	0.0437728	0.0774584	0.0236811
1680	Deaths	Hungary	Female	Age-standardized	Retinoblastoma	Rate	2008	0.0347125	0.0612169	0.01881
1681	Deaths	Hungary	Female	Age-standardized	Retinoblastoma	Rate	2009	0.0292879	0.0508782	0.0152919
1682	Deaths	Hungary	Female	Age-standardized	Retinoblastoma	Rate	2010	0.0255099	0.0452361	0.0134571
1683	Deaths	Hungary	Female	Age-standardized	Retinoblastoma	Rate	2011	0.0199117	0.0341784	0.0106283
1684	Deaths	Hungary	Female	Age-standardized	Retinoblastoma	Rate	2012	0.0268462	0.0468701	0.014248
1685	Deaths	Hungary	Female	Age-standardized	Retinoblastoma	Rate	2013	0.0275722	0.0483875	0.0145546
1686	Deaths	Hungary	Female	Age-standardized	Retinoblastoma	Rate	2014	0.0301692	0.0529309	0.0160813
1687	Deaths	Hungary	Female	Age-standardized	Retinoblastoma	Rate	2015	0.0294021	0.0522156	0.0154967
1688	Deaths	Hungary	Female	Age-standardized	Retinoblastoma	Rate	2016	0.0297879	0.053336	0.0151013
1689	Deaths	Hungary	Female	Age-standardized	Retinoblastoma	Rate	2017	0.0305736	0.0577524	0.0144974
1690	Deaths	Hungary	Female	Age-standardized	Retinoblastoma	Rate	2018	0.0343341	0.0680317	0.0150292
1691	Deaths	Hungary	Female	Age-standardized	Retinoblastoma	Rate	2019	0.0399079	0.0818717	0.0167846
1692	Deaths	Hungary	Female	Age-standardized	Retinoblastoma	Rate	2021	0.0255862	0.0543794	0.00986825
1693	Deaths	Hungary	Female	Age-standardized	Retinoblastoma	Rate	1996	0.016874	0.0299964	0.00869321
1694	Deaths	Hungary	Female	Age-standardized	Retinoblastoma	Rate	2002	0.0322287	0.0546069	0.0177429
1695	Deaths	Hungary	Female	Age-standardized	Retinoblastoma	Rate	1993	0.0203035	0.0349097	0.0108365
1696	Deaths	Hungary	Female	Age-standardized	Retinoblastoma	Rate	2020	0.032365	0.0660839	0.0131968
1697	Deaths	Hungary	Both	Age-standardized	Retinoblastoma	Rate	1991	0.0248104	0.0393703	0.0149726
1698	Deaths	Hungary	Both	Age-standardized	Retinoblastoma	Rate	1990	0.0269561	0.0417096	0.0160383
1699	Deaths	Hungary	Both	Age-standardized	Retinoblastoma	Rate	1992	0.0205391	0.0320181	0.0123336
1700	Deaths	Hungary	Both	Age-standardized	Retinoblastoma	Rate	1994	0.0206698	0.0313145	0.0127121
1701	Deaths	Hungary	Both	Age-standardized	Retinoblastoma	Rate	1995	0.0220457	0.0339004	0.0136269
1702	Deaths	Hungary	Both	Age-standardized	Retinoblastoma	Rate	1997	0.019119	0.0305426	0.0114165
1703	Deaths	Hungary	Both	Age-standardized	Retinoblastoma	Rate	1998	0.02054	0.0318366	0.0120267
1704	Deaths	Hungary	Both	Age-standardized	Retinoblastoma	Rate	1999	0.0327102	0.0510394	0.0198333
1705	Deaths	Hungary	Both	Age-standardized	Retinoblastoma	Rate	2000	0.040546	0.0629034	0.0249845
1706	Deaths	Hungary	Both	Age-standardized	Retinoblastoma	Rate	2001	0.040864	0.0633457	0.025128
1707	Deaths	Hungary	Both	Age-standardized	Retinoblastoma	Rate	2003	0.0416008	0.0647456	0.0252744
1708	Deaths	Hungary	Both	Age-standardized	Retinoblastoma	Rate	2004	0.0435833	0.067264	0.0266983
1709	Deaths	Hungary	Both	Age-standardized	Retinoblastoma	Rate	2005	0.0467298	0.0705328	0.0290837
1710	Deaths	Hungary	Both	Age-standardized	Retinoblastoma	Rate	2006	0.0460526	0.0692078	0.0285669
1711	Deaths	Hungary	Both	Age-standardized	Retinoblastoma	Rate	2007	0.047344	0.0716565	0.0304127
1712	Deaths	Hungary	Both	Age-standardized	Retinoblastoma	Rate	2008	0.040006	0.0608788	0.0257628
1713	Deaths	Hungary	Both	Age-standardized	Retinoblastoma	Rate	2009	0.0320586	0.0497504	0.0202653
1714	Deaths	Hungary	Both	Age-standardized	Retinoblastoma	Rate	2010	0.0258405	0.0393843	0.0161642
1715	Deaths	Hungary	Both	Age-standardized	Retinoblastoma	Rate	2011	0.0177596	0.0266715	0.0109731
1716	Deaths	Hungary	Both	Age-standardized	Retinoblastoma	Rate	2012	0.0215946	0.0332648	0.0131664
1717	Deaths	Hungary	Both	Age-standardized	Retinoblastoma	Rate	2013	0.0200617	0.0315503	0.0120976
1718	Deaths	Hungary	Both	Age-standardized	Retinoblastoma	Rate	2014	0.0223728	0.0350161	0.0133216
1719	Deaths	Hungary	Both	Age-standardized	Retinoblastoma	Rate	2015	0.0225848	0.0350872	0.0136188
1720	Deaths	Hungary	Both	Age-standardized	Retinoblastoma	Rate	2016	0.0202552	0.0330166	0.0116991
1721	Deaths	Hungary	Both	Age-standardized	Retinoblastoma	Rate	2017	0.0212103	0.0368109	0.0114847
1722	Deaths	Hungary	Both	Age-standardized	Retinoblastoma	Rate	2018	0.0225077	0.0403891	0.0112192
1723	Deaths	Hungary	Both	Age-standardized	Retinoblastoma	Rate	2019	0.0226731	0.04435	0.010216
1724	Deaths	Hungary	Both	Age-standardized	Retinoblastoma	Rate	2021	0.0149568	0.030946	0.00599614
1725	Deaths	Hungary	Both	Age-standardized	Retinoblastoma	Rate	1996	0.0191312	0.0298471	0.0114916
1726	Deaths	Hungary	Both	Age-standardized	Retinoblastoma	Rate	2002	0.0414312	0.0644353	0.0249275
1727	Deaths	Hungary	Both	Age-standardized	Retinoblastoma	Rate	1993	0.0173072	0.0267589	0.0106788
1728	Deaths	Hungary	Both	Age-standardized	Retinoblastoma	Rate	2020	0.0186696	0.0361112	0.00801147
1729	Deaths	Germany	Male	Age-standardized	Retinoblastoma	Rate	1991	0.0243299	0.0424227	0.0126838
1730	Deaths	Germany	Male	Age-standardized	Retinoblastoma	Rate	1990	0.0264907	0.0465349	0.0141931
1731	Deaths	Germany	Male	Age-standardized	Retinoblastoma	Rate	1992	0.0223728	0.0378771	0.0118428
1732	Deaths	Germany	Male	Age-standardized	Retinoblastoma	Rate	1994	0.0186764	0.0296899	0.0105412
1733	Deaths	Germany	Male	Age-standardized	Retinoblastoma	Rate	1995	0.016867	0.0257403	0.00978233
1734	Deaths	Germany	Male	Age-standardized	Retinoblastoma	Rate	1997	0.0153776	0.0233435	0.00980008
1735	Deaths	Germany	Male	Age-standardized	Retinoblastoma	Rate	1998	0.0141641	0.0216773	0.00897291
1736	Deaths	Germany	Male	Age-standardized	Retinoblastoma	Rate	1999	0.0140012	0.0214547	0.00862966
1737	Deaths	Germany	Male	Age-standardized	Retinoblastoma	Rate	2000	0.0121259	0.0185466	0.00720136
1738	Deaths	Germany	Male	Age-standardized	Retinoblastoma	Rate	2001	0.0109753	0.0170551	0.00671242
1739	Deaths	Germany	Male	Age-standardized	Retinoblastoma	Rate	2003	0.0121341	0.0185204	0.00748151
1740	Deaths	Germany	Male	Age-standardized	Retinoblastoma	Rate	2004	0.0131396	0.0199331	0.00842721
1741	Deaths	Germany	Male	Age-standardized	Retinoblastoma	Rate	2005	0.0130328	0.0196751	0.00844771
1742	Deaths	Germany	Male	Age-standardized	Retinoblastoma	Rate	2006	0.0127351	0.0187797	0.0081472
1743	Deaths	Germany	Male	Age-standardized	Retinoblastoma	Rate	2007	0.0118482	0.0178112	0.00761633
1744	Deaths	Germany	Male	Age-standardized	Retinoblastoma	Rate	2008	0.011312	0.0172872	0.00729073
1745	Deaths	Germany	Male	Age-standardized	Retinoblastoma	Rate	2009	0.0102332	0.0157512	0.00635539
1746	Deaths	Germany	Male	Age-standardized	Retinoblastoma	Rate	2010	0.00995326	0.0157763	0.00608696
1747	Deaths	Germany	Male	Age-standardized	Retinoblastoma	Rate	2011	0.0106867	0.0169572	0.00644721
1748	Deaths	Germany	Male	Age-standardized	Retinoblastoma	Rate	2012	0.0115848	0.0181128	0.00722933
1749	Deaths	Germany	Male	Age-standardized	Retinoblastoma	Rate	2013	0.0114076	0.0179033	0.00704209
1750	Deaths	Germany	Male	Age-standardized	Retinoblastoma	Rate	2014	0.0107554	0.016633	0.00661401
1751	Deaths	Germany	Male	Age-standardized	Retinoblastoma	Rate	2015	0.00952927	0.0145726	0.00562177
1752	Deaths	Germany	Male	Age-standardized	Retinoblastoma	Rate	2016	0.00913259	0.0145699	0.00510827
1753	Deaths	Germany	Male	Age-standardized	Retinoblastoma	Rate	2017	0.00867872	0.0145524	0.00445646
1754	Deaths	Germany	Male	Age-standardized	Retinoblastoma	Rate	2018	0.00815813	0.0148125	0.00393049
1755	Deaths	Germany	Male	Age-standardized	Retinoblastoma	Rate	2019	0.00507431	0.00994864	0.0022427
1756	Deaths	Germany	Male	Age-standardized	Retinoblastoma	Rate	2021	0.00458199	0.00987774	0.00170184
1757	Deaths	Germany	Male	Age-standardized	Retinoblastoma	Rate	1996	0.0164003	0.0251002	0.0099775
1758	Deaths	Germany	Male	Age-standardized	Retinoblastoma	Rate	2002	0.0121877	0.0191412	0.00756753
1759	Deaths	Germany	Male	Age-standardized	Retinoblastoma	Rate	1993	0.0206116	0.0338657	0.0114767
1760	Deaths	Germany	Male	Age-standardized	Retinoblastoma	Rate	2020	0.00473041	0.00975736	0.00190573
1761	Deaths	Germany	Female	Age-standardized	Retinoblastoma	Rate	1991	0.0187606	0.0300859	0.011642
1762	Deaths	Germany	Female	Age-standardized	Retinoblastoma	Rate	1990	0.0202449	0.0314766	0.0123165
1763	Deaths	Germany	Female	Age-standardized	Retinoblastoma	Rate	1992	0.0175981	0.0290522	0.0109163
1764	Deaths	Germany	Female	Age-standardized	Retinoblastoma	Rate	1994	0.015322	0.0260735	0.00940059
1765	Deaths	Germany	Female	Age-standardized	Retinoblastoma	Rate	1995	0.0139148	0.0226903	0.00866981
1766	Deaths	Germany	Female	Age-standardized	Retinoblastoma	Rate	1997	0.00839594	0.0130138	0.00523694
1767	Deaths	Germany	Female	Age-standardized	Retinoblastoma	Rate	1998	0.0097658	0.0150475	0.00612671
1768	Deaths	Germany	Female	Age-standardized	Retinoblastoma	Rate	1999	0.010641	0.016256	0.006676
1769	Deaths	Germany	Female	Age-standardized	Retinoblastoma	Rate	2000	0.00961117	0.0145964	0.00607795
1770	Deaths	Germany	Female	Age-standardized	Retinoblastoma	Rate	2001	0.0104061	0.0160487	0.00657992
1771	Deaths	Germany	Female	Age-standardized	Retinoblastoma	Rate	2003	0.00959352	0.0146004	0.00606445
1772	Deaths	Germany	Female	Age-standardized	Retinoblastoma	Rate	2004	0.0101138	0.0154671	0.00642926
1773	Deaths	Germany	Female	Age-standardized	Retinoblastoma	Rate	2005	0.0106616	0.0159543	0.00679445
1774	Deaths	Germany	Female	Age-standardized	Retinoblastoma	Rate	2006	0.0105962	0.0158736	0.00684774
1775	Deaths	Germany	Female	Age-standardized	Retinoblastoma	Rate	2007	0.0105002	0.0158321	0.00706697
1776	Deaths	Germany	Female	Age-standardized	Retinoblastoma	Rate	2008	0.00996169	0.0150471	0.0066955
1777	Deaths	Germany	Female	Age-standardized	Retinoblastoma	Rate	2009	0.00946445	0.014084	0.00636635
1778	Deaths	Germany	Female	Age-standardized	Retinoblastoma	Rate	2010	0.00907867	0.0135167	0.0059498
1779	Deaths	Germany	Female	Age-standardized	Retinoblastoma	Rate	2011	0.00818109	0.0123348	0.00534301
1780	Deaths	Germany	Female	Age-standardized	Retinoblastoma	Rate	2012	0.00754817	0.0113569	0.00486639
1781	Deaths	Germany	Female	Age-standardized	Retinoblastoma	Rate	2013	0.00859115	0.0132412	0.00540015
1782	Deaths	Germany	Female	Age-standardized	Retinoblastoma	Rate	2014	0.00898192	0.0141961	0.00571976
1783	Deaths	Germany	Female	Age-standardized	Retinoblastoma	Rate	2015	0.00931376	0.014947	0.00584779
1784	Deaths	Germany	Female	Age-standardized	Retinoblastoma	Rate	2016	0.00998943	0.0161145	0.0060293
1785	Deaths	Germany	Female	Age-standardized	Retinoblastoma	Rate	2017	0.0103042	0.0173811	0.00584508
1786	Deaths	Germany	Female	Age-standardized	Retinoblastoma	Rate	2018	0.0103784	0.0173913	0.00586034
1787	Deaths	Germany	Female	Age-standardized	Retinoblastoma	Rate	2019	0.0102164	0.0179101	0.00533556
1788	Deaths	Germany	Female	Age-standardized	Retinoblastoma	Rate	2021	0.00986011	0.019334	0.00465261
1789	Deaths	Germany	Female	Age-standardized	Retinoblastoma	Rate	1996	0.0107491	0.0169998	0.00657176
1790	Deaths	Germany	Female	Age-standardized	Retinoblastoma	Rate	2002	0.00972969	0.01469	0.00625315
1791	Deaths	Germany	Female	Age-standardized	Retinoblastoma	Rate	1993	0.0166967	0.0277249	0.0102632
1792	Deaths	Germany	Female	Age-standardized	Retinoblastoma	Rate	2020	0.00947445	0.0171499	0.00476669
1793	Deaths	Germany	Both	Age-standardized	Retinoblastoma	Rate	1991	0.0216186	0.032401	0.0141264
1794	Deaths	Germany	Both	Age-standardized	Retinoblastoma	Rate	1990	0.0234498	0.0349408	0.0150893
1795	Deaths	Germany	Both	Age-standardized	Retinoblastoma	Rate	1992	0.0200479	0.0297067	0.0128233
1796	Deaths	Germany	Both	Age-standardized	Retinoblastoma	Rate	1994	0.0170431	0.0246709	0.0116841
1797	Deaths	Germany	Both	Age-standardized	Retinoblastoma	Rate	1995	0.0154297	0.0219111	0.0106
1798	Deaths	Germany	Both	Age-standardized	Retinoblastoma	Rate	1997	0.0119791	0.0166436	0.00845775
1799	Deaths	Germany	Both	Age-standardized	Retinoblastoma	Rate	1998	0.012023	0.0165924	0.00866638
1800	Deaths	Germany	Both	Age-standardized	Retinoblastoma	Rate	1999	0.0123656	0.0171785	0.00881082
1801	Deaths	Germany	Both	Age-standardized	Retinoblastoma	Rate	2000	0.0109017	0.0152954	0.00776511
1802	Deaths	Germany	Both	Age-standardized	Retinoblastoma	Rate	2001	0.0106981	0.014802	0.0076615
1803	Deaths	Germany	Both	Age-standardized	Retinoblastoma	Rate	2003	0.0108971	0.014971	0.00782831
1804	Deaths	Germany	Both	Age-standardized	Retinoblastoma	Rate	2004	0.0116659	0.0158743	0.00846661
1805	Deaths	Germany	Both	Age-standardized	Retinoblastoma	Rate	2005	0.011878	0.015926	0.00851673
1806	Deaths	Germany	Both	Age-standardized	Retinoblastoma	Rate	2006	0.0116933	0.015718	0.00856625
1807	Deaths	Germany	Both	Age-standardized	Retinoblastoma	Rate	2007	0.0111916	0.0149288	0.0082113
1808	Deaths	Germany	Both	Age-standardized	Retinoblastoma	Rate	2008	0.0106543	0.0143355	0.00784494
1809	Deaths	Germany	Both	Age-standardized	Retinoblastoma	Rate	2009	0.00985871	0.0134465	0.00719382
1810	Deaths	Germany	Both	Age-standardized	Retinoblastoma	Rate	2010	0.00952738	0.0130084	0.00679245
1811	Deaths	Germany	Both	Age-standardized	Retinoblastoma	Rate	2011	0.00946664	0.0131427	0.00663452
1812	Deaths	Germany	Both	Age-standardized	Retinoblastoma	Rate	2012	0.00961943	0.0134046	0.00668727
1813	Deaths	Germany	Both	Age-standardized	Retinoblastoma	Rate	2013	0.0100368	0.0139211	0.00710438
1814	Deaths	Germany	Both	Age-standardized	Retinoblastoma	Rate	2014	0.00989267	0.0137067	0.00693797
1815	Deaths	Germany	Both	Age-standardized	Retinoblastoma	Rate	2015	0.00942464	0.0129604	0.00656532
1816	Deaths	Germany	Both	Age-standardized	Retinoblastoma	Rate	2016	0.00954937	0.0134017	0.00638895
1817	Deaths	Germany	Both	Age-standardized	Retinoblastoma	Rate	2017	0.00946924	0.0138793	0.00612572
1818	Deaths	Germany	Both	Age-standardized	Retinoblastoma	Rate	2018	0.00923804	0.0140173	0.00569331
1819	Deaths	Germany	Both	Age-standardized	Retinoblastoma	Rate	2019	0.00757504	0.0118562	0.00447809
1820	Deaths	Germany	Both	Age-standardized	Retinoblastoma	Rate	2021	0.00715007	0.0123661	0.00380722
1821	Deaths	Germany	Both	Age-standardized	Retinoblastoma	Rate	1996	0.0136494	0.0192436	0.00942325
1822	Deaths	Germany	Both	Age-standardized	Retinoblastoma	Rate	2002	0.0109911	0.0153019	0.00779843
1823	Deaths	Germany	Both	Age-standardized	Retinoblastoma	Rate	1993	0.0187052	0.0272559	0.0123746
1824	Deaths	Germany	Both	Age-standardized	Retinoblastoma	Rate	2020	0.00703863	0.011635	0.00394272
1825	Deaths	Barbados	Male	Age-standardized	Retinoblastoma	Rate	1991	5.97507e-05	0.000139616	2.25813e-05
1826	Deaths	Barbados	Male	Age-standardized	Retinoblastoma	Rate	1990	6.3012e-05	0.000141285	2.40834e-05
1827	Deaths	Barbados	Male	Age-standardized	Retinoblastoma	Rate	1992	5.66043e-05	0.00012635	2.21039e-05
1828	Deaths	Barbados	Male	Age-standardized	Retinoblastoma	Rate	1994	5.37189e-05	0.000119977	2.08584e-05
1829	Deaths	Barbados	Male	Age-standardized	Retinoblastoma	Rate	1995	5.37801e-05	0.00011328	2.07138e-05
1830	Deaths	Barbados	Male	Age-standardized	Retinoblastoma	Rate	1997	5.289e-05	0.000103349	2.29637e-05
1831	Deaths	Barbados	Male	Age-standardized	Retinoblastoma	Rate	1998	5.4332e-05	0.000102527	2.41745e-05
1832	Deaths	Barbados	Male	Age-standardized	Retinoblastoma	Rate	1999	5.33458e-05	9.9631e-05	2.51383e-05
1833	Deaths	Barbados	Male	Age-standardized	Retinoblastoma	Rate	2000	5.08822e-05	9.78929e-05	2.50379e-05
1834	Deaths	Barbados	Male	Age-standardized	Retinoblastoma	Rate	2001	5.43544e-05	0.000105253	2.79572e-05
1835	Deaths	Barbados	Male	Age-standardized	Retinoblastoma	Rate	2003	4.76588e-05	8.88542e-05	2.52172e-05
1836	Deaths	Barbados	Male	Age-standardized	Retinoblastoma	Rate	2004	3.37352e-05	5.96821e-05	1.76482e-05
1837	Deaths	Barbados	Male	Age-standardized	Retinoblastoma	Rate	2005	3.07592e-05	5.58654e-05	1.60274e-05
1838	Deaths	Barbados	Male	Age-standardized	Retinoblastoma	Rate	2006	2.57803e-05	4.57714e-05	1.34616e-05
1839	Deaths	Barbados	Male	Age-standardized	Retinoblastoma	Rate	2007	3.29242e-05	5.86693e-05	1.69579e-05
1840	Deaths	Barbados	Male	Age-standardized	Retinoblastoma	Rate	2008	2.40947e-05	4.24283e-05	1.23809e-05
1841	Deaths	Barbados	Male	Age-standardized	Retinoblastoma	Rate	2009	3.51051e-05	6.18937e-05	1.7682e-05
1842	Deaths	Barbados	Male	Age-standardized	Retinoblastoma	Rate	2010	4.65795e-05	8.3156e-05	2.34762e-05
1843	Deaths	Barbados	Male	Age-standardized	Retinoblastoma	Rate	2011	4.8939e-05	8.62904e-05	2.43639e-05
1844	Deaths	Barbados	Male	Age-standardized	Retinoblastoma	Rate	2012	5.07509e-05	9.09055e-05	2.46141e-05
1845	Deaths	Barbados	Male	Age-standardized	Retinoblastoma	Rate	2013	5.13963e-05	9.54779e-05	2.44083e-05
1846	Deaths	Barbados	Male	Age-standardized	Retinoblastoma	Rate	2014	5.13592e-05	9.82664e-05	2.29501e-05
1847	Deaths	Barbados	Male	Age-standardized	Retinoblastoma	Rate	2015	5.12828e-05	0.000105818	2.2732e-05
1848	Deaths	Barbados	Male	Age-standardized	Retinoblastoma	Rate	2016	5.15977e-05	0.000114168	2.20455e-05
1849	Deaths	Barbados	Male	Age-standardized	Retinoblastoma	Rate	2017	5.17892e-05	0.00012333	2.10258e-05
1850	Deaths	Barbados	Male	Age-standardized	Retinoblastoma	Rate	2018	5.17394e-05	0.000125592	1.98317e-05
1851	Deaths	Barbados	Male	Age-standardized	Retinoblastoma	Rate	2019	5.25895e-05	0.000128383	1.97374e-05
1852	Deaths	Barbados	Male	Age-standardized	Retinoblastoma	Rate	2021	4.61325e-05	0.000117671	1.52929e-05
1853	Deaths	Barbados	Male	Age-standardized	Retinoblastoma	Rate	1996	5.27816e-05	0.000108934	2.12618e-05
1854	Deaths	Barbados	Male	Age-standardized	Retinoblastoma	Rate	2002	4.80541e-05	8.94763e-05	2.57101e-05
1855	Deaths	Barbados	Male	Age-standardized	Retinoblastoma	Rate	1993	5.27069e-05	0.000119138	2.02911e-05
1856	Deaths	Barbados	Male	Age-standardized	Retinoblastoma	Rate	2020	4.70045e-05	0.000120531	1.64012e-05
1857	Deaths	Barbados	Female	Age-standardized	Retinoblastoma	Rate	1991	0.278015	0.816623	0.0837056
1858	Deaths	Barbados	Female	Age-standardized	Retinoblastoma	Rate	1990	0.294263	0.859518	0.0865597
1859	Deaths	Barbados	Female	Age-standardized	Retinoblastoma	Rate	1992	0.256562	0.740032	0.0746232
1860	Deaths	Barbados	Female	Age-standardized	Retinoblastoma	Rate	1994	0.23077	0.657227	0.0656592
1861	Deaths	Barbados	Female	Age-standardized	Retinoblastoma	Rate	1995	0.215536	0.59891	0.0662344
1862	Deaths	Barbados	Female	Age-standardized	Retinoblastoma	Rate	1997	0.216103	0.532404	0.0700046
1863	Deaths	Barbados	Female	Age-standardized	Retinoblastoma	Rate	1998	0.220327	0.534273	0.0806364
1864	Deaths	Barbados	Female	Age-standardized	Retinoblastoma	Rate	1999	0.21448	0.500891	0.0838389
1865	Deaths	Barbados	Female	Age-standardized	Retinoblastoma	Rate	2000	0.203169	0.442193	0.0810371
1866	Deaths	Barbados	Female	Age-standardized	Retinoblastoma	Rate	2001	0.181853	0.385585	0.0778623
1867	Deaths	Barbados	Female	Age-standardized	Retinoblastoma	Rate	2003	0.10964	0.216097	0.05167
1868	Deaths	Barbados	Female	Age-standardized	Retinoblastoma	Rate	2004	0.12081	0.237262	0.0574456
1869	Deaths	Barbados	Female	Age-standardized	Retinoblastoma	Rate	2005	0.127661	0.251609	0.0613132
1870	Deaths	Barbados	Female	Age-standardized	Retinoblastoma	Rate	2006	0.121146	0.233848	0.0563466
1871	Deaths	Barbados	Female	Age-standardized	Retinoblastoma	Rate	2007	0.187326	0.365209	0.0902848
1872	Deaths	Barbados	Female	Age-standardized	Retinoblastoma	Rate	2008	0.236051	0.458773	0.110633
1873	Deaths	Barbados	Female	Age-standardized	Retinoblastoma	Rate	2009	0.267657	0.524289	0.124228
1874	Deaths	Barbados	Female	Age-standardized	Retinoblastoma	Rate	2010	0.297745	0.5919	0.134834
1875	Deaths	Barbados	Female	Age-standardized	Retinoblastoma	Rate	2011	0.318078	0.65391	0.13921
1876	Deaths	Barbados	Female	Age-standardized	Retinoblastoma	Rate	2012	0.365644	0.766539	0.157095
1877	Deaths	Barbados	Female	Age-standardized	Retinoblastoma	Rate	2013	0.37332	0.793025	0.151242
1878	Deaths	Barbados	Female	Age-standardized	Retinoblastoma	Rate	2014	0.372212	0.862704	0.138514
1879	Deaths	Barbados	Female	Age-standardized	Retinoblastoma	Rate	2015	0.370802	0.900446	0.132508
1880	Deaths	Barbados	Female	Age-standardized	Retinoblastoma	Rate	2016	0.367381	0.892507	0.124616
1881	Deaths	Barbados	Female	Age-standardized	Retinoblastoma	Rate	2017	0.364958	0.917016	0.116959
1882	Deaths	Barbados	Female	Age-standardized	Retinoblastoma	Rate	2018	0.357801	0.934887	0.112265
1883	Deaths	Barbados	Female	Age-standardized	Retinoblastoma	Rate	2019	0.356697	0.984781	0.110448
1884	Deaths	Barbados	Female	Age-standardized	Retinoblastoma	Rate	2021	0.309655	0.846124	0.0926195
1885	Deaths	Barbados	Female	Age-standardized	Retinoblastoma	Rate	1996	0.210732	0.558066	0.0649312
1886	Deaths	Barbados	Female	Age-standardized	Retinoblastoma	Rate	2002	0.165381	0.340242	0.0741167
1887	Deaths	Barbados	Female	Age-standardized	Retinoblastoma	Rate	1993	0.236639	0.683378	0.0682437
1888	Deaths	Barbados	Female	Age-standardized	Retinoblastoma	Rate	2020	0.318487	0.859641	0.0951911
1889	Deaths	Barbados	Both	Age-standardized	Retinoblastoma	Rate	1991	0.137181	0.402912	0.0413133
1890	Deaths	Barbados	Both	Age-standardized	Retinoblastoma	Rate	1990	0.145251	0.424223	0.0427505
1891	Deaths	Barbados	Both	Age-standardized	Retinoblastoma	Rate	1992	0.126552	0.364993	0.0368181
1892	Deaths	Barbados	Both	Age-standardized	Retinoblastoma	Rate	1994	0.113755	0.323931	0.0323801
1893	Deaths	Barbados	Both	Age-standardized	Retinoblastoma	Rate	1995	0.106205	0.295093	0.0326474
1894	Deaths	Barbados	Both	Age-standardized	Retinoblastoma	Rate	1997	0.106368	0.262047	0.0344652
1895	Deaths	Barbados	Both	Age-standardized	Retinoblastoma	Rate	1998	0.108367	0.262785	0.0396679
1896	Deaths	Barbados	Both	Age-standardized	Retinoblastoma	Rate	1999	0.105403	0.246167	0.041193
1897	Deaths	Barbados	Both	Age-standardized	Retinoblastoma	Rate	2000	0.0997586	0.217148	0.0397908
1898	Deaths	Barbados	Both	Age-standardized	Retinoblastoma	Rate	2001	0.0892093	0.189168	0.0381937
1899	Deaths	Barbados	Both	Age-standardized	Retinoblastoma	Rate	2003	0.0536773	0.105797	0.0253016
1900	Deaths	Barbados	Both	Age-standardized	Retinoblastoma	Rate	2004	0.0590736	0.116011	0.028089
1901	Deaths	Barbados	Both	Age-standardized	Retinoblastoma	Rate	2005	0.0623596	0.122902	0.0299522
1902	Deaths	Barbados	Both	Age-standardized	Retinoblastoma	Rate	2006	0.0591253	0.114126	0.0274991
1903	Deaths	Barbados	Both	Age-standardized	Retinoblastoma	Rate	2007	0.0913523	0.178097	0.0440352
1904	Deaths	Barbados	Both	Age-standardized	Retinoblastoma	Rate	2008	0.115034	0.223553	0.0539195
1905	Deaths	Barbados	Both	Age-standardized	Retinoblastoma	Rate	2009	0.130393	0.255397	0.060535
1906	Deaths	Barbados	Both	Age-standardized	Retinoblastoma	Rate	2010	0.145027	0.28825	0.0656943
1907	Deaths	Barbados	Both	Age-standardized	Retinoblastoma	Rate	2011	0.154917	0.318397	0.0678234
1908	Deaths	Barbados	Both	Age-standardized	Retinoblastoma	Rate	2012	0.17808	0.373203	0.0765427
1909	Deaths	Barbados	Both	Age-standardized	Retinoblastoma	Rate	2013	0.181852	0.386145	0.0737126
1910	Deaths	Barbados	Both	Age-standardized	Retinoblastoma	Rate	2014	0.181344	0.420125	0.067523
1911	Deaths	Barbados	Both	Age-standardized	Retinoblastoma	Rate	2015	0.180686	0.438575	0.0646151
1912	Deaths	Barbados	Both	Age-standardized	Retinoblastoma	Rate	2016	0.179049	0.434804	0.0607767
1913	Deaths	Barbados	Both	Age-standardized	Retinoblastoma	Rate	2017	0.177895	0.446838	0.0570537
1914	Deaths	Barbados	Both	Age-standardized	Retinoblastoma	Rate	2018	0.174427	0.455583	0.0547657
1915	Deaths	Barbados	Both	Age-standardized	Retinoblastoma	Rate	2019	0.173907	0.479976	0.0538822
1916	Deaths	Barbados	Both	Age-standardized	Retinoblastoma	Rate	2021	0.151001	0.412486	0.045188
1917	Deaths	Barbados	Both	Age-standardized	Retinoblastoma	Rate	1996	0.103786	0.274833	0.0319841
1918	Deaths	Barbados	Both	Age-standardized	Retinoblastoma	Rate	2002	0.081045	0.166751	0.0363175
1919	Deaths	Barbados	Both	Age-standardized	Retinoblastoma	Rate	1993	0.116686	0.336951	0.0336669
1920	Deaths	Barbados	Both	Age-standardized	Retinoblastoma	Rate	2020	0.15531	0.419083	0.0464429
1921	Deaths	Lebanon	Male	Age-standardized	Retinoblastoma	Rate	1991	0.0128459	0.0397538	0.00139473
1922	Deaths	Lebanon	Male	Age-standardized	Retinoblastoma	Rate	1990	0.0128791	0.041225	0.00140554
1923	Deaths	Lebanon	Male	Age-standardized	Retinoblastoma	Rate	1992	0.0127284	0.0408056	0.00140155
1924	Deaths	Lebanon	Male	Age-standardized	Retinoblastoma	Rate	1994	0.012457	0.0390245	0.00134182
1925	Deaths	Lebanon	Male	Age-standardized	Retinoblastoma	Rate	1995	0.0125784	0.0402797	0.00132692
1926	Deaths	Lebanon	Male	Age-standardized	Retinoblastoma	Rate	1997	0.0126914	0.0389975	0.00133194
1927	Deaths	Lebanon	Male	Age-standardized	Retinoblastoma	Rate	1998	0.0127784	0.0397171	0.00132338
1928	Deaths	Lebanon	Male	Age-standardized	Retinoblastoma	Rate	1999	0.0130827	0.0382441	0.00133248
1929	Deaths	Lebanon	Male	Age-standardized	Retinoblastoma	Rate	2000	0.0128747	0.0360392	0.00128213
1930	Deaths	Lebanon	Male	Age-standardized	Retinoblastoma	Rate	2001	0.0133213	0.0357957	0.00136956
1931	Deaths	Lebanon	Male	Age-standardized	Retinoblastoma	Rate	2003	0.0126808	0.033311	0.00138204
1932	Deaths	Lebanon	Male	Age-standardized	Retinoblastoma	Rate	2004	0.0120864	0.0295764	0.00139693
1933	Deaths	Lebanon	Male	Age-standardized	Retinoblastoma	Rate	2005	0.0112523	0.0277145	0.00140598
1934	Deaths	Lebanon	Male	Age-standardized	Retinoblastoma	Rate	2006	0.0096922	0.0236367	0.00131956
1935	Deaths	Lebanon	Male	Age-standardized	Retinoblastoma	Rate	2007	0.0086649	0.0215784	0.00133194
1936	Deaths	Lebanon	Male	Age-standardized	Retinoblastoma	Rate	2008	0.00763277	0.0199727	0.00129931
1937	Deaths	Lebanon	Male	Age-standardized	Retinoblastoma	Rate	2009	0.00701247	0.0173888	0.00145439
1938	Deaths	Lebanon	Male	Age-standardized	Retinoblastoma	Rate	2010	0.00603615	0.0158561	0.00150122
1939	Deaths	Lebanon	Male	Age-standardized	Retinoblastoma	Rate	2011	0.00526612	0.0131756	0.00155212
1940	Deaths	Lebanon	Male	Age-standardized	Retinoblastoma	Rate	2012	0.00456153	0.0109318	0.0015231
1941	Deaths	Lebanon	Male	Age-standardized	Retinoblastoma	Rate	2013	0.00368574	0.00836744	0.00143248
1942	Deaths	Lebanon	Male	Age-standardized	Retinoblastoma	Rate	2014	0.00285071	0.00630644	0.00116154
1943	Deaths	Lebanon	Male	Age-standardized	Retinoblastoma	Rate	2015	0.00236712	0.00491309	0.000951544
1944	Deaths	Lebanon	Male	Age-standardized	Retinoblastoma	Rate	2016	0.0021096	0.00446182	0.000830615
1945	Deaths	Lebanon	Male	Age-standardized	Retinoblastoma	Rate	2017	0.00199278	0.00434441	0.000747927
1946	Deaths	Lebanon	Male	Age-standardized	Retinoblastoma	Rate	2018	0.00198067	0.00439805	0.000714168
1947	Deaths	Lebanon	Male	Age-standardized	Retinoblastoma	Rate	2019	0.00198488	0.00436761	0.000717695
1948	Deaths	Lebanon	Male	Age-standardized	Retinoblastoma	Rate	2021	0.00218163	0.00458275	0.000796734
1949	Deaths	Lebanon	Male	Age-standardized	Retinoblastoma	Rate	1996	0.0126403	0.0399056	0.0013293
1950	Deaths	Lebanon	Male	Age-standardized	Retinoblastoma	Rate	2002	0.0130777	0.0343527	0.00134664
1951	Deaths	Lebanon	Male	Age-standardized	Retinoblastoma	Rate	1993	0.0125848	0.0412534	0.00136947
1952	Deaths	Lebanon	Male	Age-standardized	Retinoblastoma	Rate	2020	0.00195865	0.00429267	0.000716748
1953	Deaths	Lebanon	Female	Age-standardized	Retinoblastoma	Rate	1991	0.0614235	0.144747	0.0195138
1954	Deaths	Lebanon	Female	Age-standardized	Retinoblastoma	Rate	1990	0.0619746	0.148309	0.019518
1955	Deaths	Lebanon	Female	Age-standardized	Retinoblastoma	Rate	1992	0.0600532	0.145675	0.019376
1956	Deaths	Lebanon	Female	Age-standardized	Retinoblastoma	Rate	1994	0.0574137	0.131809	0.0189456
1957	Deaths	Lebanon	Female	Age-standardized	Retinoblastoma	Rate	1995	0.05745	0.132923	0.0187613
1958	Deaths	Lebanon	Female	Age-standardized	Retinoblastoma	Rate	1997	0.0563851	0.131415	0.0195135
1959	Deaths	Lebanon	Female	Age-standardized	Retinoblastoma	Rate	1998	0.0562513	0.126583	0.0202351
1960	Deaths	Lebanon	Female	Age-standardized	Retinoblastoma	Rate	1999	0.0575523	0.125218	0.0211203
1961	Deaths	Lebanon	Female	Age-standardized	Retinoblastoma	Rate	2000	0.0564799	0.122388	0.0209687
1962	Deaths	Lebanon	Female	Age-standardized	Retinoblastoma	Rate	2001	0.0593956	0.124902	0.0222554
1963	Deaths	Lebanon	Female	Age-standardized	Retinoblastoma	Rate	2003	0.058122	0.116617	0.0240398
1964	Deaths	Lebanon	Female	Age-standardized	Retinoblastoma	Rate	2004	0.0582144	0.111374	0.0252591
1965	Deaths	Lebanon	Female	Age-standardized	Retinoblastoma	Rate	2005	0.0574921	0.110795	0.0253308
1966	Deaths	Lebanon	Female	Age-standardized	Retinoblastoma	Rate	2006	0.0514101	0.0971798	0.0230687
1967	Deaths	Lebanon	Female	Age-standardized	Retinoblastoma	Rate	2007	0.0495699	0.0953728	0.0202175
1968	Deaths	Lebanon	Female	Age-standardized	Retinoblastoma	Rate	2008	0.0478905	0.094809	0.0193018
1969	Deaths	Lebanon	Female	Age-standardized	Retinoblastoma	Rate	2009	0.0501359	0.102169	0.0208523
1970	Deaths	Lebanon	Female	Age-standardized	Retinoblastoma	Rate	2010	0.0497251	0.101344	0.0192469
1971	Deaths	Lebanon	Female	Age-standardized	Retinoblastoma	Rate	2011	0.0510173	0.106568	0.0201638
1972	Deaths	Lebanon	Female	Age-standardized	Retinoblastoma	Rate	2012	0.0538729	0.116885	0.0211556
1973	Deaths	Lebanon	Female	Age-standardized	Retinoblastoma	Rate	2013	0.0532089	0.113725	0.020852
1974	Deaths	Lebanon	Female	Age-standardized	Retinoblastoma	Rate	2014	0.0495474	0.106786	0.0187519
1975	Deaths	Lebanon	Female	Age-standardized	Retinoblastoma	Rate	2015	0.0489431	0.103671	0.0193083
1976	Deaths	Lebanon	Female	Age-standardized	Retinoblastoma	Rate	2016	0.0517892	0.113223	0.019478
1977	Deaths	Lebanon	Female	Age-standardized	Retinoblastoma	Rate	2017	0.0538042	0.114064	0.0220239
1978	Deaths	Lebanon	Female	Age-standardized	Retinoblastoma	Rate	2018	0.0533894	0.120107	0.0206817
1979	Deaths	Lebanon	Female	Age-standardized	Retinoblastoma	Rate	2019	0.0507408	0.111509	0.0195478
1980	Deaths	Lebanon	Female	Age-standardized	Retinoblastoma	Rate	2021	0.0436059	0.0952152	0.0156822
1981	Deaths	Lebanon	Female	Age-standardized	Retinoblastoma	Rate	1996	0.0567359	0.130793	0.0190589
1982	Deaths	Lebanon	Female	Age-standardized	Retinoblastoma	Rate	2002	0.059206	0.119995	0.0234531
1983	Deaths	Lebanon	Female	Age-standardized	Retinoblastoma	Rate	1993	0.0586574	0.136985	0.0189776
1984	Deaths	Lebanon	Female	Age-standardized	Retinoblastoma	Rate	2020	0.0438506	0.0914386	0.0159828
1985	Deaths	Lebanon	Both	Age-standardized	Retinoblastoma	Rate	1991	0.0362533	0.0809377	0.013548
1986	Deaths	Lebanon	Both	Age-standardized	Retinoblastoma	Rate	1990	0.0365437	0.0842886	0.0137447
1987	Deaths	Lebanon	Both	Age-standardized	Retinoblastoma	Rate	1992	0.0355206	0.0786849	0.0134963
1988	Deaths	Lebanon	Both	Age-standardized	Retinoblastoma	Rate	1994	0.0340799	0.0707791	0.0132939
1989	Deaths	Lebanon	Both	Age-standardized	Retinoblastoma	Rate	1995	0.0341426	0.0705611	0.0135561
1990	Deaths	Lebanon	Both	Age-standardized	Retinoblastoma	Rate	1997	0.0336542	0.0689474	0.0138956
1991	Deaths	Lebanon	Both	Age-standardized	Retinoblastoma	Rate	1998	0.0336222	0.0686737	0.0139738
1992	Deaths	Lebanon	Both	Age-standardized	Retinoblastoma	Rate	1999	0.0343961	0.0666814	0.0141313
1993	Deaths	Lebanon	Both	Age-standardized	Retinoblastoma	Rate	2000	0.0337686	0.0638087	0.0143192
1994	Deaths	Lebanon	Both	Age-standardized	Retinoblastoma	Rate	2001	0.035398	0.067125	0.0148161
1995	Deaths	Lebanon	Both	Age-standardized	Retinoblastoma	Rate	2003	0.0344586	0.0619708	0.015403
1996	Deaths	Lebanon	Both	Age-standardized	Retinoblastoma	Rate	2004	0.0341951	0.0601412	0.0152825
1997	Deaths	Lebanon	Both	Age-standardized	Retinoblastoma	Rate	2005	0.0334156	0.0595928	0.0150591
1998	Deaths	Lebanon	Both	Age-standardized	Retinoblastoma	Rate	2006	0.0296873	0.0521281	0.0139259
[truncated: 233,011+ more rows]
