# Supplementary material for: Global, regional and national retinoblastoma burden in children under 10 years of age from 1990 to 2021: Trend analysis based on the Global Burden of Disease Study 2021
Source: PLoS One. 2025 Jul 8;20(7):e0327832. doi: 10.1371/journal.pone.0327832 (PMC12237033; doi:10.1371/journal.pone.0327832)
Supplement: S4 Table — (XLSX) [file pone.0327832.s004.xlsx]

## Sheet: Sheet1
AAPC of retinoblastoma in children under 10 years of age in 204 countries from 1990 to 2021
	measure	location	sex	cause	joinpoint	AAPC.Index	Start.Obs	End.Obs	AAPC	AAPC_LCI	AAPC_UCI	Significant_indicator	Test.Statistic	P.Value	AAPC_95CI	age
1	DALYs (Disability-Adjusted Life Years)	Afghanistan	Both	Retinoblastoma	4	Full Range	1990	2021	0.169	-0.9903	1.3418	No	0.2843	0.776	0.17 (-0.99 to 1.34)	Age-standardized
7	DALYs (Disability-Adjusted Life Years)	Afghanistan	Female	Retinoblastoma	4	Full Range	1990	2021	0.4509	-0.6663	1.5806	No	0.7884	0.43	0.45 (-0.67 to 1.58)	Age-standardized
13	DALYs (Disability-Adjusted Life Years)	Afghanistan	Male	Retinoblastoma	4	Full Range	1990	2021	-0.1551	-1.3942	1.0996	No	-0.2436	0.808	-0.16 (-1.39 to 1.1)	Age-standardized
19	DALYs (Disability-Adjusted Life Years)	Albania	Both	Retinoblastoma	3	Full Range	1990	2021	-0.1548	-1.1127	0.8124	No	-0.3149	0.753	-0.15 (-1.11 to 0.81)	Age-standardized
25	DALYs (Disability-Adjusted Life Years)	Albania	Female	Retinoblastoma	4	Full Range	1990	2021	0.3103	-0.6155	1.2448	No	0.655	0.512	0.31 (-0.62 to 1.24)	Age-standardized
31	DALYs (Disability-Adjusted Life Years)	Albania	Male	Retinoblastoma	3	Full Range	1990	2021	-0.3495	-1.1226	0.4296	No	-0.8812	0.378	-0.35 (-1.12 to 0.43)	Age-standardized
37	DALYs (Disability-Adjusted Life Years)	Algeria	Both	Retinoblastoma	4	Full Range	1990	2021	-3.1284	-3.3738	-2.8824	Yes	-24.5618	0	-3.13 (-3.37 to -2.88)	Age-standardized
43	DALYs (Disability-Adjusted Life Years)	Algeria	Female	Retinoblastoma	3	Full Range	1990	2021	-2.9413	-3.1837	-2.6983	Yes	-23.3998	0	-2.94 (-3.18 to -2.7)	Age-standardized
49	DALYs (Disability-Adjusted Life Years)	Algeria	Male	Retinoblastoma	4	Full Range	1990	2021	-3.2891	-3.5494	-3.0281	Yes	-24.3203	0	-3.29 (-3.55 to -3.03)	Age-standardized
55	DALYs (Disability-Adjusted Life Years)	American Samoa	Both	Retinoblastoma	2	Full Range	1990	2021	0.9347	0.5445	1.3264	Yes	4.7082	0	0.93 (0.54 to 1.33)	Age-standardized
61	DALYs (Disability-Adjusted Life Years)	American Samoa	Female	Retinoblastoma	4	Full Range	1990	2021	0.083	-1.4831	1.6741	No	0.1031	0.918	0.08 (-1.48 to 1.67)	Age-standardized
67	DALYs (Disability-Adjusted Life Years)	American Samoa	Male	Retinoblastoma	2	Full Range	1990	2021	1.0084	0.6193	1.399	Yes	5.0955	0	1.01 (0.62 to 1.4)	Age-standardized
73	DALYs (Disability-Adjusted Life Years)	Andorra	Both	Retinoblastoma	2	Full Range	1990	2021	-3.1621	-3.6042	-2.718	Yes	-13.7626	0	-3.16 (-3.6 to -2.72)	Age-standardized
79	DALYs (Disability-Adjusted Life Years)	Andorra	Female	Retinoblastoma	2	Full Range	1990	2021	-2.4558	-2.9143	-1.9952	Yes	-10.3448	0	-2.46 (-2.91 to -2)	Age-standardized
85	DALYs (Disability-Adjusted Life Years)	Andorra	Male	Retinoblastoma	2	Full Range	1990	2021	-3.8331	-4.2333	-3.4313	Yes	-18.3699	0	-3.83 (-4.23 to -3.43)	Age-standardized
91	DALYs (Disability-Adjusted Life Years)	Angola	Both	Retinoblastoma	4	Full Range	1990	2021	-1.6853	-2.0085	-1.3611	Yes	-10.1187	0	-1.69 (-2.01 to -1.36)	Age-standardized
97	DALYs (Disability-Adjusted Life Years)	Angola	Female	Retinoblastoma	5	Full Range	1990	2021	-1.9018	-2.2919	-1.5101	Yes	-9.4444	0	-1.9 (-2.29 to -1.51)	Age-standardized
103	DALYs (Disability-Adjusted Life Years)	Angola	Male	Retinoblastoma	4	Full Range	1990	2021	-1.44	-1.7316	-1.1475	Yes	-9.5945	0	-1.44 (-1.73 to -1.15)	Age-standardized
109	DALYs (Disability-Adjusted Life Years)	Antigua and Barbuda	Both	Retinoblastoma	5	Full Range	1990	2021	-9.8113	-13.3281	-6.1519	Yes	-5.0887	0	-9.81 (-13.33 to -6.15)	Age-standardized
115	DALYs (Disability-Adjusted Life Years)	Antigua and Barbuda	Female	Retinoblastoma	4	Full Range	1990	2021	-3.1038	-6.5721	0.4934	No	-1.6953	0.09	-3.1 (-6.57 to 0.49)	Age-standardized
121	DALYs (Disability-Adjusted Life Years)	Antigua and Barbuda	Male	Retinoblastoma	4	Full Range	1990	2021	-10.6125	-13.8808	-7.2201	Yes	-5.9032	0	-10.61 (-13.88 to -7.22)	Age-standardized
127	DALYs (Disability-Adjusted Life Years)	Argentina	Both	Retinoblastoma	4	Full Range	1990	2021	-5.365	-6.5559	-4.1589	Yes	-8.5343	0	-5.36 (-6.56 to -4.16)	Age-standardized
133	DALYs (Disability-Adjusted Life Years)	Argentina	Female	Retinoblastoma	5	Full Range	1990	2021	-6.1769	-9.9076	-2.2917	Yes	-3.0798	0.002	-6.18 (-9.91 to -2.29)	Age-standardized
139	DALYs (Disability-Adjusted Life Years)	Argentina	Male	Retinoblastoma	3	Full Range	1990	2021	-4.8597	-6.8247	-2.8532	Yes	-4.6784	0	-4.86 (-6.82 to -2.85)	Age-standardized
145	DALYs (Disability-Adjusted Life Years)	Armenia	Both	Retinoblastoma	5	Full Range	1990	2021	9.9135	8.9019	10.9345	Yes	20.0366	0	9.91 (8.9 to 10.93)	Age-standardized
151	DALYs (Disability-Adjusted Life Years)	Armenia	Female	Retinoblastoma	4	Full Range	1990	2021	6.3937	4.8087	8.0026	Yes	8.093	0	6.39 (4.81 to 8)	Age-standardized
157	DALYs (Disability-Adjusted Life Years)	Armenia	Male	Retinoblastoma	5	Full Range	1990	2021	9.9519	8.9377	10.9755	Yes	20.0666	0	9.95 (8.94 to 10.98)	Age-standardized
163	DALYs (Disability-Adjusted Life Years)	Australia	Both	Retinoblastoma	4	Full Range	1990	2021	-5.6436	-7.9297	-3.3007	Yes	-4.6421	0	-5.64 (-7.93 to -3.3)	Age-standardized
169	DALYs (Disability-Adjusted Life Years)	Australia	Female	Retinoblastoma	3	Full Range	1990	2021	-5.8689	-9.3702	-2.2323	Yes	-3.1273	0.002	-5.87 (-9.37 to -2.23)	Age-standardized
175	DALYs (Disability-Adjusted Life Years)	Australia	Male	Retinoblastoma	3	Full Range	1990	2021	-6.2844	-9.389	-3.0735	Yes	-3.7762	0	-6.28 (-9.39 to -3.07)	Age-standardized
181	DALYs (Disability-Adjusted Life Years)	Austria	Both	Retinoblastoma	5	Full Range	1990	2021	-2.9766	-4.4165	-1.515	Yes	-3.9611	0	-2.98 (-4.42 to -1.51)	Age-standardized
187	DALYs (Disability-Adjusted Life Years)	Austria	Female	Retinoblastoma	5	Full Range	1990	2021	-1.2915	-4.0675	1.5648	No	-0.8931	0.372	-1.29 (-4.07 to 1.56)	Age-standardized
193	DALYs (Disability-Adjusted Life Years)	Austria	Male	Retinoblastoma	5	Full Range	1990	2021	-3.5915	-5.9307	-1.1941	Yes	-2.9185	0.004	-3.59 (-5.93 to -1.19)	Age-standardized
199	DALYs (Disability-Adjusted Life Years)	Azerbaijan	Both	Retinoblastoma	1	Full Range	1990	2021	-0.4436	-0.5363	-0.3508	Yes	-9.3522	0	-0.44 (-0.54 to -0.35)	Age-standardized
205	DALYs (Disability-Adjusted Life Years)	Azerbaijan	Female	Retinoblastoma	4	Full Range	1990	2021	-2.0216	-2.2846	-1.758	Yes	-14.8956	0	-2.02 (-2.28 to -1.76)	Age-standardized
211	DALYs (Disability-Adjusted Life Years)	Azerbaijan	Male	Retinoblastoma	1	Full Range	1990	2021	-0.4984	-0.5863	-0.4104	Yes	-11.0773	0	-0.5 (-0.59 to -0.41)	Age-standardized
217	DALYs (Disability-Adjusted Life Years)	Bahamas	Both	Retinoblastoma	4	Full Range	1990	2021	-3.1797	-5.8892	-0.3922	Yes	-2.2313	0.026	-3.18 (-5.89 to -0.39)	Age-standardized
223	DALYs (Disability-Adjusted Life Years)	Bahamas	Female	Retinoblastoma	3	Full Range	1990	2021	0.0812	-2.9265	3.1821	No	0.0521	0.958	0.08 (-2.93 to 3.18)	Age-standardized
229	DALYs (Disability-Adjusted Life Years)	Bahamas	Male	Retinoblastoma	5	Full Range	1990	2021	-8.2549	-11.2524	-5.1561	Yes	-5.0835	0	-8.25 (-11.25 to -5.16)	Age-standardized
235	DALYs (Disability-Adjusted Life Years)	Bahrain	Both	Retinoblastoma	5	Full Range	1990	2021	0.3717	-1.0396	1.8032	No	0.5135	0.608	0.37 (-1.04 to 1.8)	Age-standardized
241	DALYs (Disability-Adjusted Life Years)	Bahrain	Female	Retinoblastoma	5	Full Range	1990	2021	0.9835	-0.6402	2.6338	No	1.1834	0.237	0.98 (-0.64 to 2.63)	Age-standardized
247	DALYs (Disability-Adjusted Life Years)	Bahrain	Male	Retinoblastoma	4	Full Range	1990	2021	-6.1843	-7.203	-5.1544	Yes	-11.46	0	-6.18 (-7.2 to -5.15)	Age-standardized
253	DALYs (Disability-Adjusted Life Years)	Bangladesh	Both	Retinoblastoma	5	Full Range	1990	2021	-2.2333	-2.4929	-1.973	Yes	-16.6464	0	-2.23 (-2.49 to -1.97)	Age-standardized
259	DALYs (Disability-Adjusted Life Years)	Bangladesh	Female	Retinoblastoma	5	Full Range	1990	2021	-1.9239	-2.2158	-1.6312	Yes	-12.7758	0	-1.92 (-2.22 to -1.63)	Age-standardized
265	DALYs (Disability-Adjusted Life Years)	Bangladesh	Male	Retinoblastoma	4	Full Range	1990	2021	-2.5318	-2.8454	-2.2173	Yes	-15.5985	0	-2.53 (-2.85 to -2.22)	Age-standardized
271	DALYs (Disability-Adjusted Life Years)	Barbados	Both	Retinoblastoma	5	Full Range	1990	2021	0.686	-0.9477	2.3467	No	0.8191	0.413	0.69 (-0.95 to 2.35)	Age-standardized
277	DALYs (Disability-Adjusted Life Years)	Barbados	Female	Retinoblastoma	5	Full Range	1990	2021	0.7266	-0.9129	2.3933	No	0.8647	0.387	0.73 (-0.91 to 2.39)	Age-standardized
283	DALYs (Disability-Adjusted Life Years)	Barbados	Male	Retinoblastoma	3	Full Range	1990	2021	-0.4905	-2.7574	1.8292	No	-0.4182	0.676	-0.49 (-2.76 to 1.83)	Age-standardized
289	DALYs (Disability-Adjusted Life Years)	Belarus	Both	Retinoblastoma	5	Full Range	1990	2021	0.4946	-0.5467	1.5467	No	0.9284	0.353	0.49 (-0.55 to 1.55)	Age-standardized
295	DALYs (Disability-Adjusted Life Years)	Belarus	Female	Retinoblastoma	5	Full Range	1990	2021	-11.867	-12.8066	-10.9172	Yes	-23.0986	0	-11.87 (-12.81 to -10.92)	Age-standardized
301	DALYs (Disability-Adjusted Life Years)	Belarus	Male	Retinoblastoma	5	Full Range	1990	2021	2.4208	1.39	3.4621	Yes	4.6348	0	2.42 (1.39 to 3.46)	Age-standardized
307	DALYs (Disability-Adjusted Life Years)	Belgium	Both	Retinoblastoma	5	Full Range	1990	2021	-1.7475	-3.2553	-0.2161	Yes	-2.2341	0.025	-1.75 (-3.26 to -0.22)	Age-standardized
313	DALYs (Disability-Adjusted Life Years)	Belgium	Female	Retinoblastoma	5	Full Range	1990	2021	-2.6889	-5.534	0.2418	No	-1.8005	0.072	-2.69 (-5.53 to 0.24)	Age-standardized
319	DALYs (Disability-Adjusted Life Years)	Belgium	Male	Retinoblastoma	5	Full Range	1990	2021	-0.0273	-1.557	1.5262	No	-0.0347	0.972	-0.03 (-1.56 to 1.53)	Age-standardized
325	DALYs (Disability-Adjusted Life Years)	Belize	Both	Retinoblastoma	5	Full Range	1990	2021	-7.5766	-10.9676	-4.0564	Yes	-4.1312	0	-7.58 (-10.97 to -4.06)	Age-standardized
331	DALYs (Disability-Adjusted Life Years)	Belize	Female	Retinoblastoma	5	Full Range	1990	2021	-2.5365	-7.3145	2.4879	No	-1.0018	0.316	-2.54 (-7.31 to 2.49)	Age-standardized
337	DALYs (Disability-Adjusted Life Years)	Belize	Male	Retinoblastoma	4	Full Range	1990	2021	-10.1417	-12.402	-7.823	Yes	-8.2269	0	-10.14 (-12.4 to -7.82)	Age-standardized
343	DALYs (Disability-Adjusted Life Years)	Benin	Both	Retinoblastoma	3	Full Range	1990	2021	-1.3612	-1.9778	-0.7407	Yes	-4.2837	0	-1.36 (-1.98 to -0.74)	Age-standardized
349	DALYs (Disability-Adjusted Life Years)	Benin	Female	Retinoblastoma	3	Full Range	1990	2021	-1.4074	-1.983	-0.8283	Yes	-4.744	0	-1.41 (-1.98 to -0.83)	Age-standardized
355	DALYs (Disability-Adjusted Life Years)	Benin	Male	Retinoblastoma	5	Full Range	1990	2021	-1.2354	-1.8117	-0.6558	Yes	-4.1636	0	-1.24 (-1.81 to -0.66)	Age-standardized
361	DALYs (Disability-Adjusted Life Years)	Bermuda	Both	Retinoblastoma	4	Full Range	1990	2021	1.0472	-1.91	4.0936	No	0.6874	0.492	1.05 (-1.91 to 4.09)	Age-standardized
367	DALYs (Disability-Adjusted Life Years)	Bermuda	Female	Retinoblastoma	4	Full Range	1990	2021	0.9054	-2.2575	4.1707	No	0.5547	0.579	0.91 (-2.26 to 4.17)	Age-standardized
373	DALYs (Disability-Adjusted Life Years)	Bermuda	Male	Retinoblastoma	4	Full Range	1990	2021	-0.2708	-1.11	0.5756	No	-0.6289	0.529	-0.27 (-1.11 to 0.58)	Age-standardized
379	DALYs (Disability-Adjusted Life Years)	Bhutan	Both	Retinoblastoma	3	Full Range	1990	2021	-0.6232	-1.3784	0.1377	No	-1.6063	0.108	-0.62 (-1.38 to 0.14)	Age-standardized
385	DALYs (Disability-Adjusted Life Years)	Bhutan	Female	Retinoblastoma	3	Full Range	1990	2021	-0.3212	-1.2473	0.6135	No	-0.6756	0.499	-0.32 (-1.25 to 0.61)	Age-standardized
391	DALYs (Disability-Adjusted Life Years)	Bhutan	Male	Retinoblastoma	3	Full Range	1990	2021	-0.8324	-1.57	-0.0893	Yes	-2.1944	0.028	-0.83 (-1.57 to -0.09)	Age-standardized
397	DALYs (Disability-Adjusted Life Years)	Bolivia (Plurinational State of)	Both	Retinoblastoma	4	Full Range	1990	2021	-1.6517	-1.7423	-1.561	Yes	-35.407	0	-1.65 (-1.74 to -1.56)	Age-standardized
403	DALYs (Disability-Adjusted Life Years)	Bolivia (Plurinational State of)	Female	Retinoblastoma	4	Full Range	1990	2021	-1.7374	-1.8781	-1.5965	Yes	-23.9761	0	-1.74 (-1.88 to -1.6)	Age-standardized
409	DALYs (Disability-Adjusted Life Years)	Bolivia (Plurinational State of)	Male	Retinoblastoma	5	Full Range	1990	2021	-1.5718	-1.6462	-1.4975	Yes	-41.1141	0	-1.57 (-1.65 to -1.5)	Age-standardized
415	DALYs (Disability-Adjusted Life Years)	Bosnia and Herzegovina	Both	Retinoblastoma	2	Full Range	1990	2021	-3.3224	-4.036	-2.6034	Yes	-8.9383	0	-3.32 (-4.04 to -2.6)	Age-standardized
421	DALYs (Disability-Adjusted Life Years)	Bosnia and Herzegovina	Female	Retinoblastoma	1	Full Range	1990	2021	-2.3087	-2.9216	-1.6919	Yes	-7.2743	0	-2.31 (-2.92 to -1.69)	Age-standardized
427	DALYs (Disability-Adjusted Life Years)	Bosnia and Herzegovina	Male	Retinoblastoma	2	Full Range	1990	2021	-3.7503	-4.5989	-2.8942	Yes	-8.4603	0	-3.75 (-4.6 to -2.89)	Age-standardized
433	DALYs (Disability-Adjusted Life Years)	Botswana	Both	Retinoblastoma	5	Full Range	1990	2021	0.2782	-0.1309	0.6891	No	1.3319	0.183	0.28 (-0.13 to 0.69)	Age-standardized
439	DALYs (Disability-Adjusted Life Years)	Botswana	Female	Retinoblastoma	5	Full Range	1990	2021	0.4358	-0.0857	0.96	No	1.6372	0.102	0.44 (-0.09 to 0.96)	Age-standardized
445	DALYs (Disability-Adjusted Life Years)	Botswana	Male	Retinoblastoma	5	Full Range	1990	2021	0.1707	-0.2104	0.5533	No	0.877	0.38	0.17 (-0.21 to 0.55)	Age-standardized
451	DALYs (Disability-Adjusted Life Years)	Brazil	Both	Retinoblastoma	2	Full Range	1990	2021	-3.858	-4.3423	-3.3711	Yes	-15.2666	0	-3.86 (-4.34 to -3.37)	Age-standardized
457	DALYs (Disability-Adjusted Life Years)	Brazil	Female	Retinoblastoma	5	Full Range	1990	2021	-4.9317	-5.916	-3.9371	Yes	-9.5242	0	-4.93 (-5.92 to -3.94)	Age-standardized
463	DALYs (Disability-Adjusted Life Years)	Brazil	Male	Retinoblastoma	5	Full Range	1990	2021	-3.1401	-4.0197	-2.2524	Yes	-6.8545	0	-3.14 (-4.02 to -2.25)	Age-standardized
469	DALYs (Disability-Adjusted Life Years)	Brunei Darussalam	Both	Retinoblastoma	5	Full Range	1990	2021	-1.103	-1.6173	-0.5861	Yes	-4.1699	0	-1.1 (-1.62 to -0.59)	Age-standardized
475	DALYs (Disability-Adjusted Life Years)	Brunei Darussalam	Female	Retinoblastoma	5	Full Range	1990	2021	-1.1175	-1.5649	-0.668	Yes	-4.8566	0	-1.12 (-1.56 to -0.67)	Age-standardized
481	DALYs (Disability-Adjusted Life Years)	Brunei Darussalam	Male	Retinoblastoma	5	Full Range	1990	2021	-5.2544	-5.8939	-4.6105	Yes	-15.6197	0	-5.25 (-5.89 to -4.61)	Age-standardized
487	DALYs (Disability-Adjusted Life Years)	Bulgaria	Both	Retinoblastoma	1	Full Range	1990	2021	-2.2997	-3.0672	-1.5261	Yes	-5.782	0	-2.3 (-3.07 to -1.53)	Age-standardized
493	DALYs (Disability-Adjusted Life Years)	Bulgaria	Female	Retinoblastoma	1	Full Range	1990	2021	-1.8345	-2.6483	-1.0138	Yes	-4.3591	0	-1.83 (-2.65 to -1.01)	Age-standardized
499	DALYs (Disability-Adjusted Life Years)	Bulgaria	Male	Retinoblastoma	4	Full Range	1990	2021	-0.7967	-3.7528	2.2502	No	-0.5182	0.604	-0.8 (-3.75 to 2.25)	Age-standardized
505	DALYs (Disability-Adjusted Life Years)	Burkina Faso	Both	Retinoblastoma	4	Full Range	1990	2021	-1.3496	-1.6807	-1.0173	Yes	-7.9199	0	-1.35 (-1.68 to -1.02)	Age-standardized
511	DALYs (Disability-Adjusted Life Years)	Burkina Faso	Female	Retinoblastoma	4	Full Range	1990	2021	-1.2697	-1.5939	-0.9445	Yes	-7.6151	0	-1.27 (-1.59 to -0.94)	Age-standardized
517	DALYs (Disability-Adjusted Life Years)	Burkina Faso	Male	Retinoblastoma	2	Full Range	1990	2021	-1.3942	-1.5931	-1.1949	Yes	-13.626	0	-1.39 (-1.59 to -1.19)	Age-standardized
523	DALYs (Disability-Adjusted Life Years)	Burundi	Both	Retinoblastoma	2	Full Range	1990	2021	-2.1337	-2.5113	-1.7546	Yes	-10.9348	0	-2.13 (-2.51 to -1.75)	Age-standardized
529	DALYs (Disability-Adjusted Life Years)	Burundi	Female	Retinoblastoma	4	Full Range	1990	2021	-2.2415	-2.8076	-1.672	Yes	-7.6501	0	-2.24 (-2.81 to -1.67)	Age-standardized
535	DALYs (Disability-Adjusted Life Years)	Burundi	Male	Retinoblastoma	2	Full Range	1990	2021	-1.8772	-2.2366	-1.5165	Yes	-10.1213	0	-1.88 (-2.24 to -1.52)	Age-standardized
541	DALYs (Disability-Adjusted Life Years)	Cabo Verde	Both	Retinoblastoma	4	Full Range	1990	2021	0.1452	-0.8013	1.1007	No	0.2995	0.765	0.15 (-0.8 to 1.1)	Age-standardized
547	DALYs (Disability-Adjusted Life Years)	Cabo Verde	Female	Retinoblastoma	4	Full Range	1990	2021	0.4528	-0.5206	1.4358	No	0.9094	0.363	0.45 (-0.52 to 1.44)	Age-standardized
553	DALYs (Disability-Adjusted Life Years)	Cabo Verde	Male	Retinoblastoma	4	Full Range	1990	2021	-0.1994	-1.1387	0.7489	No	-0.4136	0.679	-0.2 (-1.14 to 0.75)	Age-standardized
559	DALYs (Disability-Adjusted Life Years)	Cambodia	Both	Retinoblastoma	3	Full Range	1990	2021	-1.2088	-1.4828	-0.9341	Yes	-8.5824	0	-1.21 (-1.48 to -0.93)	Age-standardized
565	DALYs (Disability-Adjusted Life Years)	Cambodia	Female	Retinoblastoma	3	Full Range	1990	2021	-1.3856	-1.6691	-1.1013	Yes	-9.4996	0	-1.39 (-1.67 to -1.1)	Age-standardized
571	DALYs (Disability-Adjusted Life Years)	Cambodia	Male	Retinoblastoma	4	Full Range	1990	2021	-1.0337	-1.2161	-0.8509	Yes	-11.0391	0	-1.03 (-1.22 to -0.85)	Age-standardized
577	DALYs (Disability-Adjusted Life Years)	Cameroon	Both	Retinoblastoma	3	Full Range	1990	2021	-1.4549	-1.9872	-0.9197	Yes	-5.3034	0	-1.45 (-1.99 to -0.92)	Age-standardized
583	DALYs (Disability-Adjusted Life Years)	Cameroon	Female	Retinoblastoma	2	Full Range	1990	2021	-1.4373	-1.7421	-1.1316	Yes	-9.1613	0	-1.44 (-1.74 to -1.13)	Age-standardized
589	DALYs (Disability-Adjusted Life Years)	Cameroon	Male	Retinoblastoma	4	Full Range	1990	2021	-1.5145	-1.969	-1.058	Yes	-6.4678	0	-1.51 (-1.97 to -1.06)	Age-standardized
595	DALYs (Disability-Adjusted Life Years)	Canada	Both	Retinoblastoma	4	Full Range	1990	2021	-3.4848	-4.9186	-2.0294	Yes	-4.6448	0	-3.48 (-4.92 to -2.03)	Age-standardized
601	DALYs (Disability-Adjusted Life Years)	Canada	Female	Retinoblastoma	4	Full Range	1990	2021	-4.2773	-6.3861	-2.1209	Yes	-3.846	0	-4.28 (-6.39 to -2.12)	Age-standardized
607	DALYs (Disability-Adjusted Life Years)	Canada	Male	Retinoblastoma	3	Full Range	1990	2021	-2.4423	-3.8433	-1.0209	Yes	-3.3505	0.001	-2.44 (-3.84 to -1.02)	Age-standardized
613	DALYs (Disability-Adjusted Life Years)	Central African Republic	Both	Retinoblastoma	3	Full Range	1990	2021	-0.2511	-0.6168	0.1161	No	-1.3411	0.18	-0.25 (-0.62 to 0.12)	Age-standardized
619	DALYs (Disability-Adjusted Life Years)	Central African Republic	Female	Retinoblastoma	3	Full Range	1990	2021	-0.4529	-0.706	-0.1991	Yes	-3.494	0	-0.45 (-0.71 to -0.2)	Age-standardized
625	DALYs (Disability-Adjusted Life Years)	Central African Republic	Male	Retinoblastoma	3	Full Range	1990	2021	-0.0324	-0.4528	0.3897	No	-0.1507	0.88	-0.03 (-0.45 to 0.39)	Age-standardized
631	DALYs (Disability-Adjusted Life Years)	Chad	Both	Retinoblastoma	4	Full Range	1990	2021	-0.5942	-0.8718	-0.3158	Yes	-4.177	0	-0.59 (-0.87 to -0.32)	Age-standardized
637	DALYs (Disability-Adjusted Life Years)	Chad	Female	Retinoblastoma	3	Full Range	1990	2021	-0.4971	-0.7482	-0.2453	Yes	-3.8648	0	-0.5 (-0.75 to -0.25)	Age-standardized
643	DALYs (Disability-Adjusted Life Years)	Chad	Male	Retinoblastoma	3	Full Range	1990	2021	-0.6804	-0.9375	-0.4226	Yes	-5.1619	0	-0.68 (-0.94 to -0.42)	Age-standardized
649	DALYs (Disability-Adjusted Life Years)	Chile	Both	Retinoblastoma	4	Full Range	1990	2021	-3.3235	-5.1437	-1.4684	Yes	-3.4854	0	-3.32 (-5.14 to -1.47)	Age-standardized
655	DALYs (Disability-Adjusted Life Years)	Chile	Female	Retinoblastoma	4	Full Range	1990	2021	-5.4635	-9.6344	-1.1	Yes	-2.4404	0.015	-5.46 (-9.63 to -1.1)	Age-standardized
661	DALYs (Disability-Adjusted Life Years)	Chile	Male	Retinoblastoma	5	Full Range	1990	2021	-0.4056	-3.7488	3.0538	No	-0.2333	0.816	-0.41 (-3.75 to 3.05)	Age-standardized
667	DALYs (Disability-Adjusted Life Years)	China	Both	Retinoblastoma	2	Full Range	1990	2021	-3.4258	-4.0733	-2.774	Yes	-10.1565	0	-3.43 (-4.07 to -2.77)	Age-standardized
673	DALYs (Disability-Adjusted Life Years)	China	Female	Retinoblastoma	3	Full Range	1990	2021	-3.7801	-4.5827	-2.9707	Yes	-9.0162	0	-3.78 (-4.58 to -2.97)	Age-standardized
679	DALYs (Disability-Adjusted Life Years)	China	Male	Retinoblastoma	3	Full Range	1990	2021	-3.4071	-3.9647	-2.8463	Yes	-11.7356	0	-3.41 (-3.96 to -2.85)	Age-standardized
685	DALYs (Disability-Adjusted Life Years)	Colombia	Both	Retinoblastoma	4	Full Range	1990	2021	-2.4763	-3.1353	-1.8127	Yes	-7.2474	0	-2.48 (-3.14 to -1.81)	Age-standardized
691	DALYs (Disability-Adjusted Life Years)	Colombia	Female	Retinoblastoma	5	Full Range	1990	2021	-2.8203	-4.0364	-1.5889	Yes	-4.4529	0	-2.82 (-4.04 to -1.59)	Age-standardized
697	DALYs (Disability-Adjusted Life Years)	Colombia	Male	Retinoblastoma	5	Full Range	1990	2021	-2.2899	-3.5144	-1.0499	Yes	-3.6003	0	-2.29 (-3.51 to -1.05)	Age-standardized
703	DALYs (Disability-Adjusted Life Years)	Comoros	Both	Retinoblastoma	4	Full Range	1990	2021	-0.4975	-1.9209	0.9465	No	-0.6785	0.497	-0.5 (-1.92 to 0.95)	Age-standardized
709	DALYs (Disability-Adjusted Life Years)	Comoros	Female	Retinoblastoma	4	Full Range	1990	2021	-0.307	-1.6189	1.0224	No	-0.4549	0.649	-0.31 (-1.62 to 1.02)	Age-standardized
715	DALYs (Disability-Adjusted Life Years)	Comoros	Male	Retinoblastoma	4	Full Range	1990	2021	-0.9134	-2.2832	0.4756	No	-1.2919	0.196	-0.91 (-2.28 to 0.48)	Age-standardized
721	DALYs (Disability-Adjusted Life Years)	Congo	Both	Retinoblastoma	5	Full Range	1990	2021	-1.6719	-2.2813	-1.0587	Yes	-5.3155	0	-1.67 (-2.28 to -1.06)	Age-standardized
727	DALYs (Disability-Adjusted Life Years)	Congo	Female	Retinoblastoma	5	Full Range	1990	2021	-2.1746	-2.7519	-1.5938	Yes	-7.2796	0	-2.17 (-2.75 to -1.59)	Age-standardized
733	DALYs (Disability-Adjusted Life Years)	Congo	Male	Retinoblastoma	5	Full Range	1990	2021	-1.2156	-1.7604	-0.6678	Yes	-4.3349	0	-1.22 (-1.76 to -0.67)	Age-standardized
739	DALYs (Disability-Adjusted Life Years)	Cook Islands	Both	Retinoblastoma	1	Full Range	1990	2021	4.8255	2.6751	7.021	Yes	4.4562	0	4.83 (2.68 to 7.02)	Age-standardized
745	DALYs (Disability-Adjusted Life Years)	Cook Islands	Female	Retinoblastoma	1	Full Range	1990	2021	3.4994	2.1617	4.8547	Yes	5.1819	0	3.5 (2.16 to 4.85)	Age-standardized
751	DALYs (Disability-Adjusted Life Years)	Cook Islands	Male	Retinoblastoma	1	Full Range	1990	2021	4.9029	2.6894	7.1641	Yes	4.399	0	4.9 (2.69 to 7.16)	Age-standardized
757	DALYs (Disability-Adjusted Life Years)	Costa Rica	Both	Retinoblastoma	3	Full Range	1990	2021	-3.8184	-4.499	-3.133	Yes	-10.7462	0	-3.82 (-4.5 to -3.13)	Age-standardized
763	DALYs (Disability-Adjusted Life Years)	Costa Rica	Female	Retinoblastoma	5	Full Range	1990	2021	-2.9661	-3.9584	-1.9635	Yes	-5.7411	0	-2.97 (-3.96 to -1.96)	Age-standardized
769	DALYs (Disability-Adjusted Life Years)	Costa Rica	Male	Retinoblastoma	2	Full Range	1990	2021	-4.8302	-5.4183	-4.2385	Yes	-15.6546	0	-4.83 (-5.42 to -4.24)	Age-standardized
775	DALYs (Disability-Adjusted Life Years)	Coted'Ivoire	Both	Retinoblastoma	5	Full Range	1990	2021	-1.0621	-1.6215	-0.4997	Yes	-3.6917	0	-1.06 (-1.62 to -0.5)	Age-standardized
781	DALYs (Disability-Adjusted Life Years)	Coted'Ivoire	Female	Retinoblastoma	5	Full Range	1990	2021	-1.1087	-1.6607	-0.5535	Yes	-3.9034	0	-1.11 (-1.66 to -0.55)	Age-standardized
787	DALYs (Disability-Adjusted Life Years)	Coted'Ivoire	Male	Retinoblastoma	5	Full Range	1990	2021	-0.8011	-1.3432	-0.2561	Yes	-2.877	0.004	-0.8 (-1.34 to -0.26)	Age-standardized
793	DALYs (Disability-Adjusted Life Years)	Croatia	Both	Retinoblastoma	4	Full Range	1990	2021	-1.5514	-5.7077	2.7882	No	-0.7104	0.477	-1.55 (-5.71 to 2.79)	Age-standardized
799	DALYs (Disability-Adjusted Life Years)	Croatia	Female	Retinoblastoma	2	Full Range	1990	2021	-1.6247	-4.0731	0.8862	No	-1.2738	0.203	-1.62 (-4.07 to 0.89)	Age-standardized
805	DALYs (Disability-Adjusted Life Years)	Croatia	Male	Retinoblastoma	4	Full Range	1990	2021	-1.7323	-6.3949	3.1626	No	-0.7046	0.481	-1.73 (-6.39 to 3.16)	Age-standardized
811	DALYs (Disability-Adjusted Life Years)	Cuba	Both	Retinoblastoma	5	Full Range	1990	2021	-11.5402	-15.0633	-7.8709	Yes	-5.9134	0	-11.54 (-15.06 to -7.87)	Age-standardized
817	DALYs (Disability-Adjusted Life Years)	Cuba	Female	Retinoblastoma	3	Full Range	1990	2021	-10.5797	-14.7087	-6.2509	Yes	-4.636	0	-10.58 (-14.71 to -6.25)	Age-standardized
823	DALYs (Disability-Adjusted Life Years)	Cuba	Male	Retinoblastoma	4	Full Range	1990	2021	-11.6671	-14.0086	-9.2619	Yes	-9.0508	0	-11.67 (-14.01 to -9.26)	Age-standardized
829	DALYs (Disability-Adjusted Life Years)	Cyprus	Both	Retinoblastoma	3	Full Range	1990	2021	1.4891	0.8358	2.1467	Yes	4.4858	0	1.49 (0.84 to 2.15)	Age-standardized
835	DALYs (Disability-Adjusted Life Years)	Cyprus	Female	Retinoblastoma	4	Full Range	1990	2021	2.866	2.4801	3.2534	Yes	14.7353	0	2.87 (2.48 to 3.25)	Age-standardized
841	DALYs (Disability-Adjusted Life Years)	Cyprus	Male	Retinoblastoma	2	Full Range	1990	2021	0.7159	0.0688	1.3671	Yes	2.1691	0.03	0.72 (0.07 to 1.37)	Age-standardized
847	DALYs (Disability-Adjusted Life Years)	Czechia	Both	Retinoblastoma	4	Full Range	1990	2021	-1.4073	-4.9033	2.2173	No	-0.7694	0.442	-1.41 (-4.9 to 2.22)	Age-standardized
853	DALYs (Disability-Adjusted Life Years)	Czechia	Female	Retinoblastoma	4	Full Range	1990	2021	0.3897	-1.8648	2.696	No	0.3356	0.737	0.39 (-1.86 to 2.7)	Age-standardized
859	DALYs (Disability-Adjusted Life Years)	Czechia	Male	Retinoblastoma	3	Full Range	1990	2021	-5.4357	-8.7983	-1.9492	Yes	-3.0255	0.002	-5.44 (-8.8 to -1.95)	Age-standardized
865	DALYs (Disability-Adjusted Life Years)	Democratic People's Republic of Korea	Both	Retinoblastoma	4	Full Range	1990	2021	-0.3827	-0.5523	-0.2127	Yes	-4.4087	0	-0.38 (-0.55 to -0.21)	Age-standardized
871	DALYs (Disability-Adjusted Life Years)	Democratic People's Republic of Korea	Female	Retinoblastoma	4	Full Range	1990	2021	-0.4344	-0.6434	-0.225	Yes	-4.0616	0	-0.43 (-0.64 to -0.22)	Age-standardized
877	DALYs (Disability-Adjusted Life Years)	Democratic People's Republic of Korea	Male	Retinoblastoma	5	Full Range	1990	2021	-0.3136	-0.495	-0.132	Yes	-3.3815	0.001	-0.31 (-0.5 to -0.13)	Age-standardized
883	DALYs (Disability-Adjusted Life Years)	Democratic Republic of the Congo	Both	Retinoblastoma	5	Full Range	1990	2021	-1.6811	-1.8913	-1.4705	Yes	-15.5281	0	-1.68 (-1.89 to -1.47)	Age-standardized
889	DALYs (Disability-Adjusted Life Years)	Democratic Republic of the Congo	Female	Retinoblastoma	5	Full Range	1990	2021	-2.2013	-2.4195	-1.9826	Yes	-19.5338	0	-2.2 (-2.42 to -1.98)	Age-standardized
895	DALYs (Disability-Adjusted Life Years)	Democratic Republic of the Congo	Male	Retinoblastoma	4	Full Range	1990	2021	-1.2367	-1.4312	-1.0418	Yes	-12.3735	0	-1.24 (-1.43 to -1.04)	Age-standardized
901	DALYs (Disability-Adjusted Life Years)	Denmark	Both	Retinoblastoma	4	Full Range	1990	2021	-2.1589	-2.802	-1.5116	Yes	-6.4868	0	-2.16 (-2.8 to -1.51)	Age-standardized
907	DALYs (Disability-Adjusted Life Years)	Denmark	Female	Retinoblastoma	5	Full Range	1990	2021	-3.5901	-5.8586	-1.267	Yes	-3.0095	0.003	-3.59 (-5.86 to -1.27)	Age-standardized
913	DALYs (Disability-Adjusted Life Years)	Denmark	Male	Retinoblastoma	4	Full Range	1990	2021	-1.3942	-2.7635	-0.0056	Yes	-1.9679	0.049	-1.39 (-2.76 to -0.01)	Age-standardized
919	DALYs (Disability-Adjusted Life Years)	Djibouti	Both	Retinoblastoma	4	Full Range	1990	2021	-1.2005	-2.0281	-0.3659	Yes	-2.8142	0.005	-1.2 (-2.03 to -0.37)	Age-standardized
925	DALYs (Disability-Adjusted Life Years)	Djibouti	Female	Retinoblastoma	4	Full Range	1990	2021	-0.9703	-1.8457	-0.087	Yes	-2.1522	0.031	-0.97 (-1.85 to -0.09)	Age-standardized
931	DALYs (Disability-Adjusted Life Years)	Djibouti	Male	Retinoblastoma	4	Full Range	1990	2021	-1.3708	-2.2706	-0.4627	Yes	-2.9518	0.003	-1.37 (-2.27 to -0.46)	Age-standardized
937	DALYs (Disability-Adjusted Life Years)	Dominica	Both	Retinoblastoma	5	Full Range	1990	2021	0.3435	-1.1617	1.8716	No	0.4447	0.657	0.34 (-1.16 to 1.87)	Age-standardized
943	DALYs (Disability-Adjusted Life Years)	Dominica	Female	Retinoblastoma	3	Full Range	1990	2021	1.0612	0.0008	2.1329	Yes	1.9614	0.05	1.06 (0 to 2.13)	Age-standardized
949	DALYs (Disability-Adjusted Life Years)	Dominica	Male	Retinoblastoma	5	Full Range	1990	2021	-0.4862	-2.2661	1.3261	No	-0.5293	0.597	-0.49 (-2.27 to 1.33)	Age-standardized
955	DALYs (Disability-Adjusted Life Years)	Dominican Republic	Both	Retinoblastoma	4	Full Range	1990	2021	-2.4707	-3.7535	-1.1708	Yes	-3.7033	0	-2.47 (-3.75 to -1.17)	Age-standardized
961	DALYs (Disability-Adjusted Life Years)	Dominican Republic	Female	Retinoblastoma	4	Full Range	1990	2021	-1.4436	-2.9872	0.1246	No	-1.8054	0.071	-1.44 (-2.99 to 0.12)	Age-standardized
967	DALYs (Disability-Adjusted Life Years)	Dominican Republic	Male	Retinoblastoma	4	Full Range	1990	2021	-5.0938	-6.102	-4.0748	Yes	-9.5947	0	-5.09 (-6.1 to -4.07)	Age-standardized
973	DALYs (Disability-Adjusted Life Years)	Ecuador	Both	Retinoblastoma	4	Full Range	1990	2021	-0.7639	-1.8743	0.359	No	-1.3358	0.182	-0.76 (-1.87 to 0.36)	Age-standardized
979	DALYs (Disability-Adjusted Life Years)	Ecuador	Female	Retinoblastoma	4	Full Range	1990	2021	-1.0595	-2.9511	0.8689	No	-1.0815	0.279	-1.06 (-2.95 to 0.87)	Age-standardized
985	DALYs (Disability-Adjusted Life Years)	Ecuador	Male	Retinoblastoma	5	Full Range	1990	2021	-0.4239	-2.0119	1.1898	No	-0.5179	0.605	-0.42 (-2.01 to 1.19)	Age-standardized
991	DALYs (Disability-Adjusted Life Years)	Egypt	Both	Retinoblastoma	5	Full Range	1990	2021	-2.3388	-2.8355	-1.8396	Yes	-9.0979	0	-2.34 (-2.84 to -1.84)	Age-standardized
997	DALYs (Disability-Adjusted Life Years)	Egypt	Female	Retinoblastoma	5	Full Range	1990	2021	-2.4305	-2.9293	-1.9291	Yes	-9.4089	0	-2.43 (-2.93 to -1.93)	Age-standardized
1003	DALYs (Disability-Adjusted Life Years)	Egypt	Male	Retinoblastoma	5	Full Range	1990	2021	-2.1126	-2.6673	-1.5546	Yes	-7.3633	0	-2.11 (-2.67 to -1.55)	Age-standardized
1009	DALYs (Disability-Adjusted Life Years)	El Salvador	Both	Retinoblastoma	5	Full Range	1990	2021	-2.7543	-3.0502	-2.4574	Yes	-17.9585	0	-2.75 (-3.05 to -2.46)	Age-standardized
1015	DALYs (Disability-Adjusted Life Years)	El Salvador	Female	Retinoblastoma	4	Full Range	1990	2021	-3.0635	-3.4429	-2.6825	Yes	-15.5477	0	-3.06 (-3.44 to -2.68)	Age-standardized
1021	DALYs (Disability-Adjusted Life Years)	El Salvador	Male	Retinoblastoma	5	Full Range	1990	2021	-2.6175	-2.9717	-2.262	Yes	-14.2666	0	-2.62 (-2.97 to -2.26)	Age-standardized
1027	DALYs (Disability-Adjusted Life Years)	Equatorial Guinea	Both	Retinoblastoma	5	Full Range	1990	2021	-3.487	-4.0678	-2.9027	Yes	-11.5247	0	-3.49 (-4.07 to -2.9)	Age-standardized
1033	DALYs (Disability-Adjusted Life Years)	Equatorial Guinea	Female	Retinoblastoma	4	Full Range	1990	2021	-3.839	-4.5643	-3.1082	Yes	-10.134	0	-3.84 (-4.56 to -3.11)	Age-standardized
1039	DALYs (Disability-Adjusted Life Years)	Equatorial Guinea	Male	Retinoblastoma	5	Full Range	1990	2021	-3.1455	-3.6218	-2.6669	Yes	-12.7066	0	-3.15 (-3.62 to -2.67)	Age-standardized
1045	DALYs (Disability-Adjusted Life Years)	Eritrea	Both	Retinoblastoma	4	Full Range	1990	2021	-0.3043	-0.7042	0.0972	No	-1.4863	0.137	-0.3 (-0.7 to 0.1)	Age-standardized
1051	DALYs (Disability-Adjusted Life Years)	Eritrea	Female	Retinoblastoma	5	Full Range	1990	2021	-0.1535	-0.8099	0.5072	No	-0.4566	0.648	-0.15 (-0.81 to 0.51)	Age-standardized
1057	DALYs (Disability-Adjusted Life Years)	Eritrea	Male	Retinoblastoma	4	Full Range	1990	2021	-0.4161	-0.8079	-0.0228	Yes	-2.0736	0.038	-0.42 (-0.81 to -0.02)	Age-standardized
1063	DALYs (Disability-Adjusted Life Years)	Estonia	Both	Retinoblastoma	2	Full Range	1990	2021	-3.9021	-4.9708	-2.8213	Yes	-6.9756	0	-3.9 (-4.97 to -2.82)	Age-standardized
1069	DALYs (Disability-Adjusted Life Years)	Estonia	Female	Retinoblastoma	4	Full Range	1990	2021	-3.5555	-6.2126	-0.8232	Yes	-2.5399	0.011	-3.56 (-6.21 to -0.82)	Age-standardized
1075	DALYs (Disability-Adjusted Life Years)	Estonia	Male	Retinoblastoma	4	Full Range	1990	2021	-3.8805	-5.1517	-2.5923	Yes	-5.8267	0	-3.88 (-5.15 to -2.59)	Age-standardized
1081	DALYs (Disability-Adjusted Life Years)	Eswatini	Both	Retinoblastoma	4	Full Range	1990	2021	0.1784	-0.63	0.9933	No	0.4312	0.666	0.18 (-0.63 to 0.99)	Age-standardized
1087	DALYs (Disability-Adjusted Life Years)	Eswatini	Female	Retinoblastoma	4	Full Range	1990	2021	0.1518	-1.1008	1.4202	No	0.2362	0.813	0.15 (-1.1 to 1.42)	Age-standardized
1093	DALYs (Disability-Adjusted Life Years)	Eswatini	Male	Retinoblastoma	4	Full Range	1990	2021	0.1771	-0.3989	0.7566	No	0.6015	0.548	0.18 (-0.4 to 0.76)	Age-standardized
1099	DALYs (Disability-Adjusted Life Years)	Ethiopia	Both	Retinoblastoma	2	Full Range	1990	2021	-1.9905	-2.3583	-1.6213	Yes	-10.4809	0	-1.99 (-2.36 to -1.62)	Age-standardized
1105	DALYs (Disability-Adjusted Life Years)	Ethiopia	Female	Retinoblastoma	3	Full Range	1990	2021	-2.4947	-2.9857	-2.0012	Yes	-9.8075	0	-2.49 (-2.99 to -2)	Age-standardized
1111	DALYs (Disability-Adjusted Life Years)	Ethiopia	Male	Retinoblastoma	3	Full Range	1990	2021	-1.4013	-1.6795	-1.1224	Yes	-9.7909	0	-1.4 (-1.68 to -1.12)	Age-standardized
1117	DALYs (Disability-Adjusted Life Years)	Fiji	Both	Retinoblastoma	4	Full Range	1990	2021	0.6268	-0.015	1.2727	No	1.9141	0.056	0.63 (-0.01 to 1.27)	Age-standardized
1123	DALYs (Disability-Adjusted Life Years)	Fiji	Female	Retinoblastoma	5	Full Range	1990	2021	3.2722	2.4385	4.1128	Yes	7.785	0	3.27 (2.44 to 4.11)	Age-standardized
1129	DALYs (Disability-Adjusted Life Years)	Fiji	Male	Retinoblastoma	4	Full Range	1990	2021	0.5802	-0.0487	1.2131	No	1.8077	0.071	0.58 (-0.05 to 1.21)	Age-standardized
1135	DALYs (Disability-Adjusted Life Years)	Finland	Both	Retinoblastoma	4	Full Range	1990	2021	-0.0816	-1.0626	0.9093	No	-0.1621	0.871	-0.08 (-1.06 to 0.91)	Age-standardized
1141	DALYs (Disability-Adjusted Life Years)	Finland	Female	Retinoblastoma	4	Full Range	1990	2021	-0.2291	-1.8544	1.4232	No	-0.2737	0.784	-0.23 (-1.85 to 1.42)	Age-standardized
1147	DALYs (Disability-Adjusted Life Years)	Finland	Male	Retinoblastoma	5	Full Range	1990	2021	-0.1559	-1.9396	1.6601	No	-0.1697	0.865	-0.16 (-1.94 to 1.66)	Age-standardized
1153	DALYs (Disability-Adjusted Life Years)	France	Both	Retinoblastoma	5	Full Range	1990	2021	-1.815	-3.305	-0.302	Yes	-2.3476	0.019	-1.81 (-3.31 to -0.3)	Age-standardized
1159	DALYs (Disability-Adjusted Life Years)	France	Female	Retinoblastoma	5	Full Range	1990	2021	-1.9631	-6.1803	2.4436	No	-0.8838	0.377	-1.96 (-6.18 to 2.44)	Age-standardized
1165	DALYs (Disability-Adjusted Life Years)	France	Male	Retinoblastoma	5	Full Range	1990	2021	-1.8111	-2.847	-0.7641	Yes	-3.3775	0.001	-1.81 (-2.85 to -0.76)	Age-standardized
1171	DALYs (Disability-Adjusted Life Years)	Gabon	Both	Retinoblastoma	4	Full Range	1990	2021	-1.1333	-1.6474	-0.6165	Yes	-4.2849	0	-1.13 (-1.65 to -0.62)	Age-standardized
1177	DALYs (Disability-Adjusted Life Years)	Gabon	Female	Retinoblastoma	4	Full Range	1990	2021	-1.9051	-2.4408	-1.3665	Yes	-6.8849	0	-1.91 (-2.44 to -1.37)	Age-standardized
1183	DALYs (Disability-Adjusted Life Years)	Gabon	Male	Retinoblastoma	4	Full Range	1990	2021	-0.5186	-0.9822	-0.0528	Yes	-2.1814	0.029	-0.52 (-0.98 to -0.05)	Age-standardized
1189	DALYs (Disability-Adjusted Life Years)	Gambia	Both	Retinoblastoma	4	Full Range	1990	2021	-0.2757	-1.7645	1.2356	No	-0.3598	0.719	-0.28 (-1.76 to 1.24)	Age-standardized
1195	DALYs (Disability-Adjusted Life Years)	Gambia	Female	Retinoblastoma	4	Full Range	1990	2021	-0.2885	-1.7995	1.2456	No	-0.3709	0.711	-0.29 (-1.8 to 1.25)	Age-standardized
1201	DALYs (Disability-Adjusted Life Years)	Gambia	Male	Retinoblastoma	4	Full Range	1990	2021	-0.2435	-1.6215	1.1538	No	-0.3435	0.731	-0.24 (-1.62 to 1.15)	Age-standardized
1207	DALYs (Disability-Adjusted Life Years)	Georgia	Both	Retinoblastoma	5	Full Range	1990	2021	7.2619	4.8599	9.7189	Yes	6.0667	0	7.26 (4.86 to 9.72)	Age-standardized
1213	DALYs (Disability-Adjusted Life Years)	Georgia	Female	Retinoblastoma	5	Full Range	1990	2021	5.5729	0.9155	10.4453	Yes	2.3559	0.018	5.57 (0.92 to 10.45)	Age-standardized
1219	DALYs (Disability-Adjusted Life Years)	Georgia	Male	Retinoblastoma	4	Full Range	1990	2021	8.7375	5.801	11.7554	Yes	5.9971	0	8.74 (5.8 to 11.76)	Age-standardized
1225	DALYs (Disability-Adjusted Life Years)	Germany	Both	Retinoblastoma	5	Full Range	1990	2021	-3.1105	-4.1656	-2.0437	Yes	-5.6559	0	-3.11 (-4.17 to -2.04)	Age-standardized
1231	DALYs (Disability-Adjusted Life Years)	Germany	Female	Retinoblastoma	5	Full Range	1990	2021	-1.4441	-2.8844	0.0176	No	-1.9366	0.053	-1.44 (-2.88 to 0.02)	Age-standardized
1237	DALYs (Disability-Adjusted Life Years)	Germany	Male	Retinoblastoma	5	Full Range	1990	2021	-4.8601	-7.0287	-2.6408	Yes	-4.2349	0	-4.86 (-7.03 to -2.64)	Age-standardized
1243	DALYs (Disability-Adjusted Life Years)	Ghana	Both	Retinoblastoma	5	Full Range	1990	2021	-1.4625	-1.9147	-1.0082	Yes	-6.278	0	-1.46 (-1.91 to -1.01)	Age-standardized
1249	DALYs (Disability-Adjusted Life Years)	Ghana	Female	Retinoblastoma	5	Full Range	1990	2021	-1.3763	-1.8092	-0.9414	Yes	-6.1735	0	-1.38 (-1.81 to -0.94)	Age-standardized
1255	DALYs (Disability-Adjusted Life Years)	Ghana	Male	Retinoblastoma	5	Full Range	1990	2021	-1.5538	-1.9589	-1.1469	Yes	-7.4422	0	-1.55 (-1.96 to -1.15)	Age-standardized
1261	DALYs (Disability-Adjusted Life Years)	Greece	Both	Retinoblastoma	5	Full Range	1990	2021	0.5622	-1.481	2.6478	No	0.5353	0.592	0.56 (-1.48 to 2.65)	Age-standardized
1267	DALYs (Disability-Adjusted Life Years)	Greece	Female	Retinoblastoma	4	Full Range	1990	2021	-1.1091	-2.9623	0.7796	No	-1.1554	0.248	-1.11 (-2.96 to 0.78)	Age-standardized
1273	DALYs (Disability-Adjusted Life Years)	Greece	Male	Retinoblastoma	5	Full Range	1990	2021	0.8268	-1.4617	3.1684	No	0.7029	0.482	0.83 (-1.46 to 3.17)	Age-standardized
1279	DALYs (Disability-Adjusted Life Years)	Greenland	Both	Retinoblastoma	5	Full Range	1990	2021	-4.8637	-6.0644	-3.6477	Yes	-7.6942	0	-4.86 (-6.06 to -3.65)	Age-standardized
1285	DALYs (Disability-Adjusted Life Years)	Greenland	Female	Retinoblastoma	4	Full Range	1990	2021	1.138	0.2838	1.9995	Yes	2.6149	0.009	1.14 (0.28 to 2)	Age-standardized
1291	DALYs (Disability-Adjusted Life Years)	Greenland	Male	Retinoblastoma	5	Full Range	1990	2021	-4.9552	-6.1245	-3.7713	Yes	-8.0466	0	-4.96 (-6.12 to -3.77)	Age-standardized
1297	DALYs (Disability-Adjusted Life Years)	Grenada	Both	Retinoblastoma	5	Full Range	1990	2021	-8.1204	-11.0963	-5.0448	Yes	-5.0414	0	-8.12 (-11.1 to -5.04)	Age-standardized
1303	DALYs (Disability-Adjusted Life Years)	Grenada	Female	Retinoblastoma	5	Full Range	1990	2021	-7.8164	-11.5827	-3.8897	Yes	-3.824	0	-7.82 (-11.58 to -3.89)	Age-standardized
1309	DALYs (Disability-Adjusted Life Years)	Grenada	Male	Retinoblastoma	4	Full Range	1990	2021	-8.1766	-10.7697	-5.5081	Yes	-5.8362	0	-8.18 (-10.77 to -5.51)	Age-standardized
1315	DALYs (Disability-Adjusted Life Years)	Guam	Both	Retinoblastoma	4	Full Range	1990	2021	-0.0207	-0.2589	0.2182	No	-0.1697	0.865	-0.02 (-0.26 to 0.22)	Age-standardized
1321	DALYs (Disability-Adjusted Life Years)	Guam	Female	Retinoblastoma	4	Full Range	1990	2021	0.1085	-0.1831	0.4009	No	0.7284	0.466	0.11 (-0.18 to 0.4)	Age-standardized
1327	DALYs (Disability-Adjusted Life Years)	Guam	Male	Retinoblastoma	4	Full Range	1990	2021	-0.0802	-0.334	0.1743	No	-0.6181	0.537	-0.08 (-0.33 to 0.17)	Age-standardized
1333	DALYs (Disability-Adjusted Life Years)	Guatemala	Both	Retinoblastoma	4	Full Range	1990	2021	-2.2882	-2.879	-1.6939	Yes	-7.4817	0	-2.29 (-2.88 to -1.69)	Age-standardized
1339	DALYs (Disability-Adjusted Life Years)	Guatemala	Female	Retinoblastoma	4	Full Range	1990	2021	-1.7396	-2.5966	-0.8751	Yes	-3.9267	0	-1.74 (-2.6 to -0.88)	Age-standardized
1345	DALYs (Disability-Adjusted Life Years)	Guatemala	Male	Retinoblastoma	3	Full Range	1990	2021	-2.8081	-3.3703	-2.2426	Yes	-9.623	0	-2.81 (-3.37 to -2.24)	Age-standardized
1351	DALYs (Disability-Adjusted Life Years)	Guinea	Both	Retinoblastoma	5	Full Range	1990	2021	-1.4629	-2.0455	-0.8768	Yes	-4.8704	0	-1.46 (-2.05 to -0.88)	Age-standardized
1357	DALYs (Disability-Adjusted Life Years)	Guinea	Female	Retinoblastoma	5	Full Range	1990	2021	-1.5394	-2.0958	-0.9798	Yes	-5.3654	0	-1.54 (-2.1 to -0.98)	Age-standardized
1363	DALYs (Disability-Adjusted Life Years)	Guinea	Male	Retinoblastoma	5	Full Range	1990	2021	-1.3707	-1.9688	-0.7689	Yes	-4.4471	0	-1.37 (-1.97 to -0.77)	Age-standardized
1369	DALYs (Disability-Adjusted Life Years)	Guinea-Bissau	Both	Retinoblastoma	3	Full Range	1990	2021	-2.1105	-3.1142	-1.0965	Yes	-4.0568	0	-2.11 (-3.11 to -1.1)	Age-standardized
1375	DALYs (Disability-Adjusted Life Years)	Guinea-Bissau	Female	Retinoblastoma	3	Full Range	1990	2021	-2.023	-2.9657	-1.071	Yes	-4.1428	0	-2.02 (-2.97 to -1.07)	Age-standardized
1381	DALYs (Disability-Adjusted Life Years)	Guinea-Bissau	Male	Retinoblastoma	2	Full Range	1990	2021	-1.9588	-3.0095	-0.8967	Yes	-3.5984	0	-1.96 (-3.01 to -0.9)	Age-standardized
1387	DALYs (Disability-Adjusted Life Years)	Guyana	Both	Retinoblastoma	5	Full Range	1990	2021	4.7551	-0.3789	10.1537	No	1.8119	0.07	4.76 (-0.38 to 10.15)	Age-standardized
1393	DALYs (Disability-Adjusted Life Years)	Guyana	Female	Retinoblastoma	5	Full Range	1990	2021	2.5444	-3.8378	9.3502	No	0.7663	0.443	2.54 (-3.84 to 9.35)	Age-standardized
1399	DALYs (Disability-Adjusted Life Years)	Guyana	Male	Retinoblastoma	5	Full Range	1990	2021	9.661	-0.0697	20.3391	No	1.9453	0.052	9.66 (-0.07 to 20.34)	Age-standardized
1405	DALYs (Disability-Adjusted Life Years)	Haiti	Both	Retinoblastoma	4	Full Range	1990	2021	-1.6855	-1.9534	-1.4168	Yes	-12.2099	0	-1.69 (-1.95 to -1.42)	Age-standardized
1411	DALYs (Disability-Adjusted Life Years)	Haiti	Female	Retinoblastoma	4	Full Range	1990	2021	-1.5415	-1.831	-1.2512	Yes	-10.3403	0	-1.54 (-1.83 to -1.25)	Age-standardized
1417	DALYs (Disability-Adjusted Life Years)	Haiti	Male	Retinoblastoma	4	Full Range	1990	2021	-1.9281	-2.1795	-1.6761	Yes	-14.8701	0	-1.93 (-2.18 to -1.68)	Age-standardized
1423	DALYs (Disability-Adjusted Life Years)	Honduras	Both	Retinoblastoma	5	Full Range	1990	2021	-1.4071	-1.6003	-1.2136	Yes	-14.1615	0	-1.41 (-1.6 to -1.21)	Age-standardized
1429	DALYs (Disability-Adjusted Life Years)	Honduras	Female	Retinoblastoma	5	Full Range	1990	2021	-1.3542	-1.5565	-1.1514	Yes	-13.0162	0	-1.35 (-1.56 to -1.15)	Age-standardized
1435	DALYs (Disability-Adjusted Life Years)	Honduras	Male	Retinoblastoma	4	Full Range	1990	2021	-1.4559	-1.6454	-1.2662	Yes	-14.9405	0	-1.46 (-1.65 to -1.27)	Age-standardized
1441	DALYs (Disability-Adjusted Life Years)	Hungary	Both	Retinoblastoma	4	Full Range	1990	2021	-0.3516	-3.4068	2.8002	No	-0.2217	0.825	-0.35 (-3.41 to 2.8)	Age-standardized
1447	DALYs (Disability-Adjusted Life Years)	Hungary	Female	Retinoblastoma	4	Full Range	1990	2021	-0.4556	-3.2632	2.4334	No	-0.3129	0.754	-0.46 (-3.26 to 2.43)	Age-standardized
1453	DALYs (Disability-Adjusted Life Years)	Hungary	Male	Retinoblastoma	5	Full Range	1990	2021	-4.0217	-10.3377	2.7393	No	-1.1819	0.237	-4.02 (-10.34 to 2.74)	Age-standardized
1459	DALYs (Disability-Adjusted Life Years)	Iceland	Both	Retinoblastoma	5	Full Range	1990	2021	1.1274	-1.4317	3.753	No	0.8573	0.391	1.13 (-1.43 to 3.75)	Age-standardized
1465	DALYs (Disability-Adjusted Life Years)	Iceland	Female	Retinoblastoma	5	Full Range	1990	2021	1.6589	-0.6942	4.0677	No	1.377	0.169	1.66 (-0.69 to 4.07)	Age-standardized
1471	DALYs (Disability-Adjusted Life Years)	Iceland	Male	Retinoblastoma	4	Full Range	1990	2021	-10.3292	-12.7019	-7.892	Yes	-7.9684	0	-10.33 (-12.7 to -7.89)	Age-standardized
1477	DALYs (Disability-Adjusted Life Years)	India	Both	Retinoblastoma	4	Full Range	1990	2021	-1.5642	-1.9287	-1.1984	Yes	-8.3299	0	-1.56 (-1.93 to -1.2)	Age-standardized
1483	DALYs (Disability-Adjusted Life Years)	India	Female	Retinoblastoma	5	Full Range	1990	2021	-1.5162	-1.9705	-1.0597	Yes	-6.4762	0	-1.52 (-1.97 to -1.06)	Age-standardized
1489	DALYs (Disability-Adjusted Life Years)	India	Male	Retinoblastoma	3	Full Range	1990	2021	-1.5297	-1.9033	-1.1547	Yes	-7.9493	0	-1.53 (-1.9 to -1.15)	Age-standardized
1495	DALYs (Disability-Adjusted Life Years)	Indonesia	Both	Retinoblastoma	2	Full Range	1990	2021	-0.7877	-0.9542	-0.6209	Yes	-9.2276	0	-0.79 (-0.95 to -0.62)	Age-standardized
1501	DALYs (Disability-Adjusted Life Years)	Indonesia	Female	Retinoblastoma	5	Full Range	1990	2021	-0.7897	-1.1031	-0.4753	Yes	-4.9109	0	-0.79 (-1.1 to -0.48)	Age-standardized
1507	DALYs (Disability-Adjusted Life Years)	Indonesia	Male	Retinoblastoma	3	Full Range	1990	2021	-0.8428	-0.9819	-0.7034	Yes	-11.8139	0	-0.84 (-0.98 to -0.7)	Age-standardized
1513	DALYs (Disability-Adjusted Life Years)	Iran (Islamic Republic of)	Both	Retinoblastoma	5	Full Range	1990	2021	-1.0534	-1.7699	-0.3317	Yes	-2.856	0.004	-1.05 (-1.77 to -0.33)	Age-standardized
1519	DALYs (Disability-Adjusted Life Years)	Iran (Islamic Republic of)	Female	Retinoblastoma	5	Full Range	1990	2021	-0.6991	-1.326	-0.0684	Yes	-2.1716	0.03	-0.7 (-1.33 to -0.07)	Age-standardized
1525	DALYs (Disability-Adjusted Life Years)	Iran (Islamic Republic of)	Male	Retinoblastoma	4	Full Range	1990	2021	-1.3724	-2.0283	-0.7121	Yes	-4.0589	0	-1.37 (-2.03 to -0.71)	Age-standardized
1531	DALYs (Disability-Adjusted Life Years)	Iraq	Both	Retinoblastoma	4	Full Range	1990	2021	-0.2355	-0.74	0.2715	No	-0.9117	0.362	-0.24 (-0.74 to 0.27)	Age-standardized
1537	DALYs (Disability-Adjusted Life Years)	Iraq	Female	Retinoblastoma	3	Full Range	1990	2021	0.0971	-0.3039	0.4997	No	0.4737	0.636	0.1 (-0.3 to 0.5)	Age-standardized
1543	DALYs (Disability-Adjusted Life Years)	Iraq	Male	Retinoblastoma	4	Full Range	1990	2021	-0.4641	-0.9555	0.0298	No	-1.8418	0.066	-0.46 (-0.96 to 0.03)	Age-standardized
1549	DALYs (Disability-Adjusted Life Years)	Ireland	Both	Retinoblastoma	5	Full Range	1990	2021	-3.4384	-4.377	-2.4907	Yes	-7.0216	0	-3.44 (-4.38 to -2.49)	Age-standardized
1555	DALYs (Disability-Adjusted Life Years)	Ireland	Female	Retinoblastoma	5	Full Range	1990	2021	-4.3411	-6.4679	-2.166	Yes	-3.8689	0	-4.34 (-6.47 to -2.17)	Age-standardized
1561	DALYs (Disability-Adjusted Life Years)	Ireland	Male	Retinoblastoma	5	Full Range	1990	2021	-3.0179	-4.2847	-1.7344	Yes	-4.568	0	-3.02 (-4.28 to -1.73)	Age-standardized
1567	DALYs (Disability-Adjusted Life Years)	Israel	Both	Retinoblastoma	5	Full Range	1990	2021	-1.0399	-2.4622	0.4031	No	-1.4153	0.157	-1.04 (-2.46 to 0.4)	Age-standardized
1573	DALYs (Disability-Adjusted Life Years)	Israel	Female	Retinoblastoma	5	Full Range	1990	2021	-1.2683	-4.0501	1.5941	No	-0.8754	0.381	-1.27 (-4.05 to 1.59)	Age-standardized
1579	DALYs (Disability-Adjusted Life Years)	Israel	Male	Retinoblastoma	5	Full Range	1990	2021	-0.4282	-2.8182	2.0205	No	-0.3462	0.729	-0.43 (-2.82 to 2.02)	Age-standardized
1585	DALYs (Disability-Adjusted Life Years)	Italy	Both	Retinoblastoma	5	Full Range	1990	2021	-0.6334	-5.3062	4.2699	No	-0.2586	0.796	-0.63 (-5.31 to 4.27)	Age-standardized
1591	DALYs (Disability-Adjusted Life Years)	Italy	Female	Retinoblastoma	3	Full Range	1990	2021	-5.959	-9.1874	-2.6157	Yes	-3.4471	0.001	-5.96 (-9.19 to -2.62)	Age-standardized
1597	DALYs (Disability-Adjusted Life Years)	Italy	Male	Retinoblastoma	4	Full Range	1990	2021	1.0253	-3.207	5.4426	No	0.4672	0.64	1.03 (-3.21 to 5.44)	Age-standardized
1603	DALYs (Disability-Adjusted Life Years)	Jamaica	Both	Retinoblastoma	5	Full Range	1990	2021	-3.9752	-7.2938	-0.5377	Yes	-2.2604	0.024	-3.98 (-7.29 to -0.54)	Age-standardized
1609	DALYs (Disability-Adjusted Life Years)	Jamaica	Female	Retinoblastoma	5	Full Range	1990	2021	-4.7676	-8.4232	-0.9661	Yes	-2.446	0.014	-4.77 (-8.42 to -0.97)	Age-standardized
1615	DALYs (Disability-Adjusted Life Years)	Jamaica	Male	Retinoblastoma	5	Full Range	1990	2021	-3.7349	-7.6217	0.3155	No	-1.8102	0.07	-3.73 (-7.62 to 0.32)	Age-standardized
1621	DALYs (Disability-Adjusted Life Years)	Japan	Both	Retinoblastoma	4	Full Range	1990	2021	-3.0846	-5.4143	-0.6976	Yes	-2.5238	0.012	-3.08 (-5.41 to -0.7)	Age-standardized
1627	DALYs (Disability-Adjusted Life Years)	Japan	Female	Retinoblastoma	3	Full Range	1990	2021	-2.0341	-4.6729	0.6778	No	-1.4751	0.14	-2.03 (-4.67 to 0.68)	Age-standardized
1633	DALYs (Disability-Adjusted Life Years)	Japan	Male	Retinoblastoma	4	Full Range	1990	2021	-4.479	-7.6615	-1.1868	Yes	-2.6505	0.008	-4.48 (-7.66 to -1.19)	Age-standardized
1639	DALYs (Disability-Adjusted Life Years)	Jordan	Both	Retinoblastoma	4	Full Range	1990	2021	-2.268	-2.6176	-1.9172	Yes	-12.5487	0	-2.27 (-2.62 to -1.92)	Age-standardized
1645	DALYs (Disability-Adjusted Life Years)	Jordan	Female	Retinoblastoma	5	Full Range	1990	2021	-1.6235	-2.0134	-1.2321	Yes	-8.0795	0	-1.62 (-2.01 to -1.23)	Age-standardized
1651	DALYs (Disability-Adjusted Life Years)	Jordan	Male	Retinoblastoma	4	Full Range	1990	2021	-3.1263	-3.7988	-2.4492	Yes	-8.937	0	-3.13 (-3.8 to -2.45)	Age-standardized
1657	DALYs (Disability-Adjusted Life Years)	Kazakhstan	Both	Retinoblastoma	2	Full Range	1990	2021	-3.1986	-3.5308	-2.8653	Yes	-18.5348	0	-3.2 (-3.53 to -2.87)	Age-standardized
1663	DALYs (Disability-Adjusted Life Years)	Kazakhstan	Female	Retinoblastoma	4	Full Range	1990	2021	-3.2616	-4.0413	-2.4756	Yes	-8.0314	0	-3.26 (-4.04 to -2.48)	Age-standardized
1669	DALYs (Disability-Adjusted Life Years)	Kazakhstan	Male	Retinoblastoma	2	Full Range	1990	2021	-3.337	-3.6757	-2.997	Yes	-18.9473	0	-3.34 (-3.68 to -3)	Age-standardized
1675	DALYs (Disability-Adjusted Life Years)	Kenya	Both	Retinoblastoma	3	Full Range	1990	2021	-1.1788	-1.6271	-0.7285	Yes	-5.1117	0	-1.18 (-1.63 to -0.73)	Age-standardized
1681	DALYs (Disability-Adjusted Life Years)	Kenya	Female	Retinoblastoma	3	Full Range	1990	2021	-1.3006	-1.7397	-0.8595	Yes	-5.7548	0	-1.3 (-1.74 to -0.86)	Age-standardized
1687	DALYs (Disability-Adjusted Life Years)	Kenya	Male	Retinoblastoma	3	Full Range	1990	2021	-1.1691	-1.5753	-0.7613	Yes	-5.5976	0	-1.17 (-1.58 to -0.76)	Age-standardized
1693	DALYs (Disability-Adjusted Life Years)	Kiribati	Both	Retinoblastoma	4	Full Range	1990	2021	-0.362	-1.7684	1.0646	No	-0.5	0.617	-0.36 (-1.77 to 1.06)	Age-standardized
1699	DALYs (Disability-Adjusted Life Years)	Kiribati	Female	Retinoblastoma	5	Full Range	1990	2021	-0.4717	-0.9021	-0.0395	Yes	-2.1386	0.032	-0.47 (-0.9 to -0.04)	Age-standardized
1705	DALYs (Disability-Adjusted Life Years)	Kiribati	Male	Retinoblastoma	4	Full Range	1990	2021	-0.3791	-1.7858	1.0478	No	-0.5234	0.601	-0.38 (-1.79 to 1.05)	Age-standardized
1711	DALYs (Disability-Adjusted Life Years)	Kuwait	Both	Retinoblastoma	3	Full Range	1990	2021	-10.592	-12.7201	-8.4119	Yes	-9.1089	0	-10.59 (-12.72 to -8.41)	Age-standardized
1717	DALYs (Disability-Adjusted Life Years)	Kuwait	Female	Retinoblastoma	4	Full Range	1990	2021	-9.0395	-14.216	-3.5506	Yes	-3.1693	0.002	-9.04 (-14.22 to -3.55)	Age-standardized
1723	DALYs (Disability-Adjusted Life Years)	Kuwait	Male	Retinoblastoma	4	Full Range	1990	2021	-12.9173	-15.8772	-9.8533	Yes	-7.8393	0	-12.92 (-15.88 to -9.85)	Age-standardized
1729	DALYs (Disability-Adjusted Life Years)	Kyrgyzstan	Both	Retinoblastoma	5	Full Range	1990	2021	-1.4319	-3.5548	0.7378	No	-1.2983	0.194	-1.43 (-3.55 to 0.74)	Age-standardized
1735	DALYs (Disability-Adjusted Life Years)	Kyrgyzstan	Female	Retinoblastoma	4	Full Range	1990	2021	0.1821	-4.1675	4.729	No	0.0803	0.936	0.18 (-4.17 to 4.73)	Age-standardized
1741	DALYs (Disability-Adjusted Life Years)	Kyrgyzstan	Male	Retinoblastoma	5	Full Range	1990	2021	-2.0218	-5.4075	1.485	No	-1.1384	0.255	-2.02 (-5.41 to 1.49)	Age-standardized
1747	DALYs (Disability-Adjusted Life Years)	Lao People's Democratic Republic	Both	Retinoblastoma	3	Full Range	1990	2021	-1.352	-1.8631	-0.8382	Yes	-5.1354	0	-1.35 (-1.86 to -0.84)	Age-standardized
1753	DALYs (Disability-Adjusted Life Years)	Lao People's Democratic Republic	Female	Retinoblastoma	3	Full Range	1990	2021	-1.5934	-2.1592	-1.0243	Yes	-5.4592	0	-1.59 (-2.16 to -1.02)	Age-standardized
1759	DALYs (Disability-Adjusted Life Years)	Lao People's Democratic Republic	Male	Retinoblastoma	3	Full Range	1990	2021	-1.1084	-1.5601	-0.6547	Yes	-4.7723	0	-1.11 (-1.56 to -0.65)	Age-standardized
1765	DALYs (Disability-Adjusted Life Years)	Latvia	Both	Retinoblastoma	4	Full Range	1990	2021	-8.4312	-9.4816	-7.3685	Yes	-14.9617	0	-8.43 (-9.48 to -7.37)	Age-standardized
1771	DALYs (Disability-Adjusted Life Years)	Latvia	Female	Retinoblastoma	2	Full Range	1990	2021	-8.0965	-9.1043	-7.0775	Yes	-15.0082	0	-8.1 (-9.1 to -7.08)	Age-standardized
1777	DALYs (Disability-Adjusted Life Years)	Latvia	Male	Retinoblastoma	3	Full Range	1990	2021	-10.7806	-11.9134	-9.6331	Yes	-17.4954	0	-10.78 (-11.91 to -9.63)	Age-standardized
1783	DALYs (Disability-Adjusted Life Years)	Lebanon	Both	Retinoblastoma	4	Full Range	1990	2021	-1.4653	-2.3767	-0.5454	Yes	-3.1136	0.002	-1.47 (-2.38 to -0.55)	Age-standardized
1789	DALYs (Disability-Adjusted Life Years)	Lebanon	Female	Retinoblastoma	4	Full Range	1990	2021	-1.0024	-1.9456	-0.0502	Yes	-2.0627	0.039	-1 (-1.95 to -0.05)	Age-standardized
1795	DALYs (Disability-Adjusted Life Years)	Lebanon	Male	Retinoblastoma	4	Full Range	1990	2021	-5.4156	-6.0792	-4.7474	Yes	-15.5005	0	-5.42 (-6.08 to -4.75)	Age-standardized
1801	DALYs (Disability-Adjusted Life Years)	Lesotho	Both	Retinoblastoma	4	Full Range	1990	2021	0.6743	-0.0125	1.3658	No	1.9241	0.054	0.67 (-0.01 to 1.37)	Age-standardized
1807	DALYs (Disability-Adjusted Life Years)	Lesotho	Female	Retinoblastoma	4	Full Range	1990	2021	0.8972	0.0734	1.7277	Yes	2.1354	0.033	0.9 (0.07 to 1.73)	Age-standardized
1813	DALYs (Disability-Adjusted Life Years)	Lesotho	Male	Retinoblastoma	2	Full Range	1990	2021	0.5097	-0.0941	1.1171	No	1.6537	0.098	0.51 (-0.09 to 1.12)	Age-standardized
1819	DALYs (Disability-Adjusted Life Years)	Liberia	Both	Retinoblastoma	3	Full Range	1990	2021	-2.3559	-3.3672	-1.3342	Yes	-4.4888	0	-2.36 (-3.37 to -1.33)	Age-standardized
1825	DALYs (Disability-Adjusted Life Years)	Liberia	Female	Retinoblastoma	4	Full Range	1990	2021	-2.6055	-4.2996	-0.8814	Yes	-2.9488	0.003	-2.61 (-4.3 to -0.88)	Age-standardized
1831	DALYs (Disability-Adjusted Life Years)	Liberia	Male	Retinoblastoma	3	Full Range	1990	2021	-1.9597	-2.9213	-0.9886	Yes	-3.9357	0	-1.96 (-2.92 to -0.99)	Age-standardized
1837	DALYs (Disability-Adjusted Life Years)	Libya	Both	Retinoblastoma	5	Full Range	1990	2021	-1.6762	-1.9075	-1.4443	Yes	-14.0662	0	-1.68 (-1.91 to -1.44)	Age-standardized
1843	DALYs (Disability-Adjusted Life Years)	Libya	Female	Retinoblastoma	5	Full Range	1990	2021	-1.4956	-1.7657	-1.2248	Yes	-10.7575	0	-1.5 (-1.77 to -1.22)	Age-standardized
1849	DALYs (Disability-Adjusted Life Years)	Libya	Male	Retinoblastoma	4	Full Range	1990	2021	-1.8602	-2.0114	-1.7089	Yes	-23.8786	0	-1.86 (-2.01 to -1.71)	Age-standardized
1855	DALYs (Disability-Adjusted Life Years)	Lithuania	Both	Retinoblastoma	4	Full Range	1990	2021	-10.144	-11.4859	-8.7816	Yes	-13.932	0	-10.14 (-11.49 to -8.78)	Age-standardized
1861	DALYs (Disability-Adjusted Life Years)	Lithuania	Female	Retinoblastoma	5	Full Range	1990	2021	-8.709	-10.5158	-6.8658	Yes	-8.934	0	-8.71 (-10.52 to -6.87)	Age-standardized
1867	DALYs (Disability-Adjusted Life Years)	Lithuania	Male	Retinoblastoma	5	Full Range	1990	2021	-13.9178	-16.3709	-11.3928	Yes	-10.1602	0	-13.92 (-16.37 to -11.39)	Age-standardized
1873	DALYs (Disability-Adjusted Life Years)	Luxembourg	Both	Retinoblastoma	5	Full Range	1990	2021	-1.9432	-5.3179	1.5516	No	-1.0982	0.272	-1.94 (-5.32 to 1.55)	Age-standardized
1879	DALYs (Disability-Adjusted Life Years)	Luxembourg	Female	Retinoblastoma	5	Full Range	1990	2021	-1.9514	-5.3946	1.617	No	-1.0805	0.28	-1.95 (-5.39 to 1.62)	Age-standardized
1885	DALYs (Disability-Adjusted Life Years)	Luxembourg	Male	Retinoblastoma	5	Full Range	1990	2021	-1.0308	-2.4745	0.4343	No	-1.3819	0.167	-1.03 (-2.47 to 0.43)	Age-standardized
1891	DALYs (Disability-Adjusted Life Years)	Madagascar	Both	Retinoblastoma	2	Full Range	1990	2021	-1.0981	-1.494	-0.7005	Yes	-5.3947	0	-1.1 (-1.49 to -0.7)	Age-standardized
1897	DALYs (Disability-Adjusted Life Years)	Madagascar	Female	Retinoblastoma	2	Full Range	1990	2021	-1.2863	-1.7381	-0.8324	Yes	-5.5312	0	-1.29 (-1.74 to -0.83)	Age-standardized
1903	DALYs (Disability-Adjusted Life Years)	Madagascar	Male	Retinoblastoma	2	Full Range	1990	2021	-0.9419	-1.3588	-0.5232	Yes	-4.3977	0	-0.94 (-1.36 to -0.52)	Age-standardized
1909	DALYs (Disability-Adjusted Life Years)	Malawi	Both	Retinoblastoma	4	Full Range	1990	2021	-1.0333	-1.8071	-0.2535	Yes	-2.5937	0.009	-1.03 (-1.81 to -0.25)	Age-standardized
1915	DALYs (Disability-Adjusted Life Years)	Malawi	Female	Retinoblastoma	2	Full Range	1990	2021	-1.4946	-2.3484	-0.6334	Yes	-3.3907	0.001	-1.49 (-2.35 to -0.63)	Age-standardized
1921	DALYs (Disability-Adjusted Life Years)	Malawi	Male	Retinoblastoma	4	Full Range	1990	2021	-0.6668	-1.4337	0.1061	No	-1.6919	0.091	-0.67 (-1.43 to 0.11)	Age-standardized
1927	DALYs (Disability-Adjusted Life Years)	Malaysia	Both	Retinoblastoma	5	Full Range	1990	2021	-2.2014	-3.1098	-1.2844	Yes	-4.675	0	-2.2 (-3.11 to -1.28)	Age-standardized
1933	DALYs (Disability-Adjusted Life Years)	Malaysia	Female	Retinoblastoma	4	Full Range	1990	2021	-2.0545	-3.1575	-0.9389	Yes	-3.5925	0	-2.05 (-3.16 to -0.94)	Age-standardized
1939	DALYs (Disability-Adjusted Life Years)	Malaysia	Male	Retinoblastoma	5	Full Range	1990	2021	-2.2933	-3.1806	-1.3978	Yes	-4.9842	0	-2.29 (-3.18 to -1.4)	Age-standardized
1945	DALYs (Disability-Adjusted Life Years)	Maldives	Both	Retinoblastoma	2	Full Range	1990	2021	-1.8306	-2.5329	-1.1234	Yes	-5.0443	0	-1.83 (-2.53 to -1.12)	Age-standardized
1951	DALYs (Disability-Adjusted Life Years)	Maldives	Female	Retinoblastoma	1	Full Range	1990	2021	-2.554	-2.9326	-2.174	Yes	-13.027	0	-2.55 (-2.93 to -2.17)	Age-standardized
1957	DALYs (Disability-Adjusted Life Years)	Maldives	Male	Retinoblastoma	3	Full Range	1990	2021	-1.1375	-1.7112	-0.5604	Yes	-3.8523	0	-1.14 (-1.71 to -0.56)	Age-standardized
1963	DALYs (Disability-Adjusted Life Years)	Mali	Both	Retinoblastoma	5	Full Range	1990	2021	-2.2279	-3.0032	-1.4465	Yes	-5.5471	0	-2.23 (-3 to -1.45)	Age-standardized
1969	DALYs (Disability-Adjusted Life Years)	Mali	Female	Retinoblastoma	5	Full Range	1990	2021	-2.33	-3.1268	-1.5266	Yes	-5.6407	0	-2.33 (-3.13 to -1.53)	Age-standardized
1975	DALYs (Disability-Adjusted Life Years)	Mali	Male	Retinoblastoma	5	Full Range	1990	2021	-2.1718	-2.8918	-1.4464	Yes	-5.8256	0	-2.17 (-2.89 to -1.45)	Age-standardized
1981	DALYs (Disability-Adjusted Life Years)	Malta	Both	Retinoblastoma	3	Full Range	1990	2021	-2.683	-6.6377	1.4391	No	-1.2849	0.199	-2.68 (-6.64 to 1.44)	Age-standardized
1987	DALYs (Disability-Adjusted Life Years)	Malta	Female	Retinoblastoma	3	Full Range	1990	2021	-3.086	-7.7279	1.7894	No	-1.2517	0.211	-3.09 (-7.73 to 1.79)	Age-standardized
1993	DALYs (Disability-Adjusted Life Years)	Malta	Male	Retinoblastoma	1	Full Range	1990	2021	-3.1176	-5.2895	-0.896	Yes	-2.738	0.006	-3.12 (-5.29 to -0.9)	Age-standardized
1999	DALYs (Disability-Adjusted Life Years)	Marshall Islands	Both	Retinoblastoma	4	Full Range	1990	2021	0.9647	0.5274	1.4039	Yes	4.3349	0	0.96 (0.53 to 1.4)	Age-standardized
2005	DALYs (Disability-Adjusted Life Years)	Marshall Islands	Female	Retinoblastoma	4	Full Range	1990	2021	-0.2284	-0.6036	0.1483	No	-1.1893	0.234	-0.23 (-0.6 to 0.15)	Age-standardized
2011	DALYs (Disability-Adjusted Life Years)	Marshall Islands	Male	Retinoblastoma	4	Full Range	1990	2021	1.0145	0.5732	1.4577	Yes	4.5188	0	1.01 (0.57 to 1.46)	Age-standardized
2017	DALYs (Disability-Adjusted Life Years)	Mauritania	Both	Retinoblastoma	0	Full Range	1990	2021	-2.3722	-2.5658	-2.1782	Yes	-24.7031	0	-2.37 (-2.57 to -2.18)	Age-standardized
2023	DALYs (Disability-Adjusted Life Years)	Mauritania	Female	Retinoblastoma	0	Full Range	1990	2021	-2.6239	-2.8137	-2.4337	Yes	-27.8273	0	-2.62 (-2.81 to -2.43)	Age-standardized
2029	DALYs (Disability-Adjusted Life Years)	Mauritania	Male	Retinoblastoma	1	Full Range	1990	2021	-2.1151	-2.4798	-1.7491	Yes	-11.2255	0	-2.12 (-2.48 to -1.75)	Age-standardized
2035	DALYs (Disability-Adjusted Life Years)	Mauritius	Both	Retinoblastoma	3	Full Range	1990	2021	-0.0995	-3.1099	3.0044	No	-0.0638	0.949	-0.1 (-3.11 to 3)	Age-standardized
2041	DALYs (Disability-Adjusted Life Years)	Mauritius	Female	Retinoblastoma	4	Full Range	1990	2021	23.7814	19.4079	28.3151	Yes	11.6245	0	23.78 (19.41 to 28.32)	Age-standardized
2047	DALYs (Disability-Adjusted Life Years)	Mauritius	Male	Retinoblastoma	3	Full Range	1990	2021	-3.1939	-8.263	2.1553	No	-1.1829	0.237	-3.19 (-8.26 to 2.16)	Age-standardized
2053	DALYs (Disability-Adjusted Life Years)	Mexico	Both	Retinoblastoma	3	Full Range	1990	2021	-3.0031	-4.0083	-1.9873	Yes	-5.7367	0	-3 (-4.01 to -1.99)	Age-standardized
2059	DALYs (Disability-Adjusted Life Years)	Mexico	Female	Retinoblastoma	5	Full Range	1990	2021	-2.2619	-3.8274	-0.671	Yes	-2.7772	0.005	-2.26 (-3.83 to -0.67)	Age-standardized
2065	DALYs (Disability-Adjusted Life Years)	Mexico	Male	Retinoblastoma	3	Full Range	1990	2021	-3.5502	-4.3847	-2.7084	Yes	-8.1525	0	-3.55 (-4.38 to -2.71)	Age-standardized
2071	DALYs (Disability-Adjusted Life Years)	Micronesia (Federated States of)	Both	Retinoblastoma	2	Full Range	1990	2021	-0.9225	-1.444	-0.3983	Yes	-3.442	0.001	-0.92 (-1.44 to -0.4)	Age-standardized
2077	DALYs (Disability-Adjusted Life Years)	Micronesia (Federated States of)	Female	Retinoblastoma	2	Full Range	1990	2021	-1.9198	-2.1891	-1.6497	Yes	-13.8186	0	-1.92 (-2.19 to -1.65)	Age-standardized
2083	DALYs (Disability-Adjusted Life Years)	Micronesia (Federated States of)	Male	Retinoblastoma	2	Full Range	1990	2021	-0.8667	-1.3946	-0.336	Yes	-3.1956	0.001	-0.87 (-1.39 to -0.34)	Age-standardized
2089	DALYs (Disability-Adjusted Life Years)	Monaco	Both	Retinoblastoma	1	Full Range	1990	2021	3.3494	2.6214	4.0826	Yes	9.1348	0	3.35 (2.62 to 4.08)	Age-standardized
2095	DALYs (Disability-Adjusted Life Years)	Monaco	Female	Retinoblastoma	1	Full Range	1990	2021	1.8217	0.9839	2.6665	Yes	4.2824	0	1.82 (0.98 to 2.67)	Age-standardized
2101	DALYs (Disability-Adjusted Life Years)	Monaco	Male	Retinoblastoma	1	Full Range	1990	2021	4.2321	3.3531	5.1186	Yes	9.5923	0	4.23 (3.35 to 5.12)	Age-standardized
2107	DALYs (Disability-Adjusted Life Years)	Mongolia	Both	Retinoblastoma	2	Full Range	1990	2021	0.0308	-0.5823	0.6477	No	0.0983	0.922	0.03 (-0.58 to 0.65)	Age-standardized
2113	DALYs (Disability-Adjusted Life Years)	Mongolia	Female	Retinoblastoma	4	Full Range	1990	2021	-1.2837	-2.3122	-0.2443	Yes	-2.4177	0.016	-1.28 (-2.31 to -0.24)	Age-standardized
2119	DALYs (Disability-Adjusted Life Years)	Mongolia	Male	Retinoblastoma	5	Full Range	1990	2021	2.9948	1.3887	4.6263	Yes	3.6797	0	2.99 (1.39 to 4.63)	Age-standardized
2125	DALYs (Disability-Adjusted Life Years)	Montenegro	Both	Retinoblastoma	2	Full Range	1990	2021	-3.5763	-4.3677	-2.7784	Yes	-8.6611	0	-3.58 (-4.37 to -2.78)	Age-standardized
2131	DALYs (Disability-Adjusted Life Years)	Montenegro	Female	Retinoblastoma	2	Full Range	1990	2021	-3.9922	-4.8662	-3.1102	Yes	-8.7316	0	-3.99 (-4.87 to -3.11)	Age-standardized
2137	DALYs (Disability-Adjusted Life Years)	Montenegro	Male	Retinoblastoma	2	Full Range	1990	2021	-3.3827	-4.4413	-2.3124	Yes	-6.1221	0	-3.38 (-4.44 to -2.31)	Age-standardized
2143	DALYs (Disability-Adjusted Life Years)	Morocco	Both	Retinoblastoma	4	Full Range	1990	2021	-1.8593	-2.3854	-1.3303	Yes	-6.8428	0	-1.86 (-2.39 to -1.33)	Age-standardized
2149	DALYs (Disability-Adjusted Life Years)	Morocco	Female	Retinoblastoma	3	Full Range	1990	2021	-1.3386	-1.9706	-0.7026	Yes	-4.1103	0	-1.34 (-1.97 to -0.7)	Age-standardized
2155	DALYs (Disability-Adjusted Life Years)	Morocco	Male	Retinoblastoma	4	Full Range	1990	2021	-2.0838	-2.6497	-1.5145	Yes	-7.1199	0	-2.08 (-2.65 to -1.51)	Age-standardized
2161	DALYs (Disability-Adjusted Life Years)	Mozambique	Both	Retinoblastoma	2	Full Range	1990	2021	-1.4233	-2.3039	-0.5348	Yes	-3.1312	0.002	-1.42 (-2.3 to -0.53)	Age-standardized
2167	DALYs (Disability-Adjusted Life Years)	Mozambique	Female	Retinoblastoma	2	Full Range	1990	2021	-1.5736	-2.483	-0.6557	Yes	-3.349	0.001	-1.57 (-2.48 to -0.66)	Age-standardized
2173	DALYs (Disability-Adjusted Life Years)	Mozambique	Male	Retinoblastoma	2	Full Range	1990	2021	-1.2919	-2.184	-0.3917	Yes	-2.8072	0.005	-1.29 (-2.18 to -0.39)	Age-standardized
2179	DALYs (Disability-Adjusted Life Years)	Myanmar	Both	Retinoblastoma	5	Full Range	1990	2021	-1.13	-1.5974	-0.6604	Yes	-4.7005	0	-1.13 (-1.6 to -0.66)	Age-standardized
2185	DALYs (Disability-Adjusted Life Years)	Myanmar	Female	Retinoblastoma	4	Full Range	1990	2021	-1.189	-1.5321	-0.8447	Yes	-6.7392	0	-1.19 (-1.53 to -0.84)	Age-standardized
2191	DALYs (Disability-Adjusted Life Years)	Myanmar	Male	Retinoblastoma	4	Full Range	1990	2021	-1.01	-1.4312	-0.587	Yes	-4.6662	0	-1.01 (-1.43 to -0.59)	Age-standardized
2197	DALYs (Disability-Adjusted Life Years)	Namibia	Both	Retinoblastoma	3	Full Range	1990	2021	0.6575	0.1716	1.1458	Yes	2.6545	0.008	0.66 (0.17 to 1.15)	Age-standardized
2203	DALYs (Disability-Adjusted Life Years)	Namibia	Female	Retinoblastoma	3	Full Range	1990	2021	0.9116	0.3437	1.4828	Yes	3.1516	0.002	0.91 (0.34 to 1.48)	Age-standardized
2209	DALYs (Disability-Adjusted Life Years)	Namibia	Male	Retinoblastoma	3	Full Range	1990	2021	0.5459	0.0515	1.0427	Yes	2.1646	0.03	0.55 (0.05 to 1.04)	Age-standardized
2215	DALYs (Disability-Adjusted Life Years)	Nauru	Both	Retinoblastoma	5	Full Range	1990	2021	0.0713	-0.3603	0.5048	No	0.3233	0.746	0.07 (-0.36 to 0.5)	Age-standardized
2221	DALYs (Disability-Adjusted Life Years)	Nauru	Female	Retinoblastoma	5	Full Range	1990	2021	-0.9991	-1.3906	-0.6061	Yes	-4.9679	0	-1 (-1.39 to -0.61)	Age-standardized
2227	DALYs (Disability-Adjusted Life Years)	Nauru	Male	Retinoblastoma	5	Full Range	1990	2021	0.0943	-0.3422	0.5327	No	0.4227	0.673	0.09 (-0.34 to 0.53)	Age-standardized
2233	DALYs (Disability-Adjusted Life Years)	Nepal	Both	Retinoblastoma	3	Full Range	1990	2021	-1.9199	-2.529	-1.307	Yes	-6.0993	0	-1.92 (-2.53 to -1.31)	Age-standardized
2239	DALYs (Disability-Adjusted Life Years)	Nepal	Female	Retinoblastoma	4	Full Range	1990	2021	-1.8419	-2.3477	-1.3336	Yes	-7.0537	0	-1.84 (-2.35 to -1.33)	Age-standardized
2245	DALYs (Disability-Adjusted Life Years)	Nepal	Male	Retinoblastoma	3	Full Range	1990	2021	-1.987	-2.5864	-1.3839	Yes	-6.4126	0	-1.99 (-2.59 to -1.38)	Age-standardized
2251	DALYs (Disability-Adjusted Life Years)	Netherlands	Both	Retinoblastoma	4	Full Range	1990	2021	-1.2812	-1.988	-0.5692	Yes	-3.5169	0	-1.28 (-1.99 to -0.57)	Age-standardized
2257	DALYs (Disability-Adjusted Life Years)	Netherlands	Female	Retinoblastoma	5	Full Range	1990	2021	-1.4502	-3.2374	0.3699	No	-1.5645	0.118	-1.45 (-3.24 to 0.37)	Age-standardized
2263	DALYs (Disability-Adjusted Life Years)	Netherlands	Male	Retinoblastoma	4	Full Range	1990	2021	-1.0606	-2.5966	0.4997	No	-1.3356	0.182	-1.06 (-2.6 to 0.5)	Age-standardized
2269	DALYs (Disability-Adjusted Life Years)	New Zealand	Both	Retinoblastoma	3	Full Range	1990	2021	-6.304	-13.6197	1.6312	No	-1.5699	0.116	-6.3 (-13.62 to 1.63)	Age-standardized
2275	DALYs (Disability-Adjusted Life Years)	New Zealand	Female	Retinoblastoma	4	Full Range	1990	2021	-7.2958	-14.3027	0.284	No	-1.8892	0.059	-7.3 (-14.3 to 0.28)	Age-standardized
2281	DALYs (Disability-Adjusted Life Years)	New Zealand	Male	Retinoblastoma	5	Full Range	1990	2021	-2.166	-11.1891	7.7739	No	-0.4436	0.657	-2.17 (-11.19 to 7.77)	Age-standardized
2287	DALYs (Disability-Adjusted Life Years)	Nicaragua	Both	Retinoblastoma	3	Full Range	1990	2021	-3.6878	-3.8426	-3.5328	Yes	-45.7977	0	-3.69 (-3.84 to -3.53)	Age-standardized
2293	DALYs (Disability-Adjusted Life Years)	Nicaragua	Female	Retinoblastoma	4	Full Range	1990	2021	-3.8305	-4.1233	-3.5369	Yes	-25.109	0	-3.83 (-4.12 to -3.54)	Age-standardized
2299	DALYs (Disability-Adjusted Life Years)	Nicaragua	Male	Retinoblastoma	4	Full Range	1990	2021	-3.6398	-3.8058	-3.4734	Yes	-42.1339	0	-3.64 (-3.81 to -3.47)	Age-standardized
2305	DALYs (Disability-Adjusted Life Years)	Niger	Both	Retinoblastoma	3	Full Range	1990	2021	-2.0158	-2.6194	-1.4085	Yes	-6.4595	0	-2.02 (-2.62 to -1.41)	Age-standardized
2311	DALYs (Disability-Adjusted Life Years)	Niger	Female	Retinoblastoma	3	Full Range	1990	2021	-2.1505	-2.6494	-1.6491	Yes	-8.3365	0	-2.15 (-2.65 to -1.65)	Age-standardized
2317	DALYs (Disability-Adjusted Life Years)	Niger	Male	Retinoblastoma	2	Full Range	1990	2021	-1.9291	-2.4607	-1.3946	Yes	-7.024	0	-1.93 (-2.46 to -1.39)	Age-standardized
2323	DALYs (Disability-Adjusted Life Years)	Nigeria	Both	Retinoblastoma	3	Full Range	1990	2021	-0.6715	-0.9416	-0.4007	Yes	-4.8504	0	-0.67 (-0.94 to -0.4)	Age-standardized
2329	DALYs (Disability-Adjusted Life Years)	Nigeria	Female	Retinoblastoma	4	Full Range	1990	2021	-0.5676	-0.9931	-0.1402	Yes	-2.6011	0.009	-0.57 (-0.99 to -0.14)	Age-standardized
2335	DALYs (Disability-Adjusted Life Years)	Nigeria	Male	Retinoblastoma	2	Full Range	1990	2021	-0.7163	-0.9615	-0.4704	Yes	-5.696	0	-0.72 (-0.96 to -0.47)	Age-standardized
2341	DALYs (Disability-Adjusted Life Years)	Niue	Both	Retinoblastoma	1	Full Range	1990	2021	4.0488	2.3004	5.8271	Yes	4.5904	0	4.05 (2.3 to 5.83)	Age-standardized
2347	DALYs (Disability-Adjusted Life Years)	Niue	Female	Retinoblastoma	1	Full Range	1990	2021	7.4914	6.331	8.6645	Yes	13.0444	0	7.49 (6.33 to 8.66)	Age-standardized
2353	DALYs (Disability-Adjusted Life Years)	Niue	Male	Retinoblastoma	1	Full Range	1990	2021	4.434	3.0346	5.8524	Yes	6.3033	0	4.43 (3.03 to 5.85)	Age-standardized
2359	DALYs (Disability-Adjusted Life Years)	North Macedonia	Both	Retinoblastoma	5	Full Range	1990	2021	-2.615	-4.3438	-0.855	Yes	-2.8996	0.004	-2.62 (-4.34 to -0.86)	Age-standardized
2365	DALYs (Disability-Adjusted Life Years)	North Macedonia	Female	Retinoblastoma	4	Full Range	1990	2021	-3.6081	-5.4921	-1.6866	Yes	-3.6491	0	-3.61 (-5.49 to -1.69)	Age-standardized
2371	DALYs (Disability-Adjusted Life Years)	North Macedonia	Male	Retinoblastoma	5	Full Range	1990	2021	-1.2756	-3.074	0.5562	No	-1.3687	0.171	-1.28 (-3.07 to 0.56)	Age-standardized
2377	DALYs (Disability-Adjusted Life Years)	Northern Mariana Islands	Both	Retinoblastoma	5	Full Range	1990	2021	-1.2598	-1.6637	-0.8542	Yes	-6.0622	0	-1.26 (-1.66 to -0.85)	Age-standardized
2383	DALYs (Disability-Adjusted Life Years)	Northern Mariana Islands	Female	Retinoblastoma	4	Full Range	1990	2021	-1.7284	-2.7453	-0.7008	Yes	-3.2852	0.001	-1.73 (-2.75 to -0.7)	Age-standardized
2389	DALYs (Disability-Adjusted Life Years)	Northern Mariana Islands	Male	Retinoblastoma	5	Full Range	1990	2021	-1.3106	-1.7177	-0.9017	Yes	-6.2541	0	-1.31 (-1.72 to -0.9)	Age-standardized
2395	DALYs (Disability-Adjusted Life Years)	Norway	Both	Retinoblastoma	5	Full Range	1990	2021	-9.3215	-10.7569	-7.8631	Yes	-12.0199	0	-9.32 (-10.76 to -7.86)	Age-standardized
2401	DALYs (Disability-Adjusted Life Years)	Norway	Female	Retinoblastoma	4	Full Range	1990	2021	-8.8006	-10.6128	-6.9516	Yes	-8.9957	0	-8.8 (-10.61 to -6.95)	Age-standardized
2407	DALYs (Disability-Adjusted Life Years)	Norway	Male	Retinoblastoma	4	Full Range	1990	2021	-10.2041	-12.243	-8.1177	Yes	-9.1844	0	-10.2 (-12.24 to -8.12)	Age-standardized
2413	DALYs (Disability-Adjusted Life Years)	Oman	Both	Retinoblastoma	5	Full Range	1990	2021	-3.3523	-3.8035	-2.8989	Yes	-14.2806	0	-3.35 (-3.8 to -2.9)	Age-standardized
2419	DALYs (Disability-Adjusted Life Years)	Oman	Female	Retinoblastoma	5	Full Range	1990	2021	-3.0201	-3.5081	-2.5297	Yes	-11.915	0	-3.02 (-3.51 to -2.53)	Age-standardized
2425	DALYs (Disability-Adjusted Life Years)	Oman	Male	Retinoblastoma	4	Full Range	1990	2021	-4.3805	-4.639	-4.1214	Yes	-32.4393	0	-4.38 (-4.64 to -4.12)	Age-standardized
2431	DALYs (Disability-Adjusted Life Years)	Pakistan	Both	Retinoblastoma	5	Full Range	1990	2021	1.113	0.7551	1.4722	Yes	6.1172	0	1.11 (0.76 to 1.47)	Age-standardized
2437	DALYs (Disability-Adjusted Life Years)	Pakistan	Female	Retinoblastoma	5	Full Range	1990	2021	1.2865	0.7048	1.8715	Yes	4.3502	0	1.29 (0.7 to 1.87)	Age-standardized
2443	DALYs (Disability-Adjusted Life Years)	Pakistan	Male	Retinoblastoma	3	Full Range	1990	2021	0.8269	0.4824	1.1726	Yes	4.7155	0	0.83 (0.48 to 1.17)	Age-standardized
2449	DALYs (Disability-Adjusted Life Years)	Palau	Both	Retinoblastoma	4	Full Range	1990	2021	-0.0129	-0.3621	0.3376	No	-0.0721	0.943	-0.01 (-0.36 to 0.34)	Age-standardized
2455	DALYs (Disability-Adjusted Life Years)	Palau	Female	Retinoblastoma	5	Full Range	1990	2021	-1.495	-1.6872	-1.3025	Yes	-15.1171	0	-1.5 (-1.69 to -1.3)	Age-standardized
2461	DALYs (Disability-Adjusted Life Years)	Palau	Male	Retinoblastoma	4	Full Range	1990	2021	0.0346	-0.3213	0.3917	No	0.1901	0.849	0.03 (-0.32 to 0.39)	Age-standardized
2467	DALYs (Disability-Adjusted Life Years)	Palestine	Both	Retinoblastoma	4	Full Range	1990	2021	-1.5587	-2.1425	-0.9713	Yes	-5.1757	0	-1.56 (-2.14 to -0.97)	Age-standardized
2473	DALYs (Disability-Adjusted Life Years)	Palestine	Female	Retinoblastoma	4	Full Range	1990	2021	-1.4941	-1.9376	-1.0485	Yes	-6.5377	0	-1.49 (-1.94 to -1.05)	Age-standardized
2479	DALYs (Disability-Adjusted Life Years)	Palestine	Male	Retinoblastoma	2	Full Range	1990	2021	-1.7498	-2.1723	-1.3254	Yes	-8.0282	0	-1.75 (-2.17 to -1.33)	Age-standardized
2485	DALYs (Disability-Adjusted Life Years)	Panama	Both	Retinoblastoma	2	Full Range	1990	2021	-1.9342	-2.1629	-1.705	Yes	-16.3972	0	-1.93 (-2.16 to -1.71)	Age-standardized
2491	DALYs (Disability-Adjusted Life Years)	Panama	Female	Retinoblastoma	4	Full Range	1990	2021	-1.9135	-2.6104	-1.2115	Yes	-5.3103	0	-1.91 (-2.61 to -1.21)	Age-standardized
2497	DALYs (Disability-Adjusted Life Years)	Panama	Male	Retinoblastoma	4	Full Range	1990	2021	-1.9092	-2.5373	-1.277	Yes	-5.8807	0	-1.91 (-2.54 to -1.28)	Age-standardized
2503	DALYs (Disability-Adjusted Life Years)	Papua New Guinea	Both	Retinoblastoma	5	Full Range	1990	2021	0.2458	-0.8949	1.3996	No	0.4204	0.674	0.25 (-0.89 to 1.4)	Age-standardized
2509	DALYs (Disability-Adjusted Life Years)	Papua New Guinea	Female	Retinoblastoma	5	Full Range	1990	2021	-0.3935	-1.0345	0.2517	No	-1.1969	0.231	-0.39 (-1.03 to 0.25)	Age-standardized
2515	DALYs (Disability-Adjusted Life Years)	Papua New Guinea	Male	Retinoblastoma	5	Full Range	1990	2021	0.2665	-0.9183	1.4655	No	0.4389	0.661	0.27 (-0.92 to 1.47)	Age-standardized
2521	DALYs (Disability-Adjusted Life Years)	Paraguay	Both	Retinoblastoma	4	Full Range	1990	2021	-0.8846	-1.6207	-0.143	Yes	-2.3361	0.019	-0.88 (-1.62 to -0.14)	Age-standardized
2527	DALYs (Disability-Adjusted Life Years)	Paraguay	Female	Retinoblastoma	4	Full Range	1990	2021	-0.9202	-1.6926	-0.1417	Yes	-2.3151	0.021	-0.92 (-1.69 to -0.14)	Age-standardized
2533	DALYs (Disability-Adjusted Life Years)	Paraguay	Male	Retinoblastoma	4	Full Range	1990	2021	-0.6862	-1.493	0.1273	No	-1.6544	0.098	-0.69 (-1.49 to 0.13)	Age-standardized
2539	DALYs (Disability-Adjusted Life Years)	Peru	Both	Retinoblastoma	5	Full Range	1990	2021	-3.7237	-4.1032	-3.3428	Yes	-18.8332	0	-3.72 (-4.1 to -3.34)	Age-standardized
2545	DALYs (Disability-Adjusted Life Years)	Peru	Female	Retinoblastoma	4	Full Range	1990	2021	-3.5165	-4.0136	-3.0168	Yes	-13.5822	0	-3.52 (-4.01 to -3.02)	Age-standardized
2551	DALYs (Disability-Adjusted Life Years)	Peru	Male	Retinoblastoma	5	Full Range	1990	2021	-3.8236	-4.2129	-3.4327	Yes	-18.8392	0	-3.82 (-4.21 to -3.43)	Age-standardized
2557	DALYs (Disability-Adjusted Life Years)	Philippines	Both	Retinoblastoma	5	Full Range	1990	2021	0.3244	-0.3659	1.0195	No	0.9193	0.358	0.32 (-0.37 to 1.02)	Age-standardized
2563	DALYs (Disability-Adjusted Life Years)	Philippines	Female	Retinoblastoma	5	Full Range	1990	2021	0.4884	-0.2603	1.2428	No	1.2769	0.202	0.49 (-0.26 to 1.24)	Age-standardized
2569	DALYs (Disability-Adjusted Life Years)	Philippines	Male	Retinoblastoma	4	Full Range	1990	2021	0.1977	-0.6113	1.0133	No	0.4775	0.633	0.2 (-0.61 to 1.01)	Age-standardized
2575	DALYs (Disability-Adjusted Life Years)	Poland	Both	Retinoblastoma	5	Full Range	1990	2021	-3.147	-12.8006	7.5753	No	-0.5969	0.551	-3.15 (-12.8 to 7.58)	Age-standardized
2581	DALYs (Disability-Adjusted Life Years)	Poland	Female	Retinoblastoma	4	Full Range	1990	2021	-1.6863	-10.0514	7.4567	No	-0.3748	0.708	-1.69 (-10.05 to 7.46)	Age-standardized
2587	DALYs (Disability-Adjusted Life Years)	Poland	Male	Retinoblastoma	5	Full Range	1990	2021	-1.1703	-9.9496	8.4648	No	-0.248	0.804	-1.17 (-9.95 to 8.46)	Age-standardized
2593	DALYs (Disability-Adjusted Life Years)	Portugal	Both	Retinoblastoma	4	Full Range	1990	2021	-2.7148	-3.7315	-1.6873	Yes	-5.1347	0	-2.71 (-3.73 to -1.69)	Age-standardized
2599	DALYs (Disability-Adjusted Life Years)	Portugal	Female	Retinoblastoma	4	Full Range	1990	2021	-2.7247	-5.3472	-0.0295	Yes	-1.9811	0.048	-2.72 (-5.35 to -0.03)	Age-standardized
2605	DALYs (Disability-Adjusted Life Years)	Portugal	Male	Retinoblastoma	5	Full Range	1990	2021	-2.1121	-5.2364	1.1152	No	-1.2899	0.197	-2.11 (-5.24 to 1.12)	Age-standardized
2611	DALYs (Disability-Adjusted Life Years)	Puerto Rico	Both	Retinoblastoma	4	Full Range	1990	2021	-6.0689	-9.2814	-2.7426	Yes	-3.5262	0	-6.07 (-9.28 to -2.74)	Age-standardized
2617	DALYs (Disability-Adjusted Life Years)	Puerto Rico	Female	Retinoblastoma	3	Full Range	1990	2021	-4.7761	-8.673	-0.7129	Yes	-2.2955	0.022	-4.78 (-8.67 to -0.71)	Age-standardized
2623	DALYs (Disability-Adjusted Life Years)	Puerto Rico	Male	Retinoblastoma	4	Full Range	1990	2021	-7.3772	-10.9398	-3.6721	Yes	-3.8294	0	-7.38 (-10.94 to -3.67)	Age-standardized
2629	DALYs (Disability-Adjusted Life Years)	Qatar	Both	Retinoblastoma	5	Full Range	1990	2021	-5.2043	-5.963	-4.4395	Yes	-13.0356	0	-5.2 (-5.96 to -4.44)	Age-standardized
2635	DALYs (Disability-Adjusted Life Years)	Qatar	Female	Retinoblastoma	5	Full Range	1990	2021	-5.1126	-5.9812	-4.2359	Yes	-11.1842	0	-5.11 (-5.98 to -4.24)	Age-standardized
2641	DALYs (Disability-Adjusted Life Years)	Qatar	Male	Retinoblastoma	4	Full Range	1990	2021	-6.3095	-7.5221	-5.0809	Yes	-9.805	0	-6.31 (-7.52 to -5.08)	Age-standardized
2647	DALYs (Disability-Adjusted Life Years)	Republic of Korea	Both	Retinoblastoma	5	Full Range	1990	2021	-2.7871	-3.4062	-2.164	Yes	-8.6717	0	-2.79 (-3.41 to -2.16)	Age-standardized
2653	DALYs (Disability-Adjusted Life Years)	Republic of Korea	Female	Retinoblastoma	5	Full Range	1990	2021	-2.5327	-3.3518	-1.7068	Yes	-5.9584	0	-2.53 (-3.35 to -1.71)	Age-standardized
2659	DALYs (Disability-Adjusted Life Years)	Republic of Korea	Male	Retinoblastoma	3	Full Range	1990	2021	-3.0214	-3.6279	-2.4111	Yes	-9.5855	0	-3.02 (-3.63 to -2.41)	Age-standardized
2665	DALYs (Disability-Adjusted Life Years)	Republic of Moldova	Both	Retinoblastoma	4	Full Range	1990	2021	-5.5165	-6.4525	-4.5712	Yes	-11.1714	0	-5.52 (-6.45 to -4.57)	Age-standardized
2671	DALYs (Disability-Adjusted Life Years)	Republic of Moldova	Female	Retinoblastoma	3	Full Range	1990	2021	-7.2941	-8.5654	-6.0051	Yes	-10.7503	0	-7.29 (-8.57 to -6.01)	Age-standardized
2677	DALYs (Disability-Adjusted Life Years)	Republic of Moldova	Male	Retinoblastoma	2	Full Range	1990	2021	-2.1362	-3.6786	-0.5692	Yes	-2.6642	0.008	-2.14 (-3.68 to -0.57)	Age-standardized
2683	DALYs (Disability-Adjusted Life Years)	Romania	Both	Retinoblastoma	4	Full Range	1990	2021	-4.6277	-6.1305	-3.1009	Yes	-5.8472	0	-4.63 (-6.13 to -3.1)	Age-standardized
2689	DALYs (Disability-Adjusted Life Years)	Romania	Female	Retinoblastoma	5	Full Range	1990	2021	-3.6666	-5.4693	-1.8296	Yes	-3.8758	0	-3.67 (-5.47 to -1.83)	Age-standardized
2695	DALYs (Disability-Adjusted Life Years)	Romania	Male	Retinoblastoma	2	Full Range	1990	2021	-6.309	-8.1107	-4.472	Yes	-6.578	0	-6.31 (-8.11 to -4.47)	Age-standardized
2701	DALYs (Disability-Adjusted Life Years)	Russian Federation	Both	Retinoblastoma	5	Full Range	1990	2021	-4.7491	-6.6914	-2.7664	Yes	-4.6289	0	-4.75 (-6.69 to -2.77)	Age-standardized
2707	DALYs (Disability-Adjusted Life Years)	Russian Federation	Female	Retinoblastoma	5	Full Range	1990	2021	-4.6528	-7.2521	-1.9807	Yes	-3.3786	0.001	-4.65 (-7.25 to -1.98)	Age-standardized
2713	DALYs (Disability-Adjusted Life Years)	Russian Federation	Male	Retinoblastoma	5	Full Range	1990	2021	-4.4348	-6.7782	-2.0325	Yes	-3.581	0	-4.43 (-6.78 to -2.03)	Age-standardized
2719	DALYs (Disability-Adjusted Life Years)	Rwanda	Both	Retinoblastoma	4	Full Range	1990	2021	-2.4046	-4.0304	-0.7513	Yes	-2.8398	0.005	-2.4 (-4.03 to -0.75)	Age-standardized
2725	DALYs (Disability-Adjusted Life Years)	Rwanda	Female	Retinoblastoma	4	Full Range	1990	2021	-2.6161	-4.0818	-1.128	Yes	-3.4261	0.001	-2.62 (-4.08 to -1.13)	Age-standardized
2731	DALYs (Disability-Adjusted Life Years)	Rwanda	Male	Retinoblastoma	4	Full Range	1990	2021	-2.1839	-3.6733	-0.6714	Yes	-2.8204	0.005	-2.18 (-3.67 to -0.67)	Age-standardized
2737	DALYs (Disability-Adjusted Life Years)	Saint Kitts and Nevis	Both	Retinoblastoma	4	Full Range	1990	2021	-8.0505	-10.4218	-5.6163	Yes	-6.2959	0	-8.05 (-10.42 to -5.62)	Age-standardized
2743	DALYs (Disability-Adjusted Life Years)	Saint Kitts and Nevis	Female	Retinoblastoma	3	Full Range	1990	2021	-3.2831	-4.0992	-2.4602	Yes	-7.7218	0	-3.28 (-4.1 to -2.46)	Age-standardized
2749	DALYs (Disability-Adjusted Life Years)	Saint Kitts and Nevis	Male	Retinoblastoma	4	Full Range	1990	2021	-8.1047	-10.5169	-5.6275	Yes	-6.2277	0	-8.1 (-10.52 to -5.63)	Age-standardized
2755	DALYs (Disability-Adjusted Life Years)	Saint Lucia	Both	Retinoblastoma	4	Full Range	1990	2021	-5.3026	-7.6732	-2.8713	Yes	-4.2123	0	-5.3 (-7.67 to -2.87)	Age-standardized
2761	DALYs (Disability-Adjusted Life Years)	Saint Lucia	Female	Retinoblastoma	5	Full Range	1990	2021	1.6273	-1.8473	5.2249	No	0.9095	0.363	1.63 (-1.85 to 5.22)	Age-standardized
2767	DALYs (Disability-Adjusted Life Years)	Saint Lucia	Male	Retinoblastoma	4	Full Range	1990	2021	-11.0342	-13.5029	-8.4951	Yes	-8.1431	0	-11.03 (-13.5 to -8.5)	Age-standardized
2773	DALYs (Disability-Adjusted Life Years)	Saint Vincent and the Grenadines	Both	Retinoblastoma	3	Full Range	1990	2021	-8.7267	-12.2984	-5.0095	Yes	-4.4833	0	-8.73 (-12.3 to -5.01)	Age-standardized
2779	DALYs (Disability-Adjusted Life Years)	Saint Vincent and the Grenadines	Female	Retinoblastoma	4	Full Range	1990	2021	-8.0591	-12.0191	-3.9209	Yes	-3.7406	0	-8.06 (-12.02 to -3.92)	Age-standardized
2785	DALYs (Disability-Adjusted Life Years)	Saint Vincent and the Grenadines	Male	Retinoblastoma	4	Full Range	1990	2021	-16.9221	-19.8651	-13.8711	Yes	-10.0748	0	-16.92 (-19.87 to -13.87)	Age-standardized
2791	DALYs (Disability-Adjusted Life Years)	Samoa	Both	Retinoblastoma	5	Full Range	1990	2021	-1.0763	-1.8136	-0.3335	Yes	-2.8351	0.005	-1.08 (-1.81 to -0.33)	Age-standardized
2797	DALYs (Disability-Adjusted Life Years)	Samoa	Female	Retinoblastoma	5	Full Range	1990	2021	-1.2888	-2.0736	-0.4978	Yes	-3.1854	0.001	-1.29 (-2.07 to -0.5)	Age-standardized
2803	DALYs (Disability-Adjusted Life Years)	Samoa	Male	Retinoblastoma	5	Full Range	1990	2021	-0.8229	-1.6963	0.0582	No	-1.8309	0.067	-0.82 (-1.7 to 0.06)	Age-standardized
2809	DALYs (Disability-Adjusted Life Years)	San Marino	Both	Retinoblastoma	5	Full Range	1990	2021	-1.5872	-1.8578	-1.3159	Yes	-11.3899	0	-1.59 (-1.86 to -1.32)	Age-standardized
2815	DALYs (Disability-Adjusted Life Years)	San Marino	Female	Retinoblastoma	5	Full Range	1990	2021	-1.5126	-1.7761	-1.2484	Yes	-11.151	0	-1.51 (-1.78 to -1.25)	Age-standardized
2821	DALYs (Disability-Adjusted Life Years)	San Marino	Male	Retinoblastoma	2	Full Range	1990	2021	-1.9032	-2.2033	-1.6023	Yes	-12.2947	0	-1.9 (-2.2 to -1.6)	Age-standardized
2827	DALYs (Disability-Adjusted Life Years)	Sao Tome and Principe	Both	Retinoblastoma	3	Full Range	1990	2021	-1.9471	-4.1441	0.3003	No	-1.7006	0.089	-1.95 (-4.14 to 0.3)	Age-standardized
2833	DALYs (Disability-Adjusted Life Years)	Sao Tome and Principe	Female	Retinoblastoma	3	Full Range	1990	2021	-2.1053	-5.3669	1.2688	No	-1.2307	0.218	-2.11 (-5.37 to 1.27)	Age-standardized
2839	DALYs (Disability-Adjusted Life Years)	Sao Tome and Principe	Male	Retinoblastoma	4	Full Range	1990	2021	-1.5718	-3.5692	0.4669	No	-1.5147	0.13	-1.57 (-3.57 to 0.47)	Age-standardized
2845	DALYs (Disability-Adjusted Life Years)	Saudi Arabia	Both	Retinoblastoma	5	Full Range	1990	2021	-4.4805	-4.971	-3.9875	Yes	-17.4525	0	-4.48 (-4.97 to -3.99)	Age-standardized
2851	DALYs (Disability-Adjusted Life Years)	Saudi Arabia	Female	Retinoblastoma	5	Full Range	1990	2021	-4.0947	-4.752	-3.4328	Yes	-11.9148	0	-4.09 (-4.75 to -3.43)	Age-standardized
2857	DALYs (Disability-Adjusted Life Years)	Saudi Arabia	Male	Retinoblastoma	5	Full Range	1990	2021	-4.727	-5.2137	-4.2379	Yes	-18.5343	0	-4.73 (-5.21 to -4.24)	Age-standardized
2863	DALYs (Disability-Adjusted Life Years)	Senegal	Both	Retinoblastoma	4	Full Range	1990	2021	-1.7416	-3.3161	-0.1415	Yes	-2.1318	0.033	-1.74 (-3.32 to -0.14)	Age-standardized
2869	DALYs (Disability-Adjusted Life Years)	Senegal	Female	Retinoblastoma	4	Full Range	1990	2021	-1.6786	-3.3667	0.0389	No	-1.916	0.055	-1.68 (-3.37 to 0.04)	Age-standardized
2875	DALYs (Disability-Adjusted Life Years)	Senegal	Male	Retinoblastoma	4	Full Range	1990	2021	-1.7905	-3.157	-0.4048	Yes	-2.5273	0.011	-1.79 (-3.16 to -0.4)	Age-standardized
2881	DALYs (Disability-Adjusted Life Years)	Serbia	Both	Retinoblastoma	3	Full Range	1990	2021	-5.1092	-6.5974	-3.5973	Yes	-6.5024	0	-5.11 (-6.6 to -3.6)	Age-standardized
2887	DALYs (Disability-Adjusted Life Years)	Serbia	Female	Retinoblastoma	2	Full Range	1990	2021	-4.4185	-5.9352	-2.8774	Yes	-5.5374	0	-4.42 (-5.94 to -2.88)	Age-standardized
2893	DALYs (Disability-Adjusted Life Years)	Serbia	Male	Retinoblastoma	2	Full Range	1990	2021	-5.3033	-6.4523	-4.1401	Yes	-8.748	0	-5.3 (-6.45 to -4.14)	Age-standardized
2899	DALYs (Disability-Adjusted Life Years)	Seychelles	Both	Retinoblastoma	3	Full Range	1990	2021	-1.5668	-2.0268	-1.1047	Yes	-6.608	0	-1.57 (-2.03 to -1.1)	Age-standardized
2905	DALYs (Disability-Adjusted Life Years)	Seychelles	Female	Retinoblastoma	2	Full Range	1990	2021	-1.0721	-1.5695	-0.5721	Yes	-4.1908	0	-1.07 (-1.57 to -0.57)	Age-standardized
2911	DALYs (Disability-Adjusted Life Years)	Seychelles	Male	Retinoblastoma	3	Full Range	1990	2021	-1.9605	-2.2512	-1.6689	Yes	-13.0677	0	-1.96 (-2.25 to -1.67)	Age-standardized
2917	DALYs (Disability-Adjusted Life Years)	Sierra Leone	Both	Retinoblastoma	5	Full Range	1990	2021	-1.1816	-2.4375	0.0904	No	-1.8215	0.069	-1.18 (-2.44 to 0.09)	Age-standardized
2923	DALYs (Disability-Adjusted Life Years)	Sierra Leone	Female	Retinoblastoma	5	Full Range	1990	2021	-1.2011	-2.5081	0.1234	No	-1.7785	0.075	-1.2 (-2.51 to 0.12)	Age-standardized
2929	DALYs (Disability-Adjusted Life Years)	Sierra Leone	Male	Retinoblastoma	5	Full Range	1990	2021	-1.2413	-2.4097	-0.0588	Yes	-2.0568	0.04	-1.24 (-2.41 to -0.06)	Age-standardized
2935	DALYs (Disability-Adjusted Life Years)	Singapore	Both	Retinoblastoma	3	Full Range	1990	2021	-4.3752	-5.5638	-3.1717	Yes	-7.0106	0	-4.38 (-5.56 to -3.17)	Age-standardized
2941	DALYs (Disability-Adjusted Life Years)	Singapore	Female	Retinoblastoma	3	Full Range	1990	2021	-3.329	-5.1153	-1.5089	Yes	-3.5577	0	-3.33 (-5.12 to -1.51)	Age-standardized
2947	DALYs (Disability-Adjusted Life Years)	Singapore	Male	Retinoblastoma	4	Full Range	1990	2021	-4.8868	-7.5453	-2.1519	Yes	-3.464	0.001	-4.89 (-7.55 to -2.15)	Age-standardized
2953	DALYs (Disability-Adjusted Life Years)	Slovakia	Both	Retinoblastoma	5	Full Range	1990	2021	0.2093	-0.8911	1.322	No	0.3712	0.71	0.21 (-0.89 to 1.32)	Age-standardized
2959	DALYs (Disability-Adjusted Life Years)	Slovakia	Female	Retinoblastoma	3	Full Range	1990	2021	-0.0132	-0.9367	0.9189	No	-0.0279	0.978	-0.01 (-0.94 to 0.92)	Age-standardized
2965	DALYs (Disability-Adjusted Life Years)	Slovakia	Male	Retinoblastoma	4	Full Range	1990	2021	0.5157	-0.5895	1.6332	No	0.9119	0.362	0.52 (-0.59 to 1.63)	Age-standardized
2971	DALYs (Disability-Adjusted Life Years)	Slovenia	Both	Retinoblastoma	3	Full Range	1990	2021	-0.4532	-1.9034	1.0185	No	-0.6066	0.544	-0.45 (-1.9 to 1.02)	Age-standardized
2977	DALYs (Disability-Adjusted Life Years)	Slovenia	Female	Retinoblastoma	3	Full Range	1990	2021	-0.1489	-1.4871	1.2074	No	-0.2165	0.829	-0.15 (-1.49 to 1.21)	Age-standardized
2983	DALYs (Disability-Adjusted Life Years)	Slovenia	Male	Retinoblastoma	4	Full Range	1990	2021	-11.1404	-13.4066	-8.815	Yes	-8.9613	0	-11.14 (-13.41 to -8.81)	Age-standardized
2989	DALYs (Disability-Adjusted Life Years)	Solomon Islands	Both	Retinoblastoma	4	Full Range	1990	2021	0.2465	-1.5752	2.102	No	0.2631	0.792	0.25 (-1.58 to 2.1)	Age-standardized
2995	DALYs (Disability-Adjusted Life Years)	Solomon Islands	Female	Retinoblastoma	4	Full Range	1990	2021	-1.3481	-2.5374	-0.1444	Yes	-2.1935	0.028	-1.35 (-2.54 to -0.14)	Age-standardized
3001	DALYs (Disability-Adjusted Life Years)	Solomon Islands	Male	Retinoblastoma	4	Full Range	1990	2021	0.3195	-1.529	2.2026	No	0.3362	0.737	0.32 (-1.53 to 2.2)	Age-standardized
3007	DALYs (Disability-Adjusted Life Years)	Somalia	Both	Retinoblastoma	4	Full Range	1990	2021	-1.5117	-2.3997	-0.6155	Yes	-3.296	0.001	-1.51 (-2.4 to -0.62)	Age-standardized
3013	DALYs (Disability-Adjusted Life Years)	Somalia	Female	Retinoblastoma	4	Full Range	1990	2021	-1.4962	-2.4793	-0.5032	Yes	-2.9458	0.003	-1.5 (-2.48 to -0.5)	Age-standardized
3019	DALYs (Disability-Adjusted Life Years)	Somalia	Male	Retinoblastoma	4	Full Range	1990	2021	-1.513	-2.4544	-0.5626	Yes	-3.1114	0.002	-1.51 (-2.45 to -0.56)	Age-standardized
3025	DALYs (Disability-Adjusted Life Years)	South Africa	Both	Retinoblastoma	5	Full Range	1990	2021	0.52	0.12	0.9217	Yes	2.5493	0.011	0.52 (0.12 to 0.92)	Age-standardized
3031	DALYs (Disability-Adjusted Life Years)	South Africa	Female	Retinoblastoma	5	Full Range	1990	2021	-0.0994	-0.8647	0.6717	No	-0.2535	0.8	-0.1 (-0.86 to 0.67)	Age-standardized
3037	DALYs (Disability-Adjusted Life Years)	South Africa	Male	Retinoblastoma	4	Full Range	1990	2021	0.9078	0.2176	1.6027	Yes	2.5807	0.01	0.91 (0.22 to 1.6)	Age-standardized
3043	DALYs (Disability-Adjusted Life Years)	South Sudan	Both	Retinoblastoma	5	Full Range	1990	2021	-1.441	-2.389	-0.4837	Yes	-2.9432	0.003	-1.44 (-2.39 to -0.48)	Age-standardized
3049	DALYs (Disability-Adjusted Life Years)	South Sudan	Female	Retinoblastoma	5	Full Range	1990	2021	-1.5267	-2.1343	-0.9154	Yes	-4.8723	0	-1.53 (-2.13 to -0.92)	Age-standardized
3055	DALYs (Disability-Adjusted Life Years)	South Sudan	Male	Retinoblastoma	5	Full Range	1990	2021	-1.3813	-2.3039	-0.4499	Yes	-2.9	0.004	-1.38 (-2.3 to -0.45)	Age-standardized
3061	DALYs (Disability-Adjusted Life Years)	Spain	Both	Retinoblastoma	5	Full Range	1990	2021	-1.9385	-3.1158	-0.7468	Yes	-3.1764	0.001	-1.94 (-3.12 to -0.75)	Age-standardized
3067	DALYs (Disability-Adjusted Life Years)	Spain	Female	Retinoblastoma	5	Full Range	1990	2021	-1.5429	-4.0175	0.9955	No	-1.1972	0.231	-1.54 (-4.02 to 1)	Age-standardized
3073	DALYs (Disability-Adjusted Life Years)	Spain	Male	Retinoblastoma	5	Full Range	1990	2021	-1.4335	-2.8721	0.0264	No	-1.9247	0.054	-1.43 (-2.87 to 0.03)	Age-standardized
3079	DALYs (Disability-Adjusted Life Years)	Sri Lanka	Both	Retinoblastoma	3	Full Range	1990	2021	-2.3826	-3.0591	-1.7014	Yes	-6.7962	0	-2.38 (-3.06 to -1.7)	Age-standardized
3085	DALYs (Disability-Adjusted Life Years)	Sri Lanka	Female	Retinoblastoma	3	Full Range	1990	2021	-2.0317	-2.7549	-1.3032	Yes	-5.43	0	-2.03 (-2.75 to -1.3)	Age-standardized
3091	DALYs (Disability-Adjusted Life Years)	Sri Lanka	Male	Retinoblastoma	4	Full Range	1990	2021	-2.6789	-3.2977	-2.0562	Yes	-8.3439	0	-2.68 (-3.3 to -2.06)	Age-standardized
3097	DALYs (Disability-Adjusted Life Years)	Sudan	Both	Retinoblastoma	3	Full Range	1990	2021	-1.78	-2.1097	-1.4491	Yes	-10.4681	0	-1.78 (-2.11 to -1.45)	Age-standardized
3103	DALYs (Disability-Adjusted Life Years)	Sudan	Female	Retinoblastoma	4	Full Range	1990	2021	-1.8758	-2.176	-1.5748	Yes	-12.1143	0	-1.88 (-2.18 to -1.57)	Age-standardized
3109	DALYs (Disability-Adjusted Life Years)	Sudan	Male	Retinoblastoma	3	Full Range	1990	2021	-1.772	-2.0977	-1.4453	Yes	-10.5525	0	-1.77 (-2.1 to -1.45)	Age-standardized
3115	DALYs (Disability-Adjusted Life Years)	Suriname	Both	Retinoblastoma	4	Full Range	1990	2021	-0.576	-1.407	0.262	No	-1.349	0.177	-0.58 (-1.41 to 0.26)	Age-standardized
3121	DALYs (Disability-Adjusted Life Years)	Suriname	Female	Retinoblastoma	3	Full Range	1990	2021	0.9801	0.1637	1.8031	Yes	2.355	0.019	0.98 (0.16 to 1.8)	Age-standardized
3127	DALYs (Disability-Adjusted Life Years)	Suriname	Male	Retinoblastoma	5	Full Range	1990	2021	-2.9551	-4.2057	-1.688	Yes	-4.5323	0	-2.96 (-4.21 to -1.69)	Age-standardized
3133	DALYs (Disability-Adjusted Life Years)	Sweden	Both	Retinoblastoma	4	Full Range	1990	2021	-2.3282	-7.6734	3.3264	No	-0.8204	0.412	-2.33 (-7.67 to 3.33)	Age-standardized
3139	DALYs (Disability-Adjusted Life Years)	Sweden	Female	Retinoblastoma	4	Full Range	1990	2021	-2.9796	-10.1788	4.7966	No	-0.769	0.442	-2.98 (-10.18 to 4.8)	Age-standardized
3145	DALYs (Disability-Adjusted Life Years)	Sweden	Male	Retinoblastoma	5	Full Range	1990	2021	-1.7522	-6.8064	3.5762	No	-0.656	0.512	-1.75 (-6.81 to 3.58)	Age-standardized
3151	DALYs (Disability-Adjusted Life Years)	Switzerland	Both	Retinoblastoma	5	Full Range	1990	2021	-0.416	-1.2077	0.3821	No	-1.0236	0.306	-0.42 (-1.21 to 0.38)	Age-standardized
3157	DALYs (Disability-Adjusted Life Years)	Switzerland	Female	Retinoblastoma	5	Full Range	1990	2021	0.2475	-1.1255	1.6396	No	0.3513	0.725	0.25 (-1.13 to 1.64)	Age-standardized
3163	DALYs (Disability-Adjusted Life Years)	Switzerland	Male	Retinoblastoma	5	Full Range	1990	2021	-1.0752	-2.2381	0.1016	No	-1.7917	0.073	-1.08 (-2.24 to 0.1)	Age-standardized
3169	DALYs (Disability-Adjusted Life Years)	Syrian Arab Republic	Both	Retinoblastoma	3	Full Range	1990	2021	-2.7939	-3.6571	-1.923	Yes	-6.2266	0	-2.79 (-3.66 to -1.92)	Age-standardized
3175	DALYs (Disability-Adjusted Life Years)	Syrian Arab Republic	Female	Retinoblastoma	3	Full Range	1990	2021	-2.6959	-3.5468	-1.8375	Yes	-6.0982	0	-2.7 (-3.55 to -1.84)	Age-standardized
3181	DALYs (Disability-Adjusted Life Years)	Syrian Arab Republic	Male	Retinoblastoma	3	Full Range	1990	2021	-2.8876	-3.568	-2.2024	Yes	-8.1676	0	-2.89 (-3.57 to -2.2)	Age-standardized
3187	DALYs (Disability-Adjusted Life Years)	Taiwan (Province of China)	Both	Retinoblastoma	5	Full Range	1990	2021	1.0363	0.0365	2.0462	Yes	2.0318	0.042	1.04 (0.04 to 2.05)	Age-standardized
3193	DALYs (Disability-Adjusted Life Years)	Taiwan (Province of China)	Female	Retinoblastoma	4	Full Range	1990	2021	1.5978	0.3434	2.8678	Yes	2.5008	0.012	1.6 (0.34 to 2.87)	Age-standardized
3199	DALYs (Disability-Adjusted Life Years)	Taiwan (Province of China)	Male	Retinoblastoma	5	Full Range	1990	2021	0.4516	-0.7444	1.6621	No	0.7373	0.461	0.45 (-0.74 to 1.66)	Age-standardized
3205	DALYs (Disability-Adjusted Life Years)	Tajikistan	Both	Retinoblastoma	5	Full Range	1990	2021	1.1174	0.7612	1.4749	Yes	6.1712	0	1.12 (0.76 to 1.47)	Age-standardized
3211	DALYs (Disability-Adjusted Life Years)	Tajikistan	Female	Retinoblastoma	3	Full Range	1990	2021	0.6673	0.3315	1.0042	Yes	3.9012	0	0.67 (0.33 to 1)	Age-standardized
3217	DALYs (Disability-Adjusted Life Years)	Tajikistan	Male	Retinoblastoma	5	Full Range	1990	2021	1.3298	0.9165	1.7448	Yes	6.3348	0	1.33 (0.92 to 1.74)	Age-standardized
3223	DALYs (Disability-Adjusted Life Years)	Thailand	Both	Retinoblastoma	4	Full Range	1990	2021	-4.321	-4.9022	-3.7361	Yes	-14.2073	0	-4.32 (-4.9 to -3.74)	Age-standardized
3229	DALYs (Disability-Adjusted Life Years)	Thailand	Female	Retinoblastoma	4	Full Range	1990	2021	-4.5924	-5.1604	-4.021	Yes	-15.4314	0	-4.59 (-5.16 to -4.02)	Age-standardized
3235	DALYs (Disability-Adjusted Life Years)	Thailand	Male	Retinoblastoma	5	Full Range	1990	2021	-3.9428	-4.6011	-3.2801	Yes	-11.4662	0	-3.94 (-4.6 to -3.28)	Age-standardized
3241	DALYs (Disability-Adjusted Life Years)	Timor-Leste	Both	Retinoblastoma	3	Full Range	1990	2021	-0.5283	-0.9365	-0.1183	Yes	-2.5242	0.012	-0.53 (-0.94 to -0.12)	Age-standardized
3247	DALYs (Disability-Adjusted Life Years)	Timor-Leste	Female	Retinoblastoma	3	Full Range	1990	2021	-0.7222	-1.098	-0.345	Yes	-3.7459	0	-0.72 (-1.1 to -0.34)	Age-standardized
3253	DALYs (Disability-Adjusted Life Years)	Timor-Leste	Male	Retinoblastoma	4	Full Range	1990	2021	-0.3843	-0.664	-0.1039	Yes	-2.6844	0.007	-0.38 (-0.66 to -0.1)	Age-standardized
3259	DALYs (Disability-Adjusted Life Years)	Togo	Both	Retinoblastoma	3	Full Range	1990	2021	-1.3563	-2.0056	-0.7027	Yes	-4.0528	0	-1.36 (-2.01 to -0.7)	Age-standardized
3265	DALYs (Disability-Adjusted Life Years)	Togo	Female	Retinoblastoma	3	Full Range	1990	2021	-1.3897	-2.0133	-0.7621	Yes	-4.3235	0	-1.39 (-2.01 to -0.76)	Age-standardized
3271	DALYs (Disability-Adjusted Life Years)	Togo	Male	Retinoblastoma	3	Full Range	1990	2021	-1.3126	-2.1184	-0.5003	Yes	-3.1591	0.002	-1.31 (-2.12 to -0.5)	Age-standardized
3277	DALYs (Disability-Adjusted Life Years)	Tokelau	Both	Retinoblastoma	1	Full Range	1990	2021	15.4796	11.3877	19.7218	Yes	7.8189	0	15.48 (11.39 to 19.72)	Age-standardized
3283	DALYs (Disability-Adjusted Life Years)	Tokelau	Female	Retinoblastoma	1	Full Range	1990	2021	8.6215	6.9034	10.3672	Yes	10.1664	0	8.62 (6.9 to 10.37)	Age-standardized
3289	DALYs (Disability-Adjusted Life Years)	Tokelau	Male	Retinoblastoma	1	Full Range	1990	2021	15.7828	11.5645	20.1606	Yes	7.7391	0	15.78 (11.56 to 20.16)	Age-standardized
3295	DALYs (Disability-Adjusted Life Years)	Tonga	Both	Retinoblastoma	4	Full Range	1990	2021	0.3988	-0.2308	1.0324	No	1.2401	0.215	0.4 (-0.23 to 1.03)	Age-standardized
3301	DALYs (Disability-Adjusted Life Years)	Tonga	Female	Retinoblastoma	5	Full Range	1990	2021	0.0338	-0.2454	0.3138	No	0.237	0.813	0.03 (-0.25 to 0.31)	Age-standardized
3307	DALYs (Disability-Adjusted Life Years)	Tonga	Male	Retinoblastoma	4	Full Range	1990	2021	0.3978	-0.2335	1.0331	No	1.2336	0.217	0.4 (-0.23 to 1.03)	Age-standardized
3313	DALYs (Disability-Adjusted Life Years)	Trinidad and Tobago	Both	Retinoblastoma	3	Full Range	1990	2021	-0.3368	-1.4186	0.7569	No	-0.6058	0.545	-0.34 (-1.42 to 0.76)	Age-standardized
3319	DALYs (Disability-Adjusted Life Years)	Trinidad and Tobago	Female	Retinoblastoma	5	Full Range	1990	2021	3.5597	0.2845	6.9418	Yes	2.1332	0.033	3.56 (0.28 to 6.94)	Age-standardized
3325	DALYs (Disability-Adjusted Life Years)	Trinidad and Tobago	Male	Retinoblastoma	3	Full Range	1990	2021	-1.2072	-2.7393	0.3491	No	-1.5229	0.128	-1.21 (-2.74 to 0.35)	Age-standardized
3331	DALYs (Disability-Adjusted Life Years)	Tunisia	Both	Retinoblastoma	4	Full Range	1990	2021	-2.8161	-3.0691	-2.5624	Yes	-21.4724	0	-2.82 (-3.07 to -2.56)	Age-standardized
3337	DALYs (Disability-Adjusted Life Years)	Tunisia	Female	Retinoblastoma	3	Full Range	1990	2021	-2.9642	-3.3229	-2.6043	Yes	-15.9275	0	-2.96 (-3.32 to -2.6)	Age-standardized
3343	DALYs (Disability-Adjusted Life Years)	Tunisia	Male	Retinoblastoma	3	Full Range	1990	2021	-2.7196	-2.8811	-2.5578	Yes	-32.5166	0	-2.72 (-2.88 to -2.56)	Age-standardized
3349	DALYs (Disability-Adjusted Life Years)	Turkey	Both	Retinoblastoma	3	Full Range	1990	2021	-2.3772	-2.8032	-1.9494	Yes	-10.7834	0	-2.38 (-2.8 to -1.95)	Age-standardized
3355	DALYs (Disability-Adjusted Life Years)	Turkey	Female	Retinoblastoma	3	Full Range	1990	2021	-2.4604	-2.8638	-2.0554	Yes	-11.7827	0	-2.46 (-2.86 to -2.06)	Age-standardized
3361	DALYs (Disability-Adjusted Life Years)	Turkey	Male	Retinoblastoma	4	Full Range	1990	2021	-2.3628	-2.8553	-1.8678	Yes	-9.268	0	-2.36 (-2.86 to -1.87)	Age-standardized
3367	DALYs (Disability-Adjusted Life Years)	Turkmenistan	Both	Retinoblastoma	3	Full Range	1990	2021	-1.1836	-1.5623	-0.8035	Yes	-6.0781	0	-1.18 (-1.56 to -0.8)	Age-standardized
3373	DALYs (Disability-Adjusted Life Years)	Turkmenistan	Female	Retinoblastoma	1	Full Range	1990	2021	-1.6561	-1.8901	-1.4215	Yes	-13.7396	0	-1.66 (-1.89 to -1.42)	Age-standardized
3379	DALYs (Disability-Adjusted Life Years)	Turkmenistan	Male	Retinoblastoma	4	Full Range	1990	2021	-0.9774	-1.2927	-0.6612	Yes	-6.0371	0	-0.98 (-1.29 to -0.66)	Age-standardized
3385	DALYs (Disability-Adjusted Life Years)	Tuvalu	Both	Retinoblastoma	4	Full Range	1990	2021	-1.1712	-2.1196	-0.2135	Yes	-2.3944	0.017	-1.17 (-2.12 to -0.21)	Age-standardized
3391	DALYs (Disability-Adjusted Life Years)	Tuvalu	Female	Retinoblastoma	4	Full Range	1990	2021	-2.0712	-2.7117	-1.4264	Yes	-6.2504	0	-2.07 (-2.71 to -1.43)	Age-standardized
3397	DALYs (Disability-Adjusted Life Years)	Tuvalu	Male	Retinoblastoma	4	Full Range	1990	2021	-1.0932	-2.0543	-0.1227	Yes	-2.2065	0.027	-1.09 (-2.05 to -0.12)	Age-standardized
3403	DALYs (Disability-Adjusted Life Years)	Uganda	Both	Retinoblastoma	5	Full Range	1990	2021	-1.3307	-2.2287	-0.4244	Yes	-2.8718	0.004	-1.33 (-2.23 to -0.42)	Age-standardized
3409	DALYs (Disability-Adjusted Life Years)	Uganda	Female	Retinoblastoma	4	Full Range	1990	2021	-1.4175	-2.2528	-0.5751	Yes	-3.2885	0.001	-1.42 (-2.25 to -0.58)	Age-standardized
3415	DALYs (Disability-Adjusted Life Years)	Uganda	Male	Retinoblastoma	5	Full Range	1990	2021	-1.2947	-2.234	-0.3464	Yes	-2.6712	0.008	-1.29 (-2.23 to -0.35)	Age-standardized
3421	DALYs (Disability-Adjusted Life Years)	Ukraine	Both	Retinoblastoma	2	Full Range	1990	2021	-0.231	-0.6738	0.2138	No	-1.0188	0.308	-0.23 (-0.67 to 0.21)	Age-standardized
3427	DALYs (Disability-Adjusted Life Years)	Ukraine	Female	Retinoblastoma	3	Full Range	1990	2021	-0.3133	-1.1515	0.532	No	-0.7284	0.466	-0.31 (-1.15 to 0.53)	Age-standardized
3433	DALYs (Disability-Adjusted Life Years)	Ukraine	Male	Retinoblastoma	1	Full Range	1990	2021	-0.0206	-0.2889	0.2484	No	-0.1502	0.881	-0.02 (-0.29 to 0.25)	Age-standardized
3439	DALYs (Disability-Adjusted Life Years)	United Arab Emirates	Both	Retinoblastoma	5	Full Range	1990	2021	-1.644	-2.2823	-1.0016	Yes	-4.9907	0	-1.64 (-2.28 to -1)	Age-standardized
3445	DALYs (Disability-Adjusted Life Years)	United Arab Emirates	Female	Retinoblastoma	5	Full Range	1990	2021	-1.6558	-2.2937	-1.0138	Yes	-5.0292	0	-1.66 (-2.29 to -1.01)	Age-standardized
3451	DALYs (Disability-Adjusted Life Years)	United Arab Emirates	Male	Retinoblastoma	3	Full Range	1990	2021	-2.1406	-2.7978	-1.4789	Yes	-6.2937	0	-2.14 (-2.8 to -1.48)	Age-standardized
3457	DALYs (Disability-Adjusted Life Years)	United Kingdom	Both	Retinoblastoma	5	Full Range	1990	2021	2.5155	-2.597	7.8962	No	0.9518	0.341	2.52 (-2.6 to 7.9)	Age-standardized
3463	DALYs (Disability-Adjusted Life Years)	United Kingdom	Female	Retinoblastoma	5	Full Range	1990	2021	4.1605	-1.4474	10.0874	No	1.4436	0.149	4.16 (-1.45 to 10.09)	Age-standardized
3469	DALYs (Disability-Adjusted Life Years)	United Kingdom	Male	Retinoblastoma	4	Full Range	1990	2021	-3.3539	-7.3039	0.7643	No	-1.6023	0.109	-3.35 (-7.3 to 0.76)	Age-standardized
3475	DALYs (Disability-Adjusted Life Years)	United Republic of Tanzania	Both	Retinoblastoma	4	Full Range	1990	2021	-1.1401	-1.5477	-0.7308	Yes	-5.4394	0	-1.14 (-1.55 to -0.73)	Age-standardized
3481	DALYs (Disability-Adjusted Life Years)	United Republic of Tanzania	Female	Retinoblastoma	3	Full Range	1990	2021	-0.9057	-1.19	-0.6206	Yes	-6.2067	0	-0.91 (-1.19 to -0.62)	Age-standardized
3487	DALYs (Disability-Adjusted Life Years)	United Republic of Tanzania	Male	Retinoblastoma	3	Full Range	1990	2021	-1.3123	-1.6885	-0.9347	Yes	-6.7798	0	-1.31 (-1.69 to -0.93)	Age-standardized
3493	DALYs (Disability-Adjusted Life Years)	United States Virgin Islands	Both	Retinoblastoma	3	Full Range	1990	2021	-3.3691	-4.7396	-1.9789	Yes	-4.7026	0	-3.37 (-4.74 to -1.98)	Age-standardized
3499	DALYs (Disability-Adjusted Life Years)	United States Virgin Islands	Female	Retinoblastoma	5	Full Range	1990	2021	1.4669	-0.2443	3.2075	No	1.6781	0.093	1.47 (-0.24 to 3.21)	Age-standardized
3505	DALYs (Disability-Adjusted Life Years)	United States Virgin Islands	Male	Retinoblastoma	3	Full Range	1990	2021	-3.4765	-4.8586	-2.0742	Yes	-4.8083	0	-3.48 (-4.86 to -2.07)	Age-standardized
3511	DALYs (Disability-Adjusted Life Years)	United States of America	Both	Retinoblastoma	4	Full Range	1990	2021	-3.4277	-4.5707	-2.271	Yes	-5.7416	0	-3.43 (-4.57 to -2.27)	Age-standardized
3517	DALYs (Disability-Adjusted Life Years)	United States of America	Female	Retinoblastoma	4	Full Range	1990	2021	-3.8334	-5.5569	-2.0785	Yes	-4.2364	0	-3.83 (-5.56 to -2.08)	Age-standardized
3523	DALYs (Disability-Adjusted Life Years)	United States of America	Male	Retinoblastoma	4	Full Range	1990	2021	-2.9528	-4.1826	-1.7073	Yes	-4.6067	0	-2.95 (-4.18 to -1.71)	Age-standardized
3529	DALYs (Disability-Adjusted Life Years)	Uruguay	Both	Retinoblastoma	5	Full Range	1990	2021	-2.5291	-4.0626	-0.9711	Yes	-3.1661	0.002	-2.53 (-4.06 to -0.97)	Age-standardized
3535	DALYs (Disability-Adjusted Life Years)	Uruguay	Female	Retinoblastoma	5	Full Range	1990	2021	-1.2876	-3.573	1.0519	No	-1.0844	0.278	-1.29 (-3.57 to 1.05)	Age-standardized
3541	DALYs (Disability-Adjusted Life Years)	Uruguay	Male	Retinoblastoma	4	Full Range	1990	2021	-5.2595	-7.4486	-3.0187	Yes	-4.5298	0	-5.26 (-7.45 to -3.02)	Age-standardized
3547	DALYs (Disability-Adjusted Life Years)	Uzbekistan	Both	Retinoblastoma	3	Full Range	1990	2021	0.9903	0.4795	1.5038	Yes	3.8086	0	0.99 (0.48 to 1.5)	Age-standardized
3553	DALYs (Disability-Adjusted Life Years)	Uzbekistan	Female	Retinoblastoma	3	Full Range	1990	2021	1.3391	0.709	1.9731	Yes	4.1803	0	1.34 (0.71 to 1.97)	Age-standardized
3559	DALYs (Disability-Adjusted Life Years)	Uzbekistan	Male	Retinoblastoma	4	Full Range	1990	2021	0.5916	-0.1578	1.3466	No	1.5461	0.122	0.59 (-0.16 to 1.35)	Age-standardized
3565	DALYs (Disability-Adjusted Life Years)	Vanuatu	Both	Retinoblastoma	5	Full Range	1990	2021	0.6156	-4.2851	5.7673	No	0.2409	0.81	0.62 (-4.29 to 5.77)	Age-standardized
3571	DALYs (Disability-Adjusted Life Years)	Vanuatu	Female	Retinoblastoma	5	Full Range	1990	2021	-0.7012	-3.1626	1.8228	No	-0.5494	0.583	-0.7 (-3.16 to 1.82)	Age-standardized
3577	DALYs (Disability-Adjusted Life Years)	Vanuatu	Male	Retinoblastoma	5	Full Range	1990	2021	0.6801	-4.2881	5.9062	No	0.2625	0.793	0.68 (-4.29 to 5.91)	Age-standardized
3583	DALYs (Disability-Adjusted Life Years)	Venezuela (Bolivarian Republic of)	Both	Retinoblastoma	4	Full Range	1990	2021	-2.0462	-3.0991	-0.9818	Yes	-3.7493	0	-2.05 (-3.1 to -0.98)	Age-standardized
3589	DALYs (Disability-Adjusted Life Years)	Venezuela (Bolivarian Republic of)	Female	Retinoblastoma	3	Full Range	1990	2021	-2.6058	-3.7361	-1.4623	Yes	-4.4333	0	-2.61 (-3.74 to -1.46)	Age-standardized
3595	DALYs (Disability-Adjusted Life Years)	Venezuela (Bolivarian Republic of)	Male	Retinoblastoma	4	Full Range	1990	2021	-1.3946	-2.4958	-0.2809	Yes	-2.4509	0.014	-1.39 (-2.5 to -0.28)	Age-standardized
3601	DALYs (Disability-Adjusted Life Years)	Viet Nam	Both	Retinoblastoma	4	Full Range	1990	2021	-2.6079	-3.0298	-2.1843	Yes	-11.9315	0	-2.61 (-3.03 to -2.18)	Age-standardized
3607	DALYs (Disability-Adjusted Life Years)	Viet Nam	Female	Retinoblastoma	5	Full Range	1990	2021	-2.5768	-3.1066	-2.044	Yes	-9.3825	0	-2.58 (-3.11 to -2.04)	Age-standardized
3613	DALYs (Disability-Adjusted Life Years)	Viet Nam	Male	Retinoblastoma	3	Full Range	1990	2021	-2.6896	-2.9545	-2.424	Yes	-19.6052	0	-2.69 (-2.95 to -2.42)	Age-standardized
3619	DALYs (Disability-Adjusted Life Years)	Yemen	Both	Retinoblastoma	5	Full Range	1990	2021	-0.6132	-1.0493	-0.1752	Yes	-2.7414	0.006	-0.61 (-1.05 to -0.18)	Age-standardized
3625	DALYs (Disability-Adjusted Life Years)	Yemen	Female	Retinoblastoma	5	Full Range	1990	2021	-0.3567	-1.2907	0.5861	No	-0.7437	0.457	-0.36 (-1.29 to 0.59)	Age-standardized
3631	DALYs (Disability-Adjusted Life Years)	Yemen	Male	Retinoblastoma	5	Full Range	1990	2021	-1.0217	-1.4792	-0.562	Yes	-4.3443	0	-1.02 (-1.48 to -0.56)	Age-standardized
3637	DALYs (Disability-Adjusted Life Years)	Zambia	Both	Retinoblastoma	3	Full Range	1990	2021	-1.9478	-2.4243	-1.4689	Yes	-7.9135	0	-1.95 (-2.42 to -1.47)	Age-standardized
3643	DALYs (Disability-Adjusted Life Years)	Zambia	Female	Retinoblastoma	4	Full Range	1990	2021	-2.0259	-2.5554	-1.4935	Yes	-7.4025	0	-2.03 (-2.56 to -1.49)	Age-standardized
3649	DALYs (Disability-Adjusted Life Years)	Zambia	Male	Retinoblastoma	3	Full Range	1990	2021	-1.9385	-2.4642	-1.41	Yes	-7.1376	0	-1.94 (-2.46 to -1.41)	Age-standardized
3655	DALYs (Disability-Adjusted Life Years)	Zimbabwe	Both	Retinoblastoma	2	Full Range	1990	2021	1.3423	-0.0026	2.7054	No	1.9561	0.05	1.34 (0 to 2.71)	Age-standardized
3661	DALYs (Disability-Adjusted Life Years)	Zimbabwe	Female	Retinoblastoma	2	Full Range	1990	2021	1.1004	-0.3098	2.5306	No	1.527	0.127	1.1 (-0.31 to 2.53)	Age-standardized
3667	DALYs (Disability-Adjusted Life Years)	Zimbabwe	Male	Retinoblastoma	2	Full Range	1990	2021	1.5383	0.2565	2.8365	Yes	2.3552	0.019	1.54 (0.26 to 2.84)	Age-standardized
3673	Deaths	Afghanistan	Both	Retinoblastoma	4	Full Range	1990	2021	0.1769	-0.9826	1.35	No	0.2975	0.766	0.18 (-0.98 to 1.35)	Age-standardized
3679	Deaths	Afghanistan	Female	Retinoblastoma	4	Full Range	1990	2021	0.4664	-0.6547	1.6002	No	0.8128	0.416	0.47 (-0.65 to 1.6)	Age-standardized
3685	Deaths	Afghanistan	Male	Retinoblastoma	4	Full Range	1990	2021	-0.155	-1.3892	1.0946	No	-0.2445	0.807	-0.16 (-1.39 to 1.09)	Age-standardized
3691	Deaths	Albania	Both	Retinoblastoma	3	Full Range	1990	2021	-0.3656	-1.3508	0.6293	No	-0.7225	0.47	-0.37 (-1.35 to 0.63)	Age-standardized
3697	Deaths	Albania	Female	Retinoblastoma	4	Full Range	1990	2021	0.093	-0.8831	1.0788	No	0.186	0.852	0.09 (-0.88 to 1.08)	Age-standardized
3703	Deaths	Albania	Male	Retinoblastoma	3	Full Range	1990	2021	-0.5521	-1.3604	0.2628	No	-1.3297	0.184	-0.55 (-1.36 to 0.26)	Age-standardized
3709	Deaths	Algeria	Both	Retinoblastoma	4	Full Range	1990	2021	-3.2378	-3.5305	-2.9443	Yes	-21.2966	0	-3.24 (-3.53 to -2.94)	Age-standardized
3715	Deaths	Algeria	Female	Retinoblastoma	3	Full Range	1990	2021	-3.0273	-3.2713	-2.7827	Yes	-23.9135	0	-3.03 (-3.27 to -2.78)	Age-standardized
3721	Deaths	Algeria	Male	Retinoblastoma	4	Full Range	1990	2021	-3.372	-3.6313	-3.1119	Yes	-25.0165	0	-3.37 (-3.63 to -3.11)	Age-standardized
3727	Deaths	American Samoa	Both	Retinoblastoma	2	Full Range	1990	2021	0.9196	0.5277	1.313	Yes	4.6114	0	0.92 (0.53 to 1.31)	Age-standardized
3733	Deaths	American Samoa	Female	Retinoblastoma	4	Full Range	1990	2021	0.0772	-1.498	1.6775	No	0.0953	0.924	0.08 (-1.5 to 1.68)	Age-standardized
3739	Deaths	American Samoa	Male	Retinoblastoma	2	Full Range	1990	2021	0.9923	0.6015	1.3846	Yes	4.9913	0	0.99 (0.6 to 1.38)	Age-standardized
3745	Deaths	Andorra	Both	Retinoblastoma	1	Full Range	1990	2021	-3.9116	-4.2557	-3.5662	Yes	-21.798	0	-3.91 (-4.26 to -3.57)	Age-standardized
3751	Deaths	Andorra	Female	Retinoblastoma	2	Full Range	1990	2021	-3.2463	-3.6967	-2.7939	Yes	-13.8639	0	-3.25 (-3.7 to -2.79)	Age-standardized
3757	Deaths	Andorra	Male	Retinoblastoma	1	Full Range	1990	2021	-4.5995	-4.9265	-4.2714	Yes	-26.8821	0	-4.6 (-4.93 to -4.27)	Age-standardized
3763	Deaths	Angola	Both	Retinoblastoma	4	Full Range	1990	2021	-1.6773	-2.0011	-1.3524	Yes	-10.0504	0	-1.68 (-2 to -1.35)	Age-standardized
3769	Deaths	Angola	Female	Retinoblastoma	5	Full Range	1990	2021	-1.8936	-2.3344	-1.4508	Yes	-8.3206	0	-1.89 (-2.33 to -1.45)	Age-standardized
3775	Deaths	Angola	Male	Retinoblastoma	4	Full Range	1990	2021	-1.4337	-1.7253	-1.1411	Yes	-9.5505	0	-1.43 (-1.73 to -1.14)	Age-standardized
3781	Deaths	Antigua and Barbuda	Both	Retinoblastoma	5	Full Range	1990	2021	-9.8643	-13.373	-6.2136	Yes	-5.1267	0	-9.86 (-13.37 to -6.21)	Age-standardized
3787	Deaths	Antigua and Barbuda	Female	Retinoblastoma	4	Full Range	1990	2021	-3.1272	-6.6102	0.4858	No	-1.7006	0.089	-3.13 (-6.61 to 0.49)	Age-standardized
3793	Deaths	Antigua and Barbuda	Male	Retinoblastoma	4	Full Range	1990	2021	-10.6772	-13.95	-7.28	Yes	-5.9288	0	-10.68 (-13.95 to -7.28)	Age-standardized
3799	Deaths	Argentina	Both	Retinoblastoma	4	Full Range	1990	2021	-5.5259	-6.7245	-4.3119	Yes	-8.7257	0	-5.53 (-6.72 to -4.31)	Age-standardized
3805	Deaths	Argentina	Female	Retinoblastoma	5	Full Range	1990	2021	-6.341	-10.0913	-2.4342	Yes	-3.1419	0.002	-6.34 (-10.09 to -2.43)	Age-standardized
3811	Deaths	Argentina	Male	Retinoblastoma	3	Full Range	1990	2021	-5.0176	-7.0087	-2.9838	Yes	-4.7624	0	-5.02 (-7.01 to -2.98)	Age-standardized
3817	Deaths	Armenia	Both	Retinoblastoma	5	Full Range	1990	2021	9.8127	8.7876	10.8475	Yes	19.5606	0	9.81 (8.79 to 10.85)	Age-standardized
3823	Deaths	Armenia	Female	Retinoblastoma	4	Full Range	1990	2021	6.253	4.6209	7.9105	Yes	7.6797	0	6.25 (4.62 to 7.91)	Age-standardized
3829	Deaths	Armenia	Male	Retinoblastoma	5	Full Range	1990	2021	9.8523	8.8246	10.8898	Yes	19.5926	0	9.85 (8.82 to 10.89)	Age-standardized
3835	Deaths	Australia	Both	Retinoblastoma	4	Full Range	1990	2021	-6.5405	-8.7415	-4.2865	Yes	-5.563	0	-6.54 (-8.74 to -4.29)	Age-standardized
3841	Deaths	Australia	Female	Retinoblastoma	3	Full Range	1990	2021	-6.7734	-10.2355	-3.1778	Yes	-3.6325	0	-6.77 (-10.24 to -3.18)	Age-standardized
3847	Deaths	Australia	Male	Retinoblastoma	4	Full Range	1990	2021	-6.4801	-10.3126	-2.4839	Yes	-3.1381	0.002	-6.48 (-10.31 to -2.48)	Age-standardized
3853	Deaths	Austria	Both	Retinoblastoma	5	Full Range	1990	2021	-3.8841	-5.2546	-2.4937	Yes	-5.4062	0	-3.88 (-5.25 to -2.49)	Age-standardized
3859	Deaths	Austria	Female	Retinoblastoma	5	Full Range	1990	2021	-2.1585	-5.0278	0.7975	No	-1.4369	0.151	-2.16 (-5.03 to 0.8)	Age-standardized
3865	Deaths	Austria	Male	Retinoblastoma	5	Full Range	1990	2021	-4.4634	-6.5574	-2.3224	Yes	-4.0381	0	-4.46 (-6.56 to -2.32)	Age-standardized
3871	Deaths	Azerbaijan	Both	Retinoblastoma	1	Full Range	1990	2021	-0.5087	-0.6012	-0.4161	Yes	-10.7474	0	-0.51 (-0.6 to -0.42)	Age-standardized
3877	Deaths	Azerbaijan	Female	Retinoblastoma	5	Full Range	1990	2021	-2.0581	-2.318	-1.7976	Yes	-15.3424	0	-2.06 (-2.32 to -1.8)	Age-standardized
3883	Deaths	Azerbaijan	Male	Retinoblastoma	1	Full Range	1990	2021	-0.5627	-0.6515	-0.4738	Yes	-12.3753	0	-0.56 (-0.65 to -0.47)	Age-standardized
3889	Deaths	Bahamas	Both	Retinoblastoma	4	Full Range	1990	2021	-3.2463	-5.9479	-0.4671	Yes	-2.284	0.022	-3.25 (-5.95 to -0.47)	Age-standardized
3895	Deaths	Bahamas	Female	Retinoblastoma	3	Full Range	1990	2021	-0.0006	-3.0244	3.1174	No	-0.0004	1	0 (-3.02 to 3.12)	Age-standardized
3901	Deaths	Bahamas	Male	Retinoblastoma	5	Full Range	1990	2021	-8.3136	-11.311	-5.2148	Yes	-5.1181	0	-8.31 (-11.31 to -5.21)	Age-standardized
3907	Deaths	Bahrain	Both	Retinoblastoma	5	Full Range	1990	2021	0.2237	-1.1864	1.654	No	0.3091	0.757	0.22 (-1.19 to 1.65)	Age-standardized
3913	Deaths	Bahrain	Female	Retinoblastoma	5	Full Range	1990	2021	0.8415	-0.783	2.4927	No	1.0113	0.312	0.84 (-0.78 to 2.49)	Age-standardized
3919	Deaths	Bahrain	Male	Retinoblastoma	4	Full Range	1990	2021	-6.3394	-7.368	-5.2993	Yes	-11.6235	0	-6.34 (-7.37 to -5.3)	Age-standardized
3925	Deaths	Bangladesh	Both	Retinoblastoma	5	Full Range	1990	2021	-2.2542	-2.513	-1.9947	Yes	-16.8542	0	-2.25 (-2.51 to -1.99)	Age-standardized
3931	Deaths	Bangladesh	Female	Retinoblastoma	5	Full Range	1990	2021	-1.9424	-2.2352	-1.6487	Yes	-12.8545	0	-1.94 (-2.24 to -1.65)	Age-standardized
3937	Deaths	Bangladesh	Male	Retinoblastoma	4	Full Range	1990	2021	-2.5535	-2.8675	-2.2384	Yes	-15.7058	0	-2.55 (-2.87 to -2.24)	Age-standardized
3943	Deaths	Barbados	Both	Retinoblastoma	5	Full Range	1990	2021	0.6109	-1.0423	2.2916	No	0.7205	0.471	0.61 (-1.04 to 2.29)	Age-standardized
3949	Deaths	Barbados	Female	Retinoblastoma	5	Full Range	1990	2021	0.6516	-1.0072	2.3381	No	0.766	0.444	0.65 (-1.01 to 2.34)	Age-standardized
3955	Deaths	Barbados	Male	Retinoblastoma	3	Full Range	1990	2021	-0.583	-2.8546	1.7418	No	-0.4958	0.62	-0.58 (-2.85 to 1.74)	Age-standardized
3961	Deaths	Belarus	Both	Retinoblastoma	5	Full Range	1990	2021	0.3256	-0.7012	1.363	No	0.6194	0.536	0.33 (-0.7 to 1.36)	Age-standardized
3967	Deaths	Belarus	Female	Retinoblastoma	5	Full Range	1990	2021	-12.0091	-12.942	-11.0662	Yes	-23.5256	0	-12.01 (-12.94 to -11.07)	Age-standardized
3973	Deaths	Belarus	Male	Retinoblastoma	5	Full Range	1990	2021	2.248	1.2318	3.2744	Yes	4.3622	0	2.25 (1.23 to 3.27)	Age-standardized
3979	Deaths	Belgium	Both	Retinoblastoma	5	Full Range	1990	2021	-2.5626	-4.0456	-1.0566	Yes	-3.3173	0.001	-2.56 (-4.05 to -1.06)	Age-standardized
3985	Deaths	Belgium	Female	Retinoblastoma	5	Full Range	1990	2021	-3.4839	-6.3042	-0.5786	Yes	-2.3435	0.019	-3.48 (-6.3 to -0.58)	Age-standardized
3991	Deaths	Belgium	Male	Retinoblastoma	5	Full Range	1990	2021	-0.7802	-2.2546	0.7164	No	-1.0254	0.305	-0.78 (-2.25 to 0.72)	Age-standardized
3997	Deaths	Belize	Both	Retinoblastoma	5	Full Range	1990	2021	-7.6084	-11.0033	-4.0841	Yes	-4.143	0	-7.61 (-11 to -4.08)	Age-standardized
4003	Deaths	Belize	Female	Retinoblastoma	5	Full Range	1990	2021	-2.578	-7.3668	2.4583	No	-1.0156	0.31	-2.58 (-7.37 to 2.46)	Age-standardized
4009	Deaths	Belize	Male	Retinoblastoma	4	Full Range	1990	2021	-10.1684	-12.4276	-7.851	Yes	-8.2517	0	-10.17 (-12.43 to -7.85)	Age-standardized
4015	Deaths	Benin	Both	Retinoblastoma	3	Full Range	1990	2021	-1.3566	-1.9725	-0.7368	Yes	-4.2742	0	-1.36 (-1.97 to -0.74)	Age-standardized
4021	Deaths	Benin	Female	Retinoblastoma	3	Full Range	1990	2021	-1.4017	-1.9795	-0.8205	Yes	-4.7074	0	-1.4 (-1.98 to -0.82)	Age-standardized
4027	Deaths	Benin	Male	Retinoblastoma	5	Full Range	1990	2021	-1.2322	-1.8078	-0.6533	Yes	-4.1578	0	-1.23 (-1.81 to -0.65)	Age-standardized
4033	Deaths	Bermuda	Both	Retinoblastoma	4	Full Range	1990	2021	0.6606	-2.2656	3.6744	No	0.4374	0.662	0.66 (-2.27 to 3.67)	Age-standardized
4039	Deaths	Bermuda	Female	Retinoblastoma	4	Full Range	1990	2021	0.5219	-2.6031	3.7471	No	0.323	0.747	0.52 (-2.6 to 3.75)	Age-standardized
4045	Deaths	Bermuda	Male	Retinoblastoma	4	Full Range	1990	2021	-0.606	-1.4136	0.2081	No	-1.4605	0.144	-0.61 (-1.41 to 0.21)	Age-standardized
4051	Deaths	Bhutan	Both	Retinoblastoma	3	Full Range	1990	2021	-0.6414	-1.3988	0.1218	No	-1.6482	0.099	-0.64 (-1.4 to 0.12)	Age-standardized
4057	Deaths	Bhutan	Female	Retinoblastoma	3	Full Range	1990	2021	-0.3397	-1.2636	0.5929	No	-0.716	0.474	-0.34 (-1.26 to 0.59)	Age-standardized
4063	Deaths	Bhutan	Male	Retinoblastoma	3	Full Range	1990	2021	-0.8506	-1.59	-0.1056	Yes	-2.2367	0.025	-0.85 (-1.59 to -0.11)	Age-standardized
4069	Deaths	Bolivia (Plurinational State of)	Both	Retinoblastoma	4	Full Range	1990	2021	-1.6661	-1.7608	-1.5713	Yes	-34.173	0	-1.67 (-1.76 to -1.57)	Age-standardized
4075	Deaths	Bolivia (Plurinational State of)	Female	Retinoblastoma	4	Full Range	1990	2021	-1.7523	-1.891	-1.6134	Yes	-24.529	0	-1.75 (-1.89 to -1.61)	Age-standardized
4081	Deaths	Bolivia (Plurinational State of)	Male	Retinoblastoma	5	Full Range	1990	2021	-1.5891	-1.6615	-1.5166	Yes	-42.6402	0	-1.59 (-1.66 to -1.52)	Age-standardized
4087	Deaths	Bosnia and Herzegovina	Both	Retinoblastoma	2	Full Range	1990	2021	-3.4838	-4.2023	-2.7598	Yes	-9.3001	0	-3.48 (-4.2 to -2.76)	Age-standardized
4093	Deaths	Bosnia and Herzegovina	Female	Retinoblastoma	1	Full Range	1990	2021	-2.4916	-3.0895	-1.8901	Yes	-8.0414	0	-2.49 (-3.09 to -1.89)	Age-standardized
4099	Deaths	Bosnia and Herzegovina	Male	Retinoblastoma	2	Full Range	1990	2021	-3.8943	-4.6952	-3.0866	Yes	-9.3029	0	-3.89 (-4.7 to -3.09)	Age-standardized
4105	Deaths	Botswana	Both	Retinoblastoma	5	Full Range	1990	2021	0.2614	-0.1529	0.6774	No	1.2358	0.217	0.26 (-0.15 to 0.68)	Age-standardized
4111	Deaths	Botswana	Female	Retinoblastoma	5	Full Range	1990	2021	0.4184	-0.1106	0.9502	No	1.5493	0.121	0.42 (-0.11 to 0.95)	Age-standardized
4117	Deaths	Botswana	Male	Retinoblastoma	5	Full Range	1990	2021	0.1535	-0.232	0.5405	No	0.7797	0.436	0.15 (-0.23 to 0.54)	Age-standardized
4123	Deaths	Brazil	Both	Retinoblastoma	2	Full Range	1990	2021	-3.8884	-4.3733	-3.401	Yes	-15.3679	0	-3.89 (-4.37 to -3.4)	Age-standardized
4129	Deaths	Brazil	Female	Retinoblastoma	5	Full Range	1990	2021	-4.9656	-5.9468	-3.974	Yes	-9.6177	0	-4.97 (-5.95 to -3.97)	Age-standardized
4135	Deaths	Brazil	Male	Retinoblastoma	5	Full Range	1990	2021	-3.1705	-4.0509	-2.2819	Yes	-6.9128	0	-3.17 (-4.05 to -2.28)	Age-standardized
4141	Deaths	Brunei Darussalam	Both	Retinoblastoma	5	Full Range	1990	2021	-1.1533	-1.6817	-0.6221	Yes	-4.242	0	-1.15 (-1.68 to -0.62)	Age-standardized
4147	Deaths	Brunei Darussalam	Female	Retinoblastoma	5	Full Range	1990	2021	-1.168	-1.6284	-0.7054	Yes	-4.9312	0	-1.17 (-1.63 to -0.71)	Age-standardized
4153	Deaths	Brunei Darussalam	Male	Retinoblastoma	5	Full Range	1990	2021	-5.4764	-6.1298	-4.8184	Yes	-15.9128	0	-5.48 (-6.13 to -4.82)	Age-standardized
4159	Deaths	Bulgaria	Both	Retinoblastoma	1	Full Range	1990	2021	-2.3661	-3.138	-1.588	Yes	-5.9128	0	-2.37 (-3.14 to -1.59)	Age-standardized
4165	Deaths	Bulgaria	Female	Retinoblastoma	1	Full Range	1990	2021	-1.8967	-2.721	-1.0653	Yes	-4.4477	0	-1.9 (-2.72 to -1.07)	Age-standardized
4171	Deaths	Bulgaria	Male	Retinoblastoma	4	Full Range	1990	2021	-0.8716	-3.828	2.1757	No	-0.5667	0.571	-0.87 (-3.83 to 2.18)	Age-standardized
4177	Deaths	Burkina Faso	Both	Retinoblastoma	4	Full Range	1990	2021	-1.3457	-1.6772	-1.013	Yes	-7.8885	0	-1.35 (-1.68 to -1.01)	Age-standardized
4183	Deaths	Burkina Faso	Female	Retinoblastoma	4	Full Range	1990	2021	-1.2644	-1.5884	-0.9394	Yes	-7.5883	0	-1.26 (-1.59 to -0.94)	Age-standardized
4189	Deaths	Burkina Faso	Male	Retinoblastoma	2	Full Range	1990	2021	-1.3927	-1.592	-1.193	Yes	-13.588	0	-1.39 (-1.59 to -1.19)	Age-standardized
4195	Deaths	Burundi	Both	Retinoblastoma	2	Full Range	1990	2021	-2.1262	-2.5039	-1.747	Yes	-10.8922	0	-2.13 (-2.5 to -1.75)	Age-standardized
4201	Deaths	Burundi	Female	Retinoblastoma	4	Full Range	1990	2021	-2.23	-2.7924	-1.6644	Yes	-7.6625	0	-2.23 (-2.79 to -1.66)	Age-standardized
4207	Deaths	Burundi	Male	Retinoblastoma	2	Full Range	1990	2021	-1.8704	-2.2285	-1.511	Yes	-10.1221	0	-1.87 (-2.23 to -1.51)	Age-standardized
4213	Deaths	Cabo Verde	Both	Retinoblastoma	4	Full Range	1990	2021	0.0736	-0.9074	1.0644	No	0.1464	0.884	0.07 (-0.91 to 1.06)	Age-standardized
4219	Deaths	Cabo Verde	Female	Retinoblastoma	4	Full Range	1990	2021	0.4115	-0.5591	1.3915	No	0.8287	0.407	0.41 (-0.56 to 1.39)	Age-standardized
4225	Deaths	Cabo Verde	Male	Retinoblastoma	4	Full Range	1990	2021	-0.2426	-1.1866	0.7104	No	-0.5007	0.617	-0.24 (-1.19 to 0.71)	Age-standardized
4231	Deaths	Cambodia	Both	Retinoblastoma	5	Full Range	1990	2021	-1.1821	-1.4574	-0.9059	Yes	-8.3514	0	-1.18 (-1.46 to -0.91)	Age-standardized
4237	Deaths	Cambodia	Female	Retinoblastoma	5	Full Range	1990	2021	-1.3652	-1.7027	-1.0264	Yes	-7.8583	0	-1.37 (-1.7 to -1.03)	Age-standardized
4243	Deaths	Cambodia	Male	Retinoblastoma	4	Full Range	1990	2021	-1.0467	-1.2307	-0.8623	Yes	-11.0773	0	-1.05 (-1.23 to -0.86)	Age-standardized
4249	Deaths	Cameroon	Both	Retinoblastoma	3	Full Range	1990	2021	-1.453	-1.9869	-0.9162	Yes	-5.2806	0	-1.45 (-1.99 to -0.92)	Age-standardized
4255	Deaths	Cameroon	Female	Retinoblastoma	2	Full Range	1990	2021	-1.4352	-1.7398	-1.1296	Yes	-9.1529	0	-1.44 (-1.74 to -1.13)	Age-standardized
4261	Deaths	Cameroon	Male	Retinoblastoma	4	Full Range	1990	2021	-1.5136	-1.9687	-1.0564	Yes	-6.4539	0	-1.51 (-1.97 to -1.06)	Age-standardized
4267	Deaths	Canada	Both	Retinoblastoma	4	Full Range	1990	2021	-4.3183	-5.757	-2.8576	Yes	-5.7104	0	-4.32 (-5.76 to -2.86)	Age-standardized
4273	Deaths	Canada	Female	Retinoblastoma	4	Full Range	1990	2021	-5.1105	-7.1485	-3.0277	Yes	-4.7354	0	-5.11 (-7.15 to -3.03)	Age-standardized
4279	Deaths	Canada	Male	Retinoblastoma	3	Full Range	1990	2021	-3.29	-4.6681	-1.8919	Yes	-4.5682	0	-3.29 (-4.67 to -1.89)	Age-standardized
4285	Deaths	Central African Republic	Both	Retinoblastoma	3	Full Range	1990	2021	-0.2432	-0.6112	0.126	No	-1.2918	0.196	-0.24 (-0.61 to 0.13)	Age-standardized
4291	Deaths	Central African Republic	Female	Retinoblastoma	3	Full Range	1990	2021	-0.4413	-0.6975	-0.1845	Yes	-3.3645	0.001	-0.44 (-0.7 to -0.18)	Age-standardized
4297	Deaths	Central African Republic	Male	Retinoblastoma	3	Full Range	1990	2021	-0.0282	-0.4511	0.3965	No	-0.1303	0.896	-0.03 (-0.45 to 0.4)	Age-standardized
4303	Deaths	Chad	Both	Retinoblastoma	4	Full Range	1990	2021	-0.5855	-0.8601	-0.3103	Yes	-4.1625	0	-0.59 (-0.86 to -0.31)	Age-standardized
4309	Deaths	Chad	Female	Retinoblastoma	3	Full Range	1990	2021	-0.4903	-0.7354	-0.2446	Yes	-3.9063	0	-0.49 (-0.74 to -0.24)	Age-standardized
4315	Deaths	Chad	Male	Retinoblastoma	3	Full Range	1990	2021	-0.6733	-0.9269	-0.4191	Yes	-5.1803	0	-0.67 (-0.93 to -0.42)	Age-standardized
4321	Deaths	Chile	Both	Retinoblastoma	4	Full Range	1990	2021	-3.7125	-5.4919	-1.8996	Yes	-3.9753	0	-3.71 (-5.49 to -1.9)	Age-standardized
4327	Deaths	Chile	Female	Retinoblastoma	4	Full Range	1990	2021	-5.8927	-10.0226	-1.5731	Yes	-2.6525	0.008	-5.89 (-10.02 to -1.57)	Age-standardized
4333	Deaths	Chile	Male	Retinoblastoma	5	Full Range	1990	2021	-0.8631	-4.2617	2.6561	No	-0.4871	0.626	-0.86 (-4.26 to 2.66)	Age-standardized
4339	Deaths	China	Both	Retinoblastoma	2	Full Range	1990	2021	-3.7031	-4.3509	-3.051	Yes	-10.9579	0	-3.7 (-4.35 to -3.05)	Age-standardized
4345	Deaths	China	Female	Retinoblastoma	3	Full Range	1990	2021	-4.0561	-4.8522	-3.2534	Yes	-9.7405	0	-4.06 (-4.85 to -3.25)	Age-standardized
4351	Deaths	China	Male	Retinoblastoma	3	Full Range	1990	2021	-3.6828	-4.2399	-3.1223	Yes	-12.6763	0	-3.68 (-4.24 to -3.12)	Age-standardized
4357	Deaths	Colombia	Both	Retinoblastoma	4	Full Range	1990	2021	-2.5625	-3.225	-1.8954	Yes	-7.4568	0	-2.56 (-3.22 to -1.9)	Age-standardized
4363	Deaths	Colombia	Female	Retinoblastoma	5	Full Range	1990	2021	-2.9009	-4.1335	-1.6524	Yes	-4.5161	0	-2.9 (-4.13 to -1.65)	Age-standardized
4369	Deaths	Colombia	Male	Retinoblastoma	5	Full Range	1990	2021	-2.3877	-3.6327	-1.1267	Yes	-3.6901	0	-2.39 (-3.63 to -1.13)	Age-standardized
4375	Deaths	Comoros	Both	Retinoblastoma	4	Full Range	1990	2021	-0.4901	-1.922	0.9626	No	-0.6645	0.506	-0.49 (-1.92 to 0.96)	Age-standardized
4381	Deaths	Comoros	Female	Retinoblastoma	5	Full Range	1990	2021	-0.1846	-1.1683	0.8088	No	-0.3657	0.715	-0.18 (-1.17 to 0.81)	Age-standardized
4387	Deaths	Comoros	Male	Retinoblastoma	4	Full Range	1990	2021	-0.9078	-2.2859	0.4896	No	-1.2764	0.202	-0.91 (-2.29 to 0.49)	Age-standardized
4393	Deaths	Congo	Both	Retinoblastoma	5	Full Range	1990	2021	-1.6635	-2.2757	-1.0475	Yes	-5.2647	0	-1.66 (-2.28 to -1.05)	Age-standardized
4399	Deaths	Congo	Female	Retinoblastoma	5	Full Range	1990	2021	-2.162	-2.7422	-1.5784	Yes	-7.2027	0	-2.16 (-2.74 to -1.58)	Age-standardized
4405	Deaths	Congo	Male	Retinoblastoma	5	Full Range	1990	2021	-1.2116	-1.7581	-0.6621	Yes	-4.3072	0	-1.21 (-1.76 to -0.66)	Age-standardized
4411	Deaths	Cook Islands	Both	Retinoblastoma	1	Full Range	1990	2021	4.6428	2.5025	6.8278	Yes	4.3042	0	4.64 (2.5 to 6.83)	Age-standardized
4417	Deaths	Cook Islands	Female	Retinoblastoma	1	Full Range	1990	2021	3.3772	2.0265	4.7458	Yes	4.9496	0	3.38 (2.03 to 4.75)	Age-standardized
4423	Deaths	Cook Islands	Male	Retinoblastoma	1	Full Range	1990	2021	4.7261	2.5195	6.9801	Yes	4.2502	0	4.73 (2.52 to 6.98)	Age-standardized
4429	Deaths	Costa Rica	Both	Retinoblastoma	4	Full Range	1990	2021	-3.7629	-4.7992	-2.7153	Yes	-6.9436	0	-3.76 (-4.8 to -2.72)	Age-standardized
4435	Deaths	Costa Rica	Female	Retinoblastoma	5	Full Range	1990	2021	-3.0341	-4.0226	-2.0355	Yes	-5.8936	0	-3.03 (-4.02 to -2.04)	Age-standardized
4441	Deaths	Costa Rica	Male	Retinoblastoma	2	Full Range	1990	2021	-4.896	-5.4802	-4.3083	Yes	-15.9703	0	-4.9 (-5.48 to -4.31)	Age-standardized
4447	Deaths	Coted'Ivoire	Both	Retinoblastoma	5	Full Range	1990	2021	-1.0603	-1.6211	-0.4963	Yes	-3.6755	0	-1.06 (-1.62 to -0.5)	Age-standardized
4453	Deaths	Coted'Ivoire	Female	Retinoblastoma	5	Full Range	1990	2021	-1.1064	-1.6608	-0.549	Yes	-3.8794	0	-1.11 (-1.66 to -0.55)	Age-standardized
4459	Deaths	Coted'Ivoire	Male	Retinoblastoma	5	Full Range	1990	2021	-0.8034	-1.3472	-0.2566	Yes	-2.8759	0.004	-0.8 (-1.35 to -0.26)	Age-standardized
4465	Deaths	Croatia	Both	Retinoblastoma	4	Full Range	1990	2021	-1.8807	-5.9788	2.396	No	-0.8722	0.383	-1.88 (-5.98 to 2.4)	Age-standardized
4471	Deaths	Croatia	Female	Retinoblastoma	2	Full Range	1990	2021	-1.9493	-4.4005	0.5647	No	-1.524	0.128	-1.95 (-4.4 to 0.56)	Age-standardized
4477	Deaths	Croatia	Male	Retinoblastoma	4	Full Range	1990	2021	-2.0695	-6.688	2.7775	No	-0.8484	0.396	-2.07 (-6.69 to 2.78)	Age-standardized
4483	Deaths	Cuba	Both	Retinoblastoma	5	Full Range	1990	2021	-11.6377	-15.1693	-7.959	Yes	-5.9452	0	-11.64 (-15.17 to -7.96)	Age-standardized
4489	Deaths	Cuba	Female	Retinoblastoma	3	Full Range	1990	2021	-10.6747	-14.8516	-6.293	Yes	-4.6202	0	-10.67 (-14.85 to -6.29)	Age-standardized
4495	Deaths	Cuba	Male	Retinoblastoma	4	Full Range	1990	2021	-11.7684	-14.1119	-9.3609	Yes	-9.1156	0	-11.77 (-14.11 to -9.36)	Age-standardized
4501	Deaths	Cyprus	Both	Retinoblastoma	4	Full Range	1990	2021	0.4466	-0.3233	1.2225	No	1.1351	0.256	0.45 (-0.32 to 1.22)	Age-standardized
4507	Deaths	Cyprus	Female	Retinoblastoma	3	Full Range	1990	2021	1.811	1.5273	2.0954	Yes	12.608	0	1.81 (1.53 to 2.1)	Age-standardized
4513	Deaths	Cyprus	Male	Retinoblastoma	3	Full Range	1990	2021	-0.2035	-1.0544	0.6548	No	-0.4662	0.641	-0.2 (-1.05 to 0.65)	Age-standardized
4519	Deaths	Czechia	Both	Retinoblastoma	4	Full Range	1990	2021	-1.7314	-5.1575	1.8184	No	-0.9647	0.335	-1.73 (-5.16 to 1.82)	Age-standardized
4525	Deaths	Czechia	Female	Retinoblastoma	4	Full Range	1990	2021	0.0567	-2.1628	2.3266	No	0.0495	0.96	0.06 (-2.16 to 2.33)	Age-standardized
4531	Deaths	Czechia	Male	Retinoblastoma	3	Full Range	1990	2021	-5.7747	-9.1497	-2.2744	Yes	-3.1962	0.001	-5.77 (-9.15 to -2.27)	Age-standardized
4537	Deaths	Democratic People's Republic of Korea	Both	Retinoblastoma	4	Full Range	1990	2021	-0.4177	-0.5936	-0.2415	Yes	-4.6414	0	-0.42 (-0.59 to -0.24)	Age-standardized
4543	Deaths	Democratic People's Republic of Korea	Female	Retinoblastoma	4	Full Range	1990	2021	-0.4671	-0.6826	-0.2511	Yes	-4.2329	0	-0.47 (-0.68 to -0.25)	Age-standardized
4549	Deaths	Democratic People's Republic of Korea	Male	Retinoblastoma	5	Full Range	1990	2021	-0.3579	-0.5363	-0.1792	Yes	-3.9225	0	-0.36 (-0.54 to -0.18)	Age-standardized
4555	Deaths	Democratic Republic of the Congo	Both	Retinoblastoma	5	Full Range	1990	2021	-1.6656	-1.8763	-1.4545	Yes	-15.3512	0	-1.67 (-1.88 to -1.45)	Age-standardized
4561	Deaths	Democratic Republic of the Congo	Female	Retinoblastoma	5	Full Range	1990	2021	-2.1824	-2.4	-1.9644	Yes	-19.4224	0	-2.18 (-2.4 to -1.96)	Age-standardized
4567	Deaths	Democratic Republic of the Congo	Male	Retinoblastoma	4	Full Range	1990	2021	-1.225	-1.4206	-1.029	Yes	-12.1866	0	-1.23 (-1.42 to -1.03)	Age-standardized
4573	Deaths	Denmark	Both	Retinoblastoma	5	Full Range	1990	2021	-2.6563	-3.3481	-1.9596	Yes	-7.3991	0	-2.66 (-3.35 to -1.96)	Age-standardized
4579	Deaths	Denmark	Female	Retinoblastoma	5	Full Range	1990	2021	-4.3501	-6.5859	-2.0608	Yes	-3.6855	0	-4.35 (-6.59 to -2.06)	Age-standardized
4585	Deaths	Denmark	Male	Retinoblastoma	5	Full Range	1990	2021	-1.7183	-2.9743	-0.446	Yes	-2.641	0.008	-1.72 (-2.97 to -0.45)	Age-standardized
4591	Deaths	Djibouti	Both	Retinoblastoma	4	Full Range	1990	2021	-1.1954	-2.0195	-0.3644	Yes	-2.8141	0.005	-1.2 (-2.02 to -0.36)	Age-standardized
4597	Deaths	Djibouti	Female	Retinoblastoma	4	Full Range	1990	2021	-0.966	-1.836	-0.0883	Yes	-2.1561	0.031	-0.97 (-1.84 to -0.09)	Age-standardized
4603	Deaths	Djibouti	Male	Retinoblastoma	4	Full Range	1990	2021	-1.3712	-2.3057	-0.4277	Yes	-2.8425	0.004	-1.37 (-2.31 to -0.43)	Age-standardized
4609	Deaths	Dominica	Both	Retinoblastoma	5	Full Range	1990	2021	0.3157	-1.2063	1.8612	No	0.4041	0.686	0.32 (-1.21 to 1.86)	Age-standardized
4615	Deaths	Dominica	Female	Retinoblastoma	3	Full Range	1990	2021	1.0192	-0.0475	2.0972	No	1.8722	0.061	1.02 (-0.05 to 2.1)	Age-standardized
4621	Deaths	Dominica	Male	Retinoblastoma	5	Full Range	1990	2021	-0.5058	-2.3218	1.3441	No	-0.5395	0.59	-0.51 (-2.32 to 1.34)	Age-standardized
4627	Deaths	Dominican Republic	Both	Retinoblastoma	4	Full Range	1990	2021	-2.4867	-3.7642	-1.1922	Yes	-3.7426	0	-2.49 (-3.76 to -1.19)	Age-standardized
4633	Deaths	Dominican Republic	Female	Retinoblastoma	4	Full Range	1990	2021	-1.4604	-2.9991	0.1027	No	-1.8321	0.067	-1.46 (-3 to 0.1)	Age-standardized
4639	Deaths	Dominican Republic	Male	Retinoblastoma	4	Full Range	1990	2021	-5.0842	-6.0673	-4.0908	Yes	-9.8229	0	-5.08 (-6.07 to -4.09)	Age-standardized
4645	Deaths	Ecuador	Both	Retinoblastoma	4	Full Range	1990	2021	-0.8179	-1.9354	0.3124	No	-1.4204	0.155	-0.82 (-1.94 to 0.31)	Age-standardized
4651	Deaths	Ecuador	Female	Retinoblastoma	4	Full Range	1990	2021	-1.1235	-3.0286	0.819	No	-1.1382	0.255	-1.12 (-3.03 to 0.82)	Age-standardized
4657	Deaths	Ecuador	Male	Retinoblastoma	5	Full Range	1990	2021	-0.4711	-2.0598	1.1433	No	-0.5752	0.565	-0.47 (-2.06 to 1.14)	Age-standardized
4663	Deaths	Egypt	Both	Retinoblastoma	5	Full Range	1990	2021	-2.3899	-2.8864	-1.891	Yes	-9.2985	0	-2.39 (-2.89 to -1.89)	Age-standardized
4669	Deaths	Egypt	Female	Retinoblastoma	5	Full Range	1990	2021	-2.4829	-2.9843	-1.9788	Yes	-9.5581	0	-2.48 (-2.98 to -1.98)	Age-standardized
4675	Deaths	Egypt	Male	Retinoblastoma	5	Full Range	1990	2021	-2.1636	-2.7174	-1.6066	Yes	-7.5517	0	-2.16 (-2.72 to -1.61)	Age-standardized
4681	Deaths	El Salvador	Both	Retinoblastoma	5	Full Range	1990	2021	-2.8208	-3.1211	-2.5196	Yes	-18.1229	0	-2.82 (-3.12 to -2.52)	Age-standardized
4687	Deaths	El Salvador	Female	Retinoblastoma	4	Full Range	1990	2021	-3.129	-3.5066	-2.75	Yes	-15.9562	0	-3.13 (-3.51 to -2.75)	Age-standardized
4693	Deaths	El Salvador	Male	Retinoblastoma	5	Full Range	1990	2021	-2.6742	-3.0352	-2.3117	Yes	-14.2932	0	-2.67 (-3.04 to -2.31)	Age-standardized
4699	Deaths	Equatorial Guinea	Both	Retinoblastoma	5	Full Range	1990	2021	-3.4995	-4.0792	-2.9163	Yes	-11.5869	0	-3.5 (-4.08 to -2.92)	Age-standardized
4705	Deaths	Equatorial Guinea	Female	Retinoblastoma	4	Full Range	1990	2021	-3.8472	-4.5669	-3.1221	Yes	-10.2349	0	-3.85 (-4.57 to -3.12)	Age-standardized
4711	Deaths	Equatorial Guinea	Male	Retinoblastoma	5	Full Range	1990	2021	-3.1636	-3.6383	-2.6866	Yes	-12.8221	0	-3.16 (-3.64 to -2.69)	Age-standardized
4717	Deaths	Eritrea	Both	Retinoblastoma	4	Full Range	1990	2021	-0.2999	-0.6997	0.1015	No	-1.4652	0.143	-0.3 (-0.7 to 0.1)	Age-standardized
4723	Deaths	Eritrea	Female	Retinoblastoma	5	Full Range	1990	2021	-0.1482	-0.8018	0.5097	No	-0.4426	0.658	-0.15 (-0.8 to 0.51)	Age-standardized
4729	Deaths	Eritrea	Male	Retinoblastoma	4	Full Range	1990	2021	-0.4114	-0.8027	-0.0186	Yes	-2.0526	0.04	-0.41 (-0.8 to -0.02)	Age-standardized
4735	Deaths	Estonia	Both	Retinoblastoma	2	Full Range	1990	2021	-4.177	-5.2854	-3.0556	Yes	-7.1878	0	-4.18 (-5.29 to -3.06)	Age-standardized
4741	Deaths	Estonia	Female	Retinoblastoma	4	Full Range	1990	2021	-3.7985	-6.4692	-1.0516	Yes	-2.6959	0.007	-3.8 (-6.47 to -1.05)	Age-standardized
4747	Deaths	Estonia	Male	Retinoblastoma	4	Full Range	1990	2021	-4.1929	-5.4815	-2.8867	Yes	-6.1995	0	-4.19 (-5.48 to -2.89)	Age-standardized
4753	Deaths	Eswatini	Both	Retinoblastoma	4	Full Range	1990	2021	0.1764	-0.6319	0.9912	No	0.4263	0.67	0.18 (-0.63 to 0.99)	Age-standardized
4759	Deaths	Eswatini	Female	Retinoblastoma	4	Full Range	1990	2021	0.1487	-1.1007	1.4138	No	0.232	0.817	0.15 (-1.1 to 1.41)	Age-standardized
4765	Deaths	Eswatini	Male	Retinoblastoma	4	Full Range	1990	2021	0.1758	-0.4047	0.7597	No	0.5923	0.554	0.18 (-0.4 to 0.76)	Age-standardized
4771	Deaths	Ethiopia	Both	Retinoblastoma	2	Full Range	1990	2021	-1.9879	-2.353	-1.6214	Yes	-10.5444	0	-1.99 (-2.35 to -1.62)	Age-standardized
4777	Deaths	Ethiopia	Female	Retinoblastoma	3	Full Range	1990	2021	-2.489	-2.9807	-1.9949	Yes	-9.7733	0	-2.49 (-2.98 to -1.99)	Age-standardized
4783	Deaths	Ethiopia	Male	Retinoblastoma	3	Full Range	1990	2021	-1.3997	-1.6768	-1.122	Yes	-9.8203	0	-1.4 (-1.68 to -1.12)	Age-standardized
4789	Deaths	Fiji	Both	Retinoblastoma	4	Full Range	1990	2021	0.6191	-0.0305	1.2729	No	1.8678	0.062	0.62 (-0.03 to 1.27)	Age-standardized
4795	Deaths	Fiji	Female	Retinoblastoma	5	Full Range	1990	2021	3.2573	2.4268	4.0947	Yes	7.7789	0	3.26 (2.43 to 4.09)	Age-standardized
4801	Deaths	Fiji	Male	Retinoblastoma	4	Full Range	1990	2021	0.5717	-0.0576	1.2051	No	1.78	0.075	0.57 (-0.06 to 1.21)	Age-standardized
4807	Deaths	Finland	Both	Retinoblastoma	4	Full Range	1990	2021	-0.9047	-1.8935	0.094	No	-1.7763	0.076	-0.9 (-1.89 to 0.09)	Age-standardized
4813	Deaths	Finland	Female	Retinoblastoma	4	Full Range	1990	2021	-1.0485	-2.7675	0.7009	No	-1.1788	0.238	-1.05 (-2.77 to 0.7)	Age-standardized
4819	Deaths	Finland	Male	Retinoblastoma	5	Full Range	1990	2021	-0.8696	-2.6902	0.9851	No	-0.9234	0.356	-0.87 (-2.69 to 0.99)	Age-standardized
4825	Deaths	France	Both	Retinoblastoma	5	Full Range	1990	2021	-2.7175	-4.2671	-1.1428	Yes	-3.3629	0.001	-2.72 (-4.27 to -1.14)	Age-standardized
4831	Deaths	France	Female	Retinoblastoma	5	Full Range	1990	2021	-2.8844	-6.5982	0.9772	No	-1.4712	0.141	-2.88 (-6.6 to 0.98)	Age-standardized
4837	Deaths	France	Male	Retinoblastoma	5	Full Range	1990	2021	-2.7458	-3.829	-1.6503	Yes	-4.8718	0	-2.75 (-3.83 to -1.65)	Age-standardized
4843	Deaths	Gabon	Both	Retinoblastoma	4	Full Range	1990	2021	-1.1397	-1.6551	-0.6216	Yes	-4.2978	0	-1.14 (-1.66 to -0.62)	Age-standardized
4849	Deaths	Gabon	Female	Retinoblastoma	4	Full Range	1990	2021	-1.9061	-2.4454	-1.3638	Yes	-6.8417	0	-1.91 (-2.45 to -1.36)	Age-standardized
4855	Deaths	Gabon	Male	Retinoblastoma	4	Full Range	1990	2021	-0.5289	-0.9931	-0.0625	Yes	-2.2218	0.026	-0.53 (-0.99 to -0.06)	Age-standardized
4861	Deaths	Gambia	Both	Retinoblastoma	4	Full Range	1990	2021	-0.2728	-1.764	1.241	No	-0.3554	0.722	-0.27 (-1.76 to 1.24)	Age-standardized
4867	Deaths	Gambia	Female	Retinoblastoma	4	Full Range	1990	2021	-0.2841	-1.7952	1.2503	No	-0.3652	0.715	-0.28 (-1.8 to 1.25)	Age-standardized
4873	Deaths	Gambia	Male	Retinoblastoma	4	Full Range	1990	2021	-0.2412	-1.6192	1.156	No	-0.3403	0.734	-0.24 (-1.62 to 1.16)	Age-standardized
4879	Deaths	Georgia	Both	Retinoblastoma	5	Full Range	1990	2021	7.2323	4.8222	9.6978	Yes	6.0205	0	7.23 (4.82 to 9.7)	Age-standardized
4885	Deaths	Georgia	Female	Retinoblastoma	5	Full Range	1990	2021	5.533	0.8707	10.4108	Yes	2.336	0.019	5.53 (0.87 to 10.41)	Age-standardized
4891	Deaths	Georgia	Male	Retinoblastoma	4	Full Range	1990	2021	8.7092	5.7647	11.7356	Yes	5.9605	0	8.71 (5.76 to 11.74)	Age-standardized
4897	Deaths	Germany	Both	Retinoblastoma	5	Full Range	1990	2021	-4.0394	-5.1179	-2.9486	Yes	-7.1499	0	-4.04 (-5.12 to -2.95)	Age-standardized
4903	Deaths	Germany	Female	Retinoblastoma	5	Full Range	1990	2021	-2.3474	-3.7243	-0.9508	Yes	-3.2786	0.001	-2.35 (-3.72 to -0.95)	Age-standardized
4909	Deaths	Germany	Male	Retinoblastoma	5	Full Range	1990	2021	-5.7082	-7.6269	-3.7496	Yes	-5.6034	0	-5.71 (-7.63 to -3.75)	Age-standardized
4915	Deaths	Ghana	Both	Retinoblastoma	5	Full Range	1990	2021	-1.4653	-1.918	-1.0106	Yes	-6.2836	0	-1.47 (-1.92 to -1.01)	Age-standardized
4921	Deaths	Ghana	Female	Retinoblastoma	5	Full Range	1990	2021	-1.3778	-1.8123	-0.9414	Yes	-6.1583	0	-1.38 (-1.81 to -0.94)	Age-standardized
4927	Deaths	Ghana	Male	Retinoblastoma	5	Full Range	1990	2021	-1.5581	-1.9631	-1.1514	Yes	-7.4659	0	-1.56 (-1.96 to -1.15)	Age-standardized
4933	Deaths	Greece	Both	Retinoblastoma	5	Full Range	1990	2021	0.1022	-1.8984	2.1436	No	0.0992	0.921	0.1 (-1.9 to 2.14)	Age-standardized
4939	Deaths	Greece	Female	Retinoblastoma	4	Full Range	1990	2021	-1.5748	-3.797	0.6988	No	-1.3623	0.173	-1.57 (-3.8 to 0.7)	Age-standardized
4945	Deaths	Greece	Male	Retinoblastoma	5	Full Range	1990	2021	0.3671	-1.8462	2.6303	No	0.3221	0.747	0.37 (-1.85 to 2.63)	Age-standardized
4951	Deaths	Greenland	Both	Retinoblastoma	5	Full Range	1990	2021	-5.0493	-6.27	-3.8127	Yes	-7.8482	0	-5.05 (-6.27 to -3.81)	Age-standardized
4957	Deaths	Greenland	Female	Retinoblastoma	4	Full Range	1990	2021	1.3781	0.3264	2.4408	Yes	2.5725	0.01	1.38 (0.33 to 2.44)	Age-standardized
4963	Deaths	Greenland	Male	Retinoblastoma	5	Full Range	1990	2021	-5.1376	-6.325	-3.9351	Yes	-8.2064	0	-5.14 (-6.32 to -3.94)	Age-standardized
4969	Deaths	Grenada	Both	Retinoblastoma	5	Full Range	1990	2021	-8.1769	-11.152	-5.1021	Yes	-5.0762	0	-8.18 (-11.15 to -5.1)	Age-standardized
4975	Deaths	Grenada	Female	Retinoblastoma	5	Full Range	1990	2021	-7.8769	-11.6428	-3.9504	Yes	-3.8526	0	-7.88 (-11.64 to -3.95)	Age-standardized
4981	Deaths	Grenada	Male	Retinoblastoma	4	Full Range	1990	2021	-8.2159	-10.8161	-5.5399	Yes	-5.8469	0	-8.22 (-10.82 to -5.54)	Age-standardized
4987	Deaths	Guam	Both	Retinoblastoma	4	Full Range	1990	2021	-0.062	-0.3646	0.2415	No	-0.4011	0.688	-0.06 (-0.36 to 0.24)	Age-standardized
4993	Deaths	Guam	Female	Retinoblastoma	4	Full Range	1990	2021	0.0696	-0.2502	0.3903	No	0.4258	0.67	0.07 (-0.25 to 0.39)	Age-standardized
4999	Deaths	Guam	Male	Retinoblastoma	4	Full Range	1990	2021	-0.1006	-0.3441	0.1436	No	-0.8077	0.419	-0.1 (-0.34 to 0.14)	Age-standardized
5005	Deaths	Guatemala	Both	Retinoblastoma	4	Full Range	1990	2021	-2.3149	-2.9033	-1.723	Yes	-7.5987	0	-2.31 (-2.9 to -1.72)	Age-standardized
5011	Deaths	Guatemala	Female	Retinoblastoma	4	Full Range	1990	2021	-1.7653	-2.6209	-0.9022	Yes	-3.9904	0	-1.77 (-2.62 to -0.9)	Age-standardized
5017	Deaths	Guatemala	Male	Retinoblastoma	3	Full Range	1990	2021	-2.8353	-3.4007	-2.2665	Yes	-9.6594	0	-2.84 (-3.4 to -2.27)	Age-standardized
5023	Deaths	Guinea	Both	Retinoblastoma	5	Full Range	1990	2021	-1.4559	-2.0378	-0.8704	Yes	-4.8528	0	-1.46 (-2.04 to -0.87)	Age-standardized
5029	Deaths	Guinea	Female	Retinoblastoma	5	Full Range	1990	2021	-1.531	-2.0869	-0.9719	Yes	-5.3413	0	-1.53 (-2.09 to -0.97)	Age-standardized
5035	Deaths	Guinea	Male	Retinoblastoma	5	Full Range	1990	2021	-1.365	-1.9632	-0.7632	Yes	-4.4285	0	-1.36 (-1.96 to -0.76)	Age-standardized
5041	Deaths	Guinea-Bissau	Both	Retinoblastoma	3	Full Range	1990	2021	-2.1002	-3.1037	-1.0863	Yes	-4.0376	0	-2.1 (-3.1 to -1.09)	Age-standardized
5047	Deaths	Guinea-Bissau	Female	Retinoblastoma	3	Full Range	1990	2021	-2.0129	-2.9578	-1.0588	Yes	-4.113	0	-2.01 (-2.96 to -1.06)	Age-standardized
5053	Deaths	Guinea-Bissau	Male	Retinoblastoma	2	Full Range	1990	2021	-1.9526	-2.9992	-0.8947	Yes	-3.6013	0	-1.95 (-3 to -0.89)	Age-standardized
5059	Deaths	Guyana	Both	Retinoblastoma	5	Full Range	1990	2021	4.748	-0.3848	10.1454	No	1.8096	0.07	4.75 (-0.38 to 10.15)	Age-standardized
5065	Deaths	Guyana	Female	Retinoblastoma	5	Full Range	1990	2021	2.5459	-3.8379	9.3536	No	0.7666	0.443	2.55 (-3.84 to 9.35)	Age-standardized
5071	Deaths	Guyana	Male	Retinoblastoma	5	Full Range	1990	2021	9.6479	-0.1107	20.3599	No	1.9367	0.053	9.65 (-0.11 to 20.36)	Age-standardized
5077	Deaths	Haiti	Both	Retinoblastoma	4	Full Range	1990	2021	-1.681	-1.9468	-1.4146	Yes	-12.2772	0	-1.68 (-1.95 to -1.41)	Age-standardized
5083	Deaths	Haiti	Female	Retinoblastoma	4	Full Range	1990	2021	-1.5376	-1.8249	-1.2495	Yes	-10.3935	0	-1.54 (-1.82 to -1.25)	Age-standardized
5089	Deaths	Haiti	Male	Retinoblastoma	4	Full Range	1990	2021	-1.923	-2.1706	-1.6748	Yes	-15.0557	0	-1.92 (-2.17 to -1.67)	Age-standardized
5095	Deaths	Honduras	Both	Retinoblastoma	4	Full Range	1990	2021	-1.4291	-1.6177	-1.2401	Yes	-14.7288	0	-1.43 (-1.62 to -1.24)	Age-standardized
5101	Deaths	Honduras	Female	Retinoblastoma	5	Full Range	1990	2021	-1.3775	-1.5721	-1.1824	Yes	-13.7584	0	-1.38 (-1.57 to -1.18)	Age-standardized
5107	Deaths	Honduras	Male	Retinoblastoma	4	Full Range	1990	2021	-1.4771	-1.6623	-1.2916	Yes	-15.502	0	-1.48 (-1.66 to -1.29)	Age-standardized
5113	Deaths	Hungary	Both	Retinoblastoma	4	Full Range	1990	2021	-0.5808	-3.5949	2.5275	No	-0.3709	0.711	-0.58 (-3.59 to 2.53)	Age-standardized
5119	Deaths	Hungary	Female	Retinoblastoma	4	Full Range	1990	2021	-0.7016	-3.524	2.2033	No	-0.4786	0.632	-0.7 (-3.52 to 2.2)	Age-standardized
5125	Deaths	Hungary	Male	Retinoblastoma	5	Full Range	1990	2021	-4.2744	-10.5926	2.4904	No	-1.2539	0.21	-4.27 (-10.59 to 2.49)	Age-standardized
5131	Deaths	Iceland	Both	Retinoblastoma	5	Full Range	1990	2021	1.2416	-1.716	4.2882	No	0.8157	0.415	1.24 (-1.72 to 4.29)	Age-standardized
5137	Deaths	Iceland	Female	Retinoblastoma	5	Full Range	1990	2021	1.8893	-1.2581	5.1369	No	1.1691	0.242	1.89 (-1.26 to 5.14)	Age-standardized
5143	Deaths	Iceland	Male	Retinoblastoma	4	Full Range	1990	2021	-11.36	-13.515	-9.1513	Yes	-9.6028	0	-11.36 (-13.52 to -9.15)	Age-standardized
5149	Deaths	India	Both	Retinoblastoma	4	Full Range	1990	2021	-1.5885	-1.957	-1.2187	Yes	-8.3676	0	-1.59 (-1.96 to -1.22)	Age-standardized
5155	Deaths	India	Female	Retinoblastoma	5	Full Range	1990	2021	-1.5379	-2.0018	-1.0719	Yes	-6.4334	0	-1.54 (-2 to -1.07)	Age-standardized
5161	Deaths	India	Male	Retinoblastoma	3	Full Range	1990	2021	-1.5562	-1.9303	-1.1807	Yes	-8.0739	0	-1.56 (-1.93 to -1.18)	Age-standardized
5167	Deaths	Indonesia	Both	Retinoblastoma	2	Full Range	1990	2021	-0.8033	-0.9696	-0.6368	Yes	-9.4262	0	-0.8 (-0.97 to -0.64)	Age-standardized
5173	Deaths	Indonesia	Female	Retinoblastoma	5	Full Range	1990	2021	-0.8055	-1.1173	-0.4927	Yes	-5.0352	0	-0.81 (-1.12 to -0.49)	Age-standardized
5179	Deaths	Indonesia	Male	Retinoblastoma	3	Full Range	1990	2021	-0.8569	-0.9964	-0.7171	Yes	-11.971	0	-0.86 (-1 to -0.72)	Age-standardized
5185	Deaths	Iran (Islamic Republic of)	Both	Retinoblastoma	5	Full Range	1990	2021	-1.1624	-1.8823	-0.4373	Yes	-3.1349	0.002	-1.16 (-1.88 to -0.44)	Age-standardized
5191	Deaths	Iran (Islamic Republic of)	Female	Retinoblastoma	5	Full Range	1990	2021	-0.8089	-1.4448	-0.1688	Yes	-2.4749	0.013	-0.81 (-1.44 to -0.17)	Age-standardized
5197	Deaths	Iran (Islamic Republic of)	Male	Retinoblastoma	4	Full Range	1990	2021	-1.4846	-2.1503	-0.8144	Yes	-4.3241	0	-1.48 (-2.15 to -0.81)	Age-standardized
5203	Deaths	Iraq	Both	Retinoblastoma	4	Full Range	1990	2021	-0.3322	-0.8306	0.1688	No	-1.3007	0.193	-0.33 (-0.83 to 0.17)	Age-standardized
5209	Deaths	Iraq	Female	Retinoblastoma	3	Full Range	1990	2021	0.0032	-0.3972	0.4052	No	0.0156	0.988	0 (-0.4 to 0.41)	Age-standardized
5215	Deaths	Iraq	Male	Retinoblastoma	4	Full Range	1990	2021	-0.5602	-1.0461	-0.072	Yes	-2.2482	0.025	-0.56 (-1.05 to -0.07)	Age-standardized
5221	Deaths	Ireland	Both	Retinoblastoma	5	Full Range	1990	2021	-4.5175	-5.4259	-3.6003	Yes	-9.4774	0	-4.52 (-5.43 to -3.6)	Age-standardized
5227	Deaths	Ireland	Female	Retinoblastoma	5	Full Range	1990	2021	-5.4944	-7.2718	-3.6829	Yes	-5.8335	0	-5.49 (-7.27 to -3.68)	Age-standardized
5233	Deaths	Ireland	Male	Retinoblastoma	5	Full Range	1990	2021	-4.1252	-5.3605	-2.8738	Yes	-6.367	0	-4.13 (-5.36 to -2.87)	Age-standardized
5239	Deaths	Israel	Both	Retinoblastoma	4	Full Range	1990	2021	-2.0016	-3.3841	-0.5993	Yes	-2.7892	0.005	-2 (-3.38 to -0.6)	Age-standardized
5245	Deaths	Israel	Female	Retinoblastoma	5	Full Range	1990	2021	-2.0016	-4.5328	0.5967	No	-1.5144	0.13	-2 (-4.53 to 0.6)	Age-standardized
5251	Deaths	Israel	Male	Retinoblastoma	5	Full Range	1990	2021	-1.1506	-3.6194	1.3814	No	-0.8968	0.37	-1.15 (-3.62 to 1.38)	Age-standardized
5257	Deaths	Italy	Both	Retinoblastoma	5	Full Range	1990	2021	-1.2864	-5.4301	3.0389	No	-0.5917	0.554	-1.29 (-5.43 to 3.04)	Age-standardized
5263	Deaths	Italy	Female	Retinoblastoma	3	Full Range	1990	2021	-6.828	-10.3165	-3.2038	Yes	-3.6324	0	-6.83 (-10.32 to -3.2)	Age-standardized
5269	Deaths	Italy	Male	Retinoblastoma	5	Full Range	1990	2021	0.5985	-5.1491	6.6944	No	0.1988	0.842	0.6 (-5.15 to 6.69)	Age-standardized
5275	Deaths	Jamaica	Both	Retinoblastoma	5	Full Range	1990	2021	-4.0196	-7.3161	-0.6059	Yes	-2.3008	0.021	-4.02 (-7.32 to -0.61)	Age-standardized
5281	Deaths	Jamaica	Female	Retinoblastoma	5	Full Range	1990	2021	-4.8227	-8.4678	-1.0324	Yes	-2.4808	0.013	-4.82 (-8.47 to -1.03)	Age-standardized
5287	Deaths	Jamaica	Male	Retinoblastoma	5	Full Range	1990	2021	-3.7761	-7.6617	0.2729	No	-1.8304	0.067	-3.78 (-7.66 to 0.27)	Age-standardized
5293	Deaths	Japan	Both	Retinoblastoma	4	Full Range	1990	2021	-3.9189	-6.2627	-1.5165	Yes	-3.1727	0.002	-3.92 (-6.26 to -1.52)	Age-standardized
5299	Deaths	Japan	Female	Retinoblastoma	3	Full Range	1990	2021	-2.7446	-5.4838	0.0741	No	-1.9092	0.056	-2.74 (-5.48 to 0.07)	Age-standardized
5305	Deaths	Japan	Male	Retinoblastoma	4	Full Range	1990	2021	-5.3642	-8.6973	-1.9095	Yes	-3.0138	0.003	-5.36 (-8.7 to -1.91)	Age-standardized
5311	Deaths	Jordan	Both	Retinoblastoma	4	Full Range	1990	2021	-2.3941	-2.7682	-2.0185	Yes	-12.3666	0	-2.39 (-2.77 to -2.02)	Age-standardized
5317	Deaths	Jordan	Female	Retinoblastoma	5	Full Range	1990	2021	-1.7575	-2.1512	-1.3622	Yes	-8.6543	0	-1.76 (-2.15 to -1.36)	Age-standardized
5323	Deaths	Jordan	Male	Retinoblastoma	4	Full Range	1990	2021	-3.2483	-3.9138	-2.5782	Yes	-9.3773	0	-3.25 (-3.91 to -2.58)	Age-standardized
5329	Deaths	Kazakhstan	Both	Retinoblastoma	2	Full Range	1990	2021	-3.2825	-3.6152	-2.9488	Yes	-18.9875	0	-3.28 (-3.62 to -2.95)	Age-standardized
5335	Deaths	Kazakhstan	Female	Retinoblastoma	4	Full Range	1990	2021	-3.3434	-4.137	-2.5433	Yes	-8.0848	0	-3.34 (-4.14 to -2.54)	Age-standardized
5341	Deaths	Kazakhstan	Male	Retinoblastoma	2	Full Range	1990	2021	-3.4186	-3.7563	-3.0798	Yes	-19.4652	0	-3.42 (-3.76 to -3.08)	Age-standardized
5347	Deaths	Kenya	Both	Retinoblastoma	3	Full Range	1990	2021	-1.181	-1.6293	-0.7306	Yes	-5.1203	0	-1.18 (-1.63 to -0.73)	Age-standardized
5353	Deaths	Kenya	Female	Retinoblastoma	3	Full Range	1990	2021	-1.3016	-1.7407	-0.8606	Yes	-5.7595	0	-1.3 (-1.74 to -0.86)	Age-standardized
5359	Deaths	Kenya	Male	Retinoblastoma	3	Full Range	1990	2021	-1.172	-1.5784	-0.764	Yes	-5.6079	0	-1.17 (-1.58 to -0.76)	Age-standardized
5365	Deaths	Kiribati	Both	Retinoblastoma	4	Full Range	1990	2021	-0.356	-1.7646	1.0728	No	-0.4909	0.623	-0.36 (-1.76 to 1.07)	Age-standardized
5371	Deaths	Kiribati	Female	Retinoblastoma	5	Full Range	1990	2021	-0.4653	-0.8996	-0.0292	Yes	-2.0909	0.037	-0.47 (-0.9 to -0.03)	Age-standardized
5377	Deaths	Kiribati	Male	Retinoblastoma	4	Full Range	1990	2021	-0.3731	-1.7818	1.0558	No	-0.5144	0.607	-0.37 (-1.78 to 1.06)	Age-standardized
5383	Deaths	Kuwait	Both	Retinoblastoma	3	Full Range	1990	2021	-10.8089	-12.9173	-8.6495	Yes	-9.3718	0	-10.81 (-12.92 to -8.65)	Age-standardized
5389	Deaths	Kuwait	Female	Retinoblastoma	4	Full Range	1990	2021	-9.2692	-14.4429	-3.7826	Yes	-3.2472	0.001	-9.27 (-14.44 to -3.78)	Age-standardized
5395	Deaths	Kuwait	Male	Retinoblastoma	4	Full Range	1990	2021	-13.1193	-16.0746	-10.0599	Yes	-7.9646	0	-13.12 (-16.07 to -10.06)	Age-standardized
5401	Deaths	Kyrgyzstan	Both	Retinoblastoma	5	Full Range	1990	2021	-1.4471	-3.5669	0.7194	No	-1.3139	0.189	-1.45 (-3.57 to 0.72)	Age-standardized
5407	Deaths	Kyrgyzstan	Female	Retinoblastoma	4	Full Range	1990	2021	0.1475	-4.1764	4.6666	No	0.0655	0.948	0.15 (-4.18 to 4.67)	Age-standardized
5413	Deaths	Kyrgyzstan	Male	Retinoblastoma	5	Full Range	1990	2021	-2.0359	-5.4187	1.4679	No	-1.1472	0.251	-2.04 (-5.42 to 1.47)	Age-standardized
5419	Deaths	Lao People's Democratic Republic	Both	Retinoblastoma	3	Full Range	1990	2021	-1.3553	-1.8664	-0.8415	Yes	-5.1485	0	-1.36 (-1.87 to -0.84)	Age-standardized
5425	Deaths	Lao People's Democratic Republic	Female	Retinoblastoma	3	Full Range	1990	2021	-1.5922	-2.1585	-1.0227	Yes	-5.4513	0	-1.59 (-2.16 to -1.02)	Age-standardized
5431	Deaths	Lao People's Democratic Republic	Male	Retinoblastoma	3	Full Range	1990	2021	-1.1159	-1.568	-0.6617	Yes	-4.7993	0	-1.12 (-1.57 to -0.66)	Age-standardized
5437	Deaths	Latvia	Both	Retinoblastoma	4	Full Range	1990	2021	-8.6246	-9.7324	-7.5033	Yes	-14.4933	0	-8.62 (-9.73 to -7.5)	Age-standardized
5443	Deaths	Latvia	Female	Retinoblastoma	2	Full Range	1990	2021	-8.3148	-9.434	-7.1819	Yes	-13.8537	0	-8.31 (-9.43 to -7.18)	Age-standardized
5449	Deaths	Latvia	Male	Retinoblastoma	3	Full Range	1990	2021	-10.8983	-12.0345	-9.7473	Yes	-17.6215	0	-10.9 (-12.03 to -9.75)	Age-standardized
5455	Deaths	Lebanon	Both	Retinoblastoma	4	Full Range	1990	2021	-1.6688	-2.5671	-0.7622	Yes	-3.5941	0	-1.67 (-2.57 to -0.76)	Age-standardized
5461	Deaths	Lebanon	Female	Retinoblastoma	4	Full Range	1990	2021	-1.2035	-2.1314	-0.2668	Yes	-2.5148	0.012	-1.2 (-2.13 to -0.27)	Age-standardized
5467	Deaths	Lebanon	Male	Retinoblastoma	4	Full Range	1990	2021	-5.6242	-6.2836	-4.9602	Yes	-16.1822	0	-5.62 (-6.28 to -4.96)	Age-standardized
5473	Deaths	Lesotho	Both	Retinoblastoma	4	Full Range	1990	2021	0.684	-0.0007	1.3734	No	1.9581	0.05	0.68 (0 to 1.37)	Age-standardized
5479	Deaths	Lesotho	Female	Retinoblastoma	5	Full Range	1990	2021	1.0465	0.1932	1.9071	Yes	2.406	0.016	1.05 (0.19 to 1.91)	Age-standardized
5485	Deaths	Lesotho	Male	Retinoblastoma	2	Full Range	1990	2021	0.5193	-0.0799	1.1221	No	1.6981	0.089	0.52 (-0.08 to 1.12)	Age-standardized
5491	Deaths	Liberia	Both	Retinoblastoma	3	Full Range	1990	2021	-2.3583	-3.3678	-1.3382	Yes	-4.5006	0	-2.36 (-3.37 to -1.34)	Age-standardized
5497	Deaths	Liberia	Female	Retinoblastoma	4	Full Range	1990	2021	-2.6069	-4.2991	-0.8849	Yes	-2.9539	0.003	-2.61 (-4.3 to -0.88)	Age-standardized
5503	Deaths	Liberia	Male	Retinoblastoma	3	Full Range	1990	2021	-1.964	-2.9254	-0.993	Yes	-3.9446	0	-1.96 (-2.93 to -0.99)	Age-standardized
5509	Deaths	Libya	Both	Retinoblastoma	5	Full Range	1990	2021	-1.744	-1.9806	-1.5068	Yes	-14.3025	0	-1.74 (-1.98 to -1.51)	Age-standardized
5515	Deaths	Libya	Female	Retinoblastoma	5	Full Range	1990	2021	-1.564	-1.8414	-1.2857	Yes	-10.9459	0	-1.56 (-1.84 to -1.29)	Age-standardized
5521	Deaths	Libya	Male	Retinoblastoma	4	Full Range	1990	2021	-1.9081	-2.1016	-1.7142	Yes	-19.121	0	-1.91 (-2.1 to -1.71)	Age-standardized
5527	Deaths	Lithuania	Both	Retinoblastoma	4	Full Range	1990	2021	-10.2315	-11.6047	-8.837	Yes	-13.7235	0	-10.23 (-11.6 to -8.84)	Age-standardized
5533	Deaths	Lithuania	Female	Retinoblastoma	5	Full Range	1990	2021	-8.7911	-10.6268	-6.9177	Yes	-8.8705	0	-8.79 (-10.63 to -6.92)	Age-standardized
5539	Deaths	Lithuania	Male	Retinoblastoma	5	Full Range	1990	2021	-13.968	-16.6445	-11.2056	Yes	-9.3303	0	-13.97 (-16.64 to -11.21)	Age-standardized
5545	Deaths	Luxembourg	Both	Retinoblastoma	5	Full Range	1990	2021	-2.9658	-6.3281	0.5172	No	-1.6732	0.094	-2.97 (-6.33 to 0.52)	Age-standardized
5551	Deaths	Luxembourg	Female	Retinoblastoma	5	Full Range	1990	2021	-2.9754	-6.3856	0.5591	No	-1.6546	0.098	-2.98 (-6.39 to 0.56)	Age-standardized
5557	Deaths	Luxembourg	Male	Retinoblastoma	5	Full Range	1990	2021	-2.1135	-4.8935	0.7478	No	-1.4532	0.146	-2.11 (-4.89 to 0.75)	Age-standardized
5563	Deaths	Madagascar	Both	Retinoblastoma	2	Full Range	1990	2021	-1.0877	-1.4856	-0.6881	Yes	-5.3168	0	-1.09 (-1.49 to -0.69)	Age-standardized
5569	Deaths	Madagascar	Female	Retinoblastoma	2	Full Range	1990	2021	-1.2738	-1.7256	-0.82	Yes	-5.4792	0	-1.27 (-1.73 to -0.82)	Age-standardized
5575	Deaths	Madagascar	Male	Retinoblastoma	2	Full Range	1990	2021	-0.9336	-1.3528	-0.5126	Yes	-4.3353	0	-0.93 (-1.35 to -0.51)	Age-standardized
5581	Deaths	Malawi	Both	Retinoblastoma	4	Full Range	1990	2021	-1.0154	-1.5526	-0.4753	Yes	-3.6762	0	-1.02 (-1.55 to -0.48)	Age-standardized
5587	Deaths	Malawi	Female	Retinoblastoma	2	Full Range	1990	2021	-1.4802	-2.3354	-0.6175	Yes	-3.3524	0.001	-1.48 (-2.34 to -0.62)	Age-standardized
5593	Deaths	Malawi	Male	Retinoblastoma	4	Full Range	1990	2021	-0.6566	-1.4223	0.1151	No	-1.6686	0.095	-0.66 (-1.42 to 0.12)	Age-standardized
5599	Deaths	Malaysia	Both	Retinoblastoma	5	Full Range	1990	2021	-2.2818	-3.1849	-1.3703	Yes	-4.8726	0	-2.28 (-3.18 to -1.37)	Age-standardized
5605	Deaths	Malaysia	Female	Retinoblastoma	4	Full Range	1990	2021	-2.1329	-3.2295	-1.0238	Yes	-3.7498	0	-2.13 (-3.23 to -1.02)	Age-standardized
5611	Deaths	Malaysia	Male	Retinoblastoma	5	Full Range	1990	2021	-2.3746	-3.2617	-1.4793	Yes	-5.1599	0	-2.37 (-3.26 to -1.48)	Age-standardized
5617	Deaths	Maldives	Both	Retinoblastoma	2	Full Range	1990	2021	-1.9701	-2.6825	-1.2526	Yes	-5.3475	0	-1.97 (-2.68 to -1.25)	Age-standardized
5623	Deaths	Maldives	Female	Retinoblastoma	2	Full Range	1990	2021	-2.6613	-3.3771	-1.9402	Yes	-7.163	0	-2.66 (-3.38 to -1.94)	Age-standardized
5629	Deaths	Maldives	Male	Retinoblastoma	3	Full Range	1990	2021	-1.2582	-1.8324	-0.6807	Yes	-4.2553	0	-1.26 (-1.83 to -0.68)	Age-standardized
5635	Deaths	Mali	Both	Retinoblastoma	5	Full Range	1990	2021	-2.2209	-2.9978	-1.4378	Yes	-5.5183	0	-2.22 (-3 to -1.44)	Age-standardized
5641	Deaths	Mali	Female	Retinoblastoma	5	Full Range	1990	2021	-2.3226	-3.1212	-1.5175	Yes	-5.6108	0	-2.32 (-3.12 to -1.52)	Age-standardized
5647	Deaths	Mali	Male	Retinoblastoma	5	Full Range	1990	2021	-2.1648	-2.886	-1.4382	Yes	-5.7974	0	-2.16 (-2.89 to -1.44)	Age-standardized
5653	Deaths	Malta	Both	Retinoblastoma	2	Full Range	1990	2021	-3.0013	-9.0189	3.4144	No	-0.9325	0.351	-3 (-9.02 to 3.41)	Age-standardized
5659	Deaths	Malta	Female	Retinoblastoma	3	Full Range	1990	2021	-3.9994	-8.7427	0.9904	No	-1.5788	0.114	-4 (-8.74 to 0.99)	Age-standardized
5665	Deaths	Malta	Male	Retinoblastoma	1	Full Range	1990	2021	-4.034	-6.2101	-1.8074	Yes	-3.5186	0	-4.03 (-6.21 to -1.81)	Age-standardized
5671	Deaths	Marshall Islands	Both	Retinoblastoma	4	Full Range	1990	2021	0.9665	0.5296	1.4053	Yes	4.3474	0	0.97 (0.53 to 1.41)	Age-standardized
5677	Deaths	Marshall Islands	Female	Retinoblastoma	4	Full Range	1990	2021	-0.2212	-0.6004	0.1595	No	-1.1397	0.254	-0.22 (-0.6 to 0.16)	Age-standardized
5683	Deaths	Marshall Islands	Male	Retinoblastoma	4	Full Range	1990	2021	1.0152	0.5744	1.458	Yes	4.5266	0	1.02 (0.57 to 1.46)	Age-standardized
5689	Deaths	Mauritania	Both	Retinoblastoma	0	Full Range	1990	2021	-2.388	-2.5823	-2.1933	Yes	-24.7767	0	-2.39 (-2.58 to -2.19)	Age-standardized
5695	Deaths	Mauritania	Female	Retinoblastoma	0	Full Range	1990	2021	-2.6395	-2.829	-2.4497	Yes	-28.0415	0	-2.64 (-2.83 to -2.45)	Age-standardized
5701	Deaths	Mauritania	Male	Retinoblastoma	1	Full Range	1990	2021	-2.1322	-2.497	-1.7661	Yes	-11.3135	0	-2.13 (-2.5 to -1.77)	Age-standardized
5707	Deaths	Mauritius	Both	Retinoblastoma	3	Full Range	1990	2021	-0.1726	-3.1832	2.9316	No	-0.1106	0.912	-0.17 (-3.18 to 2.93)	Age-standardized
5713	Deaths	Mauritius	Female	Retinoblastoma	4	Full Range	1990	2021	23.8148	19.4614	28.3268	Yes	11.6971	0	23.81 (19.46 to 28.33)	Age-standardized
5719	Deaths	Mauritius	Male	Retinoblastoma	3	Full Range	1990	2021	-3.2646	-8.3312	2.082	No	-1.2092	0.227	-3.26 (-8.33 to 2.08)	Age-standardized
5725	Deaths	Mexico	Both	Retinoblastoma	3	Full Range	1990	2021	-3.0532	-4.0596	-2.0362	Yes	-5.8238	0	-3.05 (-4.06 to -2.04)	Age-standardized
5731	Deaths	Mexico	Female	Retinoblastoma	5	Full Range	1990	2021	-2.3171	-3.8915	-0.7168	Yes	-2.8277	0.005	-2.32 (-3.89 to -0.72)	Age-standardized
5737	Deaths	Mexico	Male	Retinoblastoma	3	Full Range	1990	2021	-3.5954	-4.4314	-2.752	Yes	-8.2396	0	-3.6 (-4.43 to -2.75)	Age-standardized
5743	Deaths	Micronesia (Federated States of)	Both	Retinoblastoma	2	Full Range	1990	2021	-0.9273	-1.4465	-0.4054	Yes	-3.4752	0.001	-0.93 (-1.45 to -0.41)	Age-standardized
5749	Deaths	Micronesia (Federated States of)	Female	Retinoblastoma	2	Full Range	1990	2021	-1.9276	-2.197	-1.6575	Yes	-13.869	0	-1.93 (-2.2 to -1.66)	Age-standardized
5755	Deaths	Micronesia (Federated States of)	Male	Retinoblastoma	2	Full Range	1990	2021	-0.8721	-1.3975	-0.3439	Yes	-3.2305	0.001	-0.87 (-1.4 to -0.34)	Age-standardized
5761	Deaths	Monaco	Both	Retinoblastoma	1	Full Range	1990	2021	2.723	2.0305	3.4202	Yes	7.7847	0	2.72 (2.03 to 3.42)	Age-standardized
5767	Deaths	Monaco	Female	Retinoblastoma	1	Full Range	1990	2021	1.1651	0.2783	2.0598	Yes	2.5786	0.01	1.17 (0.28 to 2.06)	Age-standardized
5773	Deaths	Monaco	Male	Retinoblastoma	1	Full Range	1990	2021	3.581	2.7917	4.3764	Yes	9.0153	0	3.58 (2.79 to 4.38)	Age-standardized
5779	Deaths	Mongolia	Both	Retinoblastoma	2	Full Range	1990	2021	-0.0155	-0.6302	0.6031	No	-0.0492	0.961	-0.02 (-0.63 to 0.6)	Age-standardized
5785	Deaths	Mongolia	Female	Retinoblastoma	4	Full Range	1990	2021	-1.3339	-2.3589	-0.2982	Yes	-2.5205	0.012	-1.33 (-2.36 to -0.3)	Age-standardized
5791	Deaths	Mongolia	Male	Retinoblastoma	5	Full Range	1990	2021	2.956	1.377	4.5596	Yes	3.6942	0	2.96 (1.38 to 4.56)	Age-standardized
5797	Deaths	Montenegro	Both	Retinoblastoma	2	Full Range	1990	2021	-3.7144	-4.5547	-2.8667	Yes	-8.464	0	-3.71 (-4.55 to -2.87)	Age-standardized
5803	Deaths	Montenegro	Female	Retinoblastoma	2	Full Range	1990	2021	-4.2347	-5.1167	-3.3444	Yes	-9.1652	0	-4.23 (-5.12 to -3.34)	Age-standardized
5809	Deaths	Montenegro	Male	Retinoblastoma	2	Full Range	1990	2021	-3.2501	-4.4286	-2.0571	Yes	-5.284	0	-3.25 (-4.43 to -2.06)	Age-standardized
5815	Deaths	Morocco	Both	Retinoblastoma	4	Full Range	1990	2021	-1.9132	-2.4448	-1.3787	Yes	-6.9665	0	-1.91 (-2.44 to -1.38)	Age-standardized
5821	Deaths	Morocco	Female	Retinoblastoma	3	Full Range	1990	2021	-1.3783	-2.0115	-0.741	Yes	-4.2229	0	-1.38 (-2.01 to -0.74)	Age-standardized
5827	Deaths	Morocco	Male	Retinoblastoma	4	Full Range	1990	2021	-2.1421	-2.7164	-1.5645	Yes	-7.2107	0	-2.14 (-2.72 to -1.56)	Age-standardized
5833	Deaths	Mozambique	Both	Retinoblastoma	2	Full Range	1990	2021	-1.4186	-2.2988	-0.5304	Yes	-3.1219	0.002	-1.42 (-2.3 to -0.53)	Age-standardized
5839	Deaths	Mozambique	Female	Retinoblastoma	2	Full Range	1990	2021	-1.5686	-2.4789	-0.6498	Yes	-3.3353	0.001	-1.57 (-2.48 to -0.65)	Age-standardized
5845	Deaths	Mozambique	Male	Retinoblastoma	2	Full Range	1990	2021	-1.2877	-2.1813	-0.386	Yes	-2.7935	0.005	-1.29 (-2.18 to -0.39)	Age-standardized
5851	Deaths	Myanmar	Both	Retinoblastoma	5	Full Range	1990	2021	-1.1415	-1.6141	-0.6666	Yes	-4.6955	0	-1.14 (-1.61 to -0.67)	Age-standardized
5857	Deaths	Myanmar	Female	Retinoblastoma	4	Full Range	1990	2021	-1.1987	-1.5431	-0.8531	Yes	-6.7689	0	-1.2 (-1.54 to -0.85)	Age-standardized
5863	Deaths	Myanmar	Male	Retinoblastoma	3	Full Range	1990	2021	-1.0719	-1.6226	-0.5182	Yes	-3.7841	0	-1.07 (-1.62 to -0.52)	Age-standardized
5869	Deaths	Namibia	Both	Retinoblastoma	3	Full Range	1990	2021	0.6387	0.15	1.1297	Yes	2.5634	0.01	0.64 (0.15 to 1.13)	Age-standardized
5875	Deaths	Namibia	Female	Retinoblastoma	3	Full Range	1990	2021	0.9158	0.3055	1.5298	Yes	2.9457	0.003	0.92 (0.31 to 1.53)	Age-standardized
5881	Deaths	Namibia	Male	Retinoblastoma	3	Full Range	1990	2021	0.5264	0.0317	1.0235	Yes	2.0859	0.037	0.53 (0.03 to 1.02)	Age-standardized
5887	Deaths	Nauru	Both	Retinoblastoma	5	Full Range	1990	2021	0.0651	-0.367	0.4991	No	0.2947	0.768	0.07 (-0.37 to 0.5)	Age-standardized
5893	Deaths	Nauru	Female	Retinoblastoma	5	Full Range	1990	2021	-1.001	-1.3948	-0.6056	Yes	-4.947	0	-1 (-1.39 to -0.61)	Age-standardized
5899	Deaths	Nauru	Male	Retinoblastoma	5	Full Range	1990	2021	0.0869	-0.3498	0.5256	No	0.3895	0.697	0.09 (-0.35 to 0.53)	Age-standardized
5905	Deaths	Nepal	Both	Retinoblastoma	3	Full Range	1990	2021	-1.9322	-2.5444	-1.3162	Yes	-6.1073	0	-1.93 (-2.54 to -1.32)	Age-standardized
5911	Deaths	Nepal	Female	Retinoblastoma	4	Full Range	1990	2021	-1.855	-2.3607	-1.3467	Yes	-7.1037	0	-1.85 (-2.36 to -1.35)	Age-standardized
5917	Deaths	Nepal	Male	Retinoblastoma	3	Full Range	1990	2021	-1.9986	-2.5987	-1.3949	Yes	-6.4428	0	-2 (-2.6 to -1.39)	Age-standardized
5923	Deaths	Netherlands	Both	Retinoblastoma	4	Full Range	1990	2021	-2.1749	-2.9084	-1.4358	Yes	-5.7261	0	-2.17 (-2.91 to -1.44)	Age-standardized
5929	Deaths	Netherlands	Female	Retinoblastoma	5	Full Range	1990	2021	-2.313	-4.107	-0.4854	Yes	-2.4745	0.013	-2.31 (-4.11 to -0.49)	Age-standardized
5935	Deaths	Netherlands	Male	Retinoblastoma	4	Full Range	1990	2021	-2.0015	-3.6964	-0.2767	Yes	-2.2713	0.023	-2 (-3.7 to -0.28)	Age-standardized
5941	Deaths	New Zealand	Both	Retinoblastoma	3	Full Range	1990	2021	-7.2585	-15.1005	1.3079	No	-1.6717	0.095	-7.26 (-15.1 to 1.31)	Age-standardized
5947	Deaths	New Zealand	Female	Retinoblastoma	4	Full Range	1990	2021	-8.4334	-15.9036	-0.2996	Yes	-2.0291	0.042	-8.43 (-15.9 to -0.3)	Age-standardized
5953	Deaths	New Zealand	Male	Retinoblastoma	5	Full Range	1990	2021	-2.789	-12.4467	7.9339	No	-0.5299	0.596	-2.79 (-12.45 to 7.93)	Age-standardized
5959	Deaths	Nicaragua	Both	Retinoblastoma	3	Full Range	1990	2021	-3.7434	-3.9	-3.5866	Yes	-45.933	0	-3.74 (-3.9 to -3.59)	Age-standardized
5965	Deaths	Nicaragua	Female	Retinoblastoma	4	Full Range	1990	2021	-3.8911	-4.1868	-3.5944	Yes	-25.2364	0	-3.89 (-4.19 to -3.59)	Age-standardized
5971	Deaths	Nicaragua	Male	Retinoblastoma	3	Full Range	1990	2021	-3.7511	-3.9234	-3.5784	Yes	-41.8109	0	-3.75 (-3.92 to -3.58)	Age-standardized
5977	Deaths	Niger	Both	Retinoblastoma	3	Full Range	1990	2021	-2.0091	-2.616	-1.3984	Yes	-6.403	0	-2.01 (-2.62 to -1.4)	Age-standardized
5983	Deaths	Niger	Female	Retinoblastoma	3	Full Range	1990	2021	-2.1422	-2.6446	-1.6372	Yes	-8.2451	0	-2.14 (-2.64 to -1.64)	Age-standardized
5989	Deaths	Niger	Male	Retinoblastoma	2	Full Range	1990	2021	-1.9244	-2.4581	-1.3877	Yes	-6.9789	0	-1.92 (-2.46 to -1.39)	Age-standardized
5995	Deaths	Nigeria	Both	Retinoblastoma	3	Full Range	1990	2021	-0.6724	-0.9465	-0.3975	Yes	-4.7844	0	-0.67 (-0.95 to -0.4)	Age-standardized
6001	Deaths	Nigeria	Female	Retinoblastoma	4	Full Range	1990	2021	-0.567	-1.0014	-0.1307	Yes	-2.5453	0.011	-0.57 (-1 to -0.13)	Age-standardized
6007	Deaths	Nigeria	Male	Retinoblastoma	2	Full Range	1990	2021	-0.7198	-0.9667	-0.4724	Yes	-5.6882	0	-0.72 (-0.97 to -0.47)	Age-standardized
6013	Deaths	Niue	Both	Retinoblastoma	1	Full Range	1990	2021	4.0093	2.2591	5.7895	Yes	4.54	0	4.01 (2.26 to 5.79)	Age-standardized
6019	Deaths	Niue	Female	Retinoblastoma	1	Full Range	1990	2021	7.5117	6.3355	8.701	Yes	12.904	0	7.51 (6.34 to 8.7)	Age-standardized
6025	Deaths	Niue	Male	Retinoblastoma	1	Full Range	1990	2021	4.3872	2.9779	5.8158	Yes	6.1911	0	4.39 (2.98 to 5.82)	Age-standardized
6031	Deaths	North Macedonia	Both	Retinoblastoma	5	Full Range	1990	2021	-2.7406	-4.4588	-0.9914	Yes	-3.0555	0.002	-2.74 (-4.46 to -0.99)	Age-standardized
6037	Deaths	North Macedonia	Female	Retinoblastoma	4	Full Range	1990	2021	-3.7325	-5.636	-1.7907	Yes	-3.7333	0	-3.73 (-5.64 to -1.79)	Age-standardized
6043	Deaths	North Macedonia	Male	Retinoblastoma	5	Full Range	1990	2021	-1.3982	-3.1745	0.4106	No	-1.5182	0.129	-1.4 (-3.17 to 0.41)	Age-standardized
6049	Deaths	Northern Mariana Islands	Both	Retinoblastoma	5	Full Range	1990	2021	-1.2903	-1.7159	-0.8629	Yes	-5.8916	0	-1.29 (-1.72 to -0.86)	Age-standardized
6055	Deaths	Northern Mariana Islands	Female	Retinoblastoma	5	Full Range	1990	2021	-1.8077	-2.9939	-0.607	Yes	-2.9419	0.003	-1.81 (-2.99 to -0.61)	Age-standardized
6061	Deaths	Northern Mariana Islands	Male	Retinoblastoma	5	Full Range	1990	2021	-1.3415	-1.7695	-0.9116	Yes	-6.0887	0	-1.34 (-1.77 to -0.91)	Age-standardized
6067	Deaths	Norway	Both	Retinoblastoma	5	Full Range	1990	2021	-10.2876	-11.7164	-8.8358	Yes	-13.2536	0	-10.29 (-11.72 to -8.84)	Age-standardized
6073	Deaths	Norway	Female	Retinoblastoma	4	Full Range	1990	2021	-9.7763	-11.5966	-7.9186	Yes	-9.8931	0	-9.78 (-11.6 to -7.92)	Age-standardized
6079	Deaths	Norway	Male	Retinoblastoma	4	Full Range	1990	2021	-11.1742	-13.2565	-9.0418	Yes	-9.79	0	-11.17 (-13.26 to -9.04)	Age-standardized
6085	Deaths	Oman	Both	Retinoblastoma	5	Full Range	1990	2021	-3.5374	-3.9964	-3.0762	Yes	-14.7993	0	-3.54 (-4 to -3.08)	Age-standardized
6091	Deaths	Oman	Female	Retinoblastoma	5	Full Range	1990	2021	-3.2013	-3.6889	-2.7112	Yes	-12.6269	0	-3.2 (-3.69 to -2.71)	Age-standardized
6097	Deaths	Oman	Male	Retinoblastoma	5	Full Range	1990	2021	-4.5777	-4.8143	-4.3406	Yes	-37.0019	0	-4.58 (-4.81 to -4.34)	Age-standardized
6103	Deaths	Pakistan	Both	Retinoblastoma	5	Full Range	1990	2021	1.1216	0.7607	1.4838	Yes	6.1145	0	1.12 (0.76 to 1.48)	Age-standardized
6109	Deaths	Pakistan	Female	Retinoblastoma	5	Full Range	1990	2021	1.2969	0.7116	1.8857	Yes	4.3579	0	1.3 (0.71 to 1.89)	Age-standardized
6115	Deaths	Pakistan	Male	Retinoblastoma	3	Full Range	1990	2021	0.8345	0.4882	1.1819	Yes	4.7346	0	0.83 (0.49 to 1.18)	Age-standardized
6121	Deaths	Palau	Both	Retinoblastoma	4	Full Range	1990	2021	-0.039	-0.392	0.3151	No	-0.2164	0.829	-0.04 (-0.39 to 0.32)	Age-standardized
6127	Deaths	Palau	Female	Retinoblastoma	5	Full Range	1990	2021	-1.5111	-1.7061	-1.3157	Yes	-15.0544	0	-1.51 (-1.71 to -1.32)	Age-standardized
6133	Deaths	Palau	Male	Retinoblastoma	4	Full Range	1990	2021	0.0062	-0.3533	0.3671	No	0.034	0.973	0.01 (-0.35 to 0.37)	Age-standardized
6139	Deaths	Palestine	Both	Retinoblastoma	4	Full Range	1990	2021	-1.643	-2.2458	-1.0365	Yes	-5.2821	0	-1.64 (-2.25 to -1.04)	Age-standardized
6145	Deaths	Palestine	Female	Retinoblastoma	4	Full Range	1990	2021	-1.5771	-2.0317	-1.1204	Yes	-6.73	0	-1.58 (-2.03 to -1.12)	Age-standardized
6151	Deaths	Palestine	Male	Retinoblastoma	2	Full Range	1990	2021	-1.8368	-2.268	-1.4038	Yes	-8.2545	0	-1.84 (-2.27 to -1.4)	Age-standardized
6157	Deaths	Panama	Both	Retinoblastoma	2	Full Range	1990	2021	-2.0007	-2.1986	-1.8025	Yes	-19.5998	0	-2 (-2.2 to -1.8)	Age-standardized
6163	Deaths	Panama	Female	Retinoblastoma	4	Full Range	1990	2021	-1.9912	-2.6793	-1.2983	Yes	-5.5951	0	-1.99 (-2.68 to -1.3)	Age-standardized
6169	Deaths	Panama	Male	Retinoblastoma	4	Full Range	1990	2021	-2.0063	-2.6409	-1.3674	Yes	-6.113	0	-2.01 (-2.64 to -1.37)	Age-standardized
6175	Deaths	Papua New Guinea	Both	Retinoblastoma	5	Full Range	1990	2021	0.2481	-0.899	1.4085	No	0.422	0.673	0.25 (-0.9 to 1.41)	Age-standardized
6181	Deaths	Papua New Guinea	Female	Retinoblastoma	5	Full Range	1990	2021	-0.3925	-1.0336	0.2527	No	-1.1939	0.233	-0.39 (-1.03 to 0.25)	Age-standardized
6187	Deaths	Papua New Guinea	Male	Retinoblastoma	5	Full Range	1990	2021	0.2681	-0.9215	1.4721	No	0.4397	0.66	0.27 (-0.92 to 1.47)	Age-standardized
6193	Deaths	Paraguay	Both	Retinoblastoma	4	Full Range	1990	2021	-0.9218	-1.6727	-0.1652	Yes	-2.3859	0.017	-0.92 (-1.67 to -0.17)	Age-standardized
6199	Deaths	Paraguay	Female	Retinoblastoma	4	Full Range	1990	2021	-0.9509	-1.7402	-0.1552	Yes	-2.3405	0.019	-0.95 (-1.74 to -0.16)	Age-standardized
6205	Deaths	Paraguay	Male	Retinoblastoma	4	Full Range	1990	2021	-0.7229	-1.5564	0.1176	No	-1.6868	0.092	-0.72 (-1.56 to 0.12)	Age-standardized
6211	Deaths	Peru	Both	Retinoblastoma	5	Full Range	1990	2021	-3.8097	-4.1983	-3.4195	Yes	-18.804	0	-3.81 (-4.2 to -3.42)	Age-standardized
6217	Deaths	Peru	Female	Retinoblastoma	4	Full Range	1990	2021	-3.6186	-4.1341	-3.1004	Yes	-13.4705	0	-3.62 (-4.13 to -3.1)	Age-standardized
6223	Deaths	Peru	Male	Retinoblastoma	5	Full Range	1990	2021	-3.8984	-4.2973	-3.4978	Yes	-18.7361	0	-3.9 (-4.3 to -3.5)	Age-standardized
6229	Deaths	Philippines	Both	Retinoblastoma	5	Full Range	1990	2021	0.3088	-0.3771	0.9995	No	0.8808	0.378	0.31 (-0.38 to 1)	Age-standardized
6235	Deaths	Philippines	Female	Retinoblastoma	5	Full Range	1990	2021	0.4741	-0.2719	1.2257	No	1.2439	0.214	0.47 (-0.27 to 1.23)	Age-standardized
6241	Deaths	Philippines	Male	Retinoblastoma	4	Full Range	1990	2021	0.182	-0.6286	0.9992	No	0.4386	0.661	0.18 (-0.63 to 1)	Age-standardized
6247	Deaths	Poland	Both	Retinoblastoma	5	Full Range	1990	2021	-3.3894	-12.8798	7.1348	No	-0.6536	0.513	-3.39 (-12.88 to 7.13)	Age-standardized
6253	Deaths	Poland	Female	Retinoblastoma	4	Full Range	1990	2021	-1.9016	-10.2878	7.2685	No	-0.4211	0.674	-1.9 (-10.29 to 7.27)	Age-standardized
6259	Deaths	Poland	Male	Retinoblastoma	5	Full Range	1990	2021	-1.475	-10.292	8.2087	No	-0.3107	0.756	-1.48 (-10.29 to 8.21)	Age-standardized
6265	Deaths	Portugal	Both	Retinoblastoma	3	Full Range	1990	2021	-2.882	-3.8229	-1.9318	Yes	-5.887	0	-2.88 (-3.82 to -1.93)	Age-standardized
6271	Deaths	Portugal	Female	Retinoblastoma	4	Full Range	1990	2021	-3.2926	-6.1774	-0.3192	Yes	-2.1669	0.03	-3.29 (-6.18 to -0.32)	Age-standardized
6277	Deaths	Portugal	Male	Retinoblastoma	5	Full Range	1990	2021	-2.7636	-5.7861	0.3559	No	-1.7395	0.082	-2.76 (-5.79 to 0.36)	Age-standardized
6283	Deaths	Puerto Rico	Both	Retinoblastoma	4	Full Range	1990	2021	-6.2705	-9.4621	-2.9664	Yes	-3.6636	0	-6.27 (-9.46 to -2.97)	Age-standardized
6289	Deaths	Puerto Rico	Female	Retinoblastoma	3	Full Range	1990	2021	-4.9657	-8.8676	-0.8967	Yes	-2.3811	0.017	-4.97 (-8.87 to -0.9)	Age-standardized
6295	Deaths	Puerto Rico	Male	Retinoblastoma	4	Full Range	1990	2021	-7.5758	-11.1408	-3.8677	Yes	-3.9253	0	-7.58 (-11.14 to -3.87)	Age-standardized
6301	Deaths	Qatar	Both	Retinoblastoma	5	Full Range	1990	2021	-5.47	-6.2474	-4.6861	Yes	-13.3503	0	-5.47 (-6.25 to -4.69)	Age-standardized
6307	Deaths	Qatar	Female	Retinoblastoma	5	Full Range	1990	2021	-5.3774	-6.2686	-4.4778	Yes	-11.4482	0	-5.38 (-6.27 to -4.48)	Age-standardized
6313	Deaths	Qatar	Male	Retinoblastoma	4	Full Range	1990	2021	-6.5635	-7.7922	-5.3184	Yes	-10.0515	0	-6.56 (-7.79 to -5.32)	Age-standardized
6319	Deaths	Republic of Korea	Both	Retinoblastoma	5	Full Range	1990	2021	-3.9116	-4.5885	-3.23	Yes	-11.0633	0	-3.91 (-4.59 to -3.23)	Age-standardized
6325	Deaths	Republic of Korea	Female	Retinoblastoma	5	Full Range	1990	2021	-3.619	-4.3226	-2.9102	Yes	-9.8601	0	-3.62 (-4.32 to -2.91)	Age-standardized
6331	Deaths	Republic of Korea	Male	Retinoblastoma	5	Full Range	1990	2021	-4.3797	-5.5347	-3.2107	Yes	-7.2233	0	-4.38 (-5.53 to -3.21)	Age-standardized
6337	Deaths	Republic of Moldova	Both	Retinoblastoma	4	Full Range	1990	2021	-5.6211	-6.5604	-4.6724	Yes	-11.3366	0	-5.62 (-6.56 to -4.67)	Age-standardized
6343	Deaths	Republic of Moldova	Female	Retinoblastoma	3	Full Range	1990	2021	-7.3889	-8.6553	-6.1049	Yes	-10.9265	0	-7.39 (-8.66 to -6.1)	Age-standardized
6349	Deaths	Republic of Moldova	Male	Retinoblastoma	2	Full Range	1990	2021	-2.2506	-3.7954	-0.681	Yes	-2.8007	0.005	-2.25 (-3.8 to -0.68)	Age-standardized
6355	Deaths	Romania	Both	Retinoblastoma	4	Full Range	1990	2021	-4.815	-6.3068	-3.2994	Yes	-6.1227	0	-4.82 (-6.31 to -3.3)	Age-standardized
6361	Deaths	Romania	Female	Retinoblastoma	5	Full Range	1990	2021	-3.8363	-5.6308	-2.0076	Yes	-4.0701	0	-3.84 (-5.63 to -2.01)	Age-standardized
6367	Deaths	Romania	Male	Retinoblastoma	2	Full Range	1990	2021	-6.4994	-8.2885	-4.6754	Yes	-6.8174	0	-6.5 (-8.29 to -4.68)	Age-standardized
6373	Deaths	Russian Federation	Both	Retinoblastoma	5	Full Range	1990	2021	-4.9026	-6.8566	-2.9077	Yes	-4.7458	0	-4.9 (-6.86 to -2.91)	Age-standardized
6379	Deaths	Russian Federation	Female	Retinoblastoma	5	Full Range	1990	2021	-4.7883	-7.3771	-2.1271	Yes	-3.4886	0	-4.79 (-7.38 to -2.13)	Age-standardized
6385	Deaths	Russian Federation	Male	Retinoblastoma	5	Full Range	1990	2021	-4.5764	-6.8961	-2.1988	Yes	-3.7306	0	-4.58 (-6.9 to -2.2)	Age-standardized
6391	Deaths	Rwanda	Both	Retinoblastoma	4	Full Range	1990	2021	-2.4023	-4.0276	-0.7495	Yes	-2.838	0.005	-2.4 (-4.03 to -0.75)	Age-standardized
6397	Deaths	Rwanda	Female	Retinoblastoma	4	Full Range	1990	2021	-2.6126	-4.0802	-1.1225	Yes	-3.417	0.001	-2.61 (-4.08 to -1.12)	Age-standardized
6403	Deaths	Rwanda	Male	Retinoblastoma	4	Full Range	1990	2021	-2.1848	-3.6743	-0.6723	Yes	-2.8216	0.005	-2.18 (-3.67 to -0.67)	Age-standardized
6409	Deaths	Saint Kitts and Nevis	Both	Retinoblastoma	4	Full Range	1990	2021	-8.0468	-10.4356	-5.5942	Yes	-6.2465	0	-8.05 (-10.44 to -5.59)	Age-standardized
6415	Deaths	Saint Kitts and Nevis	Female	Retinoblastoma	3	Full Range	1990	2021	-3.3566	-4.1589	-2.5476	Yes	-8.0275	0	-3.36 (-4.16 to -2.55)	Age-standardized
6421	Deaths	Saint Kitts and Nevis	Male	Retinoblastoma	4	Full Range	1990	2021	-8.0988	-10.5286	-5.6029	Yes	-6.1776	0	-8.1 (-10.53 to -5.6)	Age-standardized
6427	Deaths	Saint Lucia	Both	Retinoblastoma	4	Full Range	1990	2021	-5.3475	-7.7192	-2.9148	Yes	-4.2447	0	-5.35 (-7.72 to -2.91)	Age-standardized
6433	Deaths	Saint Lucia	Female	Retinoblastoma	5	Full Range	1990	2021	1.5692	-1.9049	5.1664	No	0.8769	0.381	1.57 (-1.9 to 5.17)	Age-standardized
6439	Deaths	Saint Lucia	Male	Retinoblastoma	4	Full Range	1990	2021	-11.0819	-13.5415	-8.5524	Yes	-8.2067	0	-11.08 (-13.54 to -8.55)	Age-standardized
6445	Deaths	Saint Vincent and the Grenadines	Both	Retinoblastoma	3	Full Range	1990	2021	-8.7247	-12.3108	-4.992	Yes	-4.4641	0	-8.72 (-12.31 to -4.99)	Age-standardized
6451	Deaths	Saint Vincent and the Grenadines	Female	Retinoblastoma	4	Full Range	1990	2021	-8.0519	-12.0109	-3.9149	Yes	-3.7384	0	-8.05 (-12.01 to -3.91)	Age-standardized
6457	Deaths	Saint Vincent and the Grenadines	Male	Retinoblastoma	4	Full Range	1990	2021	-16.9244	-19.8713	-13.8692	Yes	-10.0623	0	-16.92 (-19.87 to -13.87)	Age-standardized
6463	Deaths	Samoa	Both	Retinoblastoma	5	Full Range	1990	2021	-1.0969	-1.8377	-0.3505	Yes	-2.8754	0.004	-1.1 (-1.84 to -0.35)	Age-standardized
6469	Deaths	Samoa	Female	Retinoblastoma	5	Full Range	1990	2021	-1.3099	-2.0957	-0.5179	Yes	-3.2331	0.001	-1.31 (-2.1 to -0.52)	Age-standardized
6475	Deaths	Samoa	Male	Retinoblastoma	5	Full Range	1990	2021	-0.847	-1.7219	0.0356	No	-1.8812	0.06	-0.85 (-1.72 to 0.04)	Age-standardized
6481	Deaths	San Marino	Both	Retinoblastoma	5	Full Range	1990	2021	-2.1689	-2.4687	-1.8683	Yes	-14.006	0	-2.17 (-2.47 to -1.87)	Age-standardized
6487	Deaths	San Marino	Female	Retinoblastoma	5	Full Range	1990	2021	-2.0944	-2.3887	-1.7993	Yes	-13.7812	0	-2.09 (-2.39 to -1.8)	Age-standardized
6493	Deaths	San Marino	Male	Retinoblastoma	2	Full Range	1990	2021	-2.5189	-2.7819	-2.2551	Yes	-18.5044	0	-2.52 (-2.78 to -2.26)	Age-standardized
6499	Deaths	Sao Tome and Principe	Both	Retinoblastoma	3	Full Range	1990	2021	-1.9635	-4.1533	0.2762	No	-1.7206	0.085	-1.96 (-4.15 to 0.28)	Age-standardized
6505	Deaths	Sao Tome and Principe	Female	Retinoblastoma	3	Full Range	1990	2021	-2.2029	-4.6172	0.2726	No	-1.7465	0.081	-2.2 (-4.62 to 0.27)	Age-standardized
6511	Deaths	Sao Tome and Principe	Male	Retinoblastoma	4	Full Range	1990	2021	-1.5894	-3.5771	0.4393	No	-1.539	0.124	-1.59 (-3.58 to 0.44)	Age-standardized
6517	Deaths	Saudi Arabia	Both	Retinoblastoma	5	Full Range	1990	2021	-4.6105	-5.0978	-4.1208	Yes	-18.0653	0	-4.61 (-5.1 to -4.12)	Age-standardized
6523	Deaths	Saudi Arabia	Female	Retinoblastoma	5	Full Range	1990	2021	-4.2256	-4.8761	-3.5705	Yes	-12.4145	0	-4.23 (-4.88 to -3.57)	Age-standardized
6529	Deaths	Saudi Arabia	Male	Retinoblastoma	5	Full Range	1990	2021	-4.8573	-5.3417	-4.3703	Yes	-19.116	0	-4.86 (-5.34 to -4.37)	Age-standardized
6535	Deaths	Senegal	Both	Retinoblastoma	4	Full Range	1990	2021	-1.7421	-3.3204	-0.138	Yes	-2.1271	0.033	-1.74 (-3.32 to -0.14)	Age-standardized
6541	Deaths	Senegal	Female	Retinoblastoma	4	Full Range	1990	2021	-1.678	-3.3672	0.0408	No	-1.9138	0.056	-1.68 (-3.37 to 0.04)	Age-standardized
6547	Deaths	Senegal	Male	Retinoblastoma	4	Full Range	1990	2021	-1.7926	-3.157	-0.4089	Yes	-2.534	0.011	-1.79 (-3.16 to -0.41)	Age-standardized
6553	Deaths	Serbia	Both	Retinoblastoma	3	Full Range	1990	2021	-5.3293	-6.7987	-3.8366	Yes	-6.8615	0	-5.33 (-6.8 to -3.84)	Age-standardized
6559	Deaths	Serbia	Female	Retinoblastoma	2	Full Range	1990	2021	-4.6553	-6.1733	-3.1128	Yes	-5.8219	0	-4.66 (-6.17 to -3.11)	Age-standardized
6565	Deaths	Serbia	Male	Retinoblastoma	2	Full Range	1990	2021	-5.5278	-6.6666	-4.3752	Yes	-9.1905	0	-5.53 (-6.67 to -4.38)	Age-standardized
6571	Deaths	Seychelles	Both	Retinoblastoma	3	Full Range	1990	2021	-1.6427	-2.1193	-1.1638	Yes	-6.6833	0	-1.64 (-2.12 to -1.16)	Age-standardized
6577	Deaths	Seychelles	Female	Retinoblastoma	2	Full Range	1990	2021	-1.1265	-1.639	-0.6113	Yes	-4.2726	0	-1.13 (-1.64 to -0.61)	Age-standardized
6583	Deaths	Seychelles	Male	Retinoblastoma	3	Full Range	1990	2021	-2.0507	-2.3448	-1.7557	Yes	-13.5044	0	-2.05 (-2.34 to -1.76)	Age-standardized
6589	Deaths	Sierra Leone	Both	Retinoblastoma	5	Full Range	1990	2021	-1.1795	-2.4309	0.088	No	-1.8247	0.068	-1.18 (-2.43 to 0.09)	Age-standardized
6595	Deaths	Sierra Leone	Female	Retinoblastoma	5	Full Range	1990	2021	-1.1958	-2.4982	0.1239	No	-1.7771	0.076	-1.2 (-2.5 to 0.12)	Age-standardized
6601	Deaths	Sierra Leone	Male	Retinoblastoma	5	Full Range	1990	2021	-1.2408	-2.4069	-0.0607	Yes	-2.0601	0.039	-1.24 (-2.41 to -0.06)	Age-standardized
6607	Deaths	Singapore	Both	Retinoblastoma	3	Full Range	1990	2021	-5.17	-6.3143	-4.0117	Yes	-8.57	0	-5.17 (-6.31 to -4.01)	Age-standardized
6613	Deaths	Singapore	Female	Retinoblastoma	3	Full Range	1990	2021	-4.1165	-6.056	-2.137	Yes	-4.0319	0	-4.12 (-6.06 to -2.14)	Age-standardized
6619	Deaths	Singapore	Male	Retinoblastoma	4	Full Range	1990	2021	-5.8809	-8.7474	-2.9244	Yes	-3.8408	0	-5.88 (-8.75 to -2.92)	Age-standardized
6625	Deaths	Slovakia	Both	Retinoblastoma	5	Full Range	1990	2021	-0.0098	-1.0949	1.0873	No	-0.0175	0.986	-0.01 (-1.09 to 1.09)	Age-standardized
6631	Deaths	Slovakia	Female	Retinoblastoma	3	Full Range	1990	2021	-0.2412	-1.1587	0.6848	No	-0.5123	0.608	-0.24 (-1.16 to 0.68)	Age-standardized
6637	Deaths	Slovakia	Male	Retinoblastoma	4	Full Range	1990	2021	0.2908	-0.8146	1.4086	No	0.5135	0.608	0.29 (-0.81 to 1.41)	Age-standardized
6643	Deaths	Slovenia	Both	Retinoblastoma	3	Full Range	1990	2021	-1.0653	-2.5077	0.3986	No	-1.4292	0.153	-1.07 (-2.51 to 0.4)	Age-standardized
6649	Deaths	Slovenia	Female	Retinoblastoma	3	Full Range	1990	2021	-0.6294	-1.9802	0.7401	No	-0.9041	0.366	-0.63 (-1.98 to 0.74)	Age-standardized
6655	Deaths	Slovenia	Male	Retinoblastoma	4	Full Range	1990	2021	-11.6013	-13.8783	-9.264	Yes	-9.2613	0	-11.6 (-13.88 to -9.26)	Age-standardized
6661	Deaths	Solomon Islands	Both	Retinoblastoma	4	Full Range	1990	2021	0.2497	-1.5707	2.1038	No	0.2667	0.79	0.25 (-1.57 to 2.1)	Age-standardized
6667	Deaths	Solomon Islands	Female	Retinoblastoma	4	Full Range	1990	2021	-1.344	-2.5418	-0.1315	Yes	-2.171	0.03	-1.34 (-2.54 to -0.13)	Age-standardized
6673	Deaths	Solomon Islands	Male	Retinoblastoma	4	Full Range	1990	2021	0.3212	-1.5249	2.2019	No	0.3384	0.735	0.32 (-1.52 to 2.2)	Age-standardized
6679	Deaths	Somalia	Both	Retinoblastoma	4	Full Range	1990	2021	-1.502	-2.3941	-0.6017	Yes	-3.26	0.001	-1.5 (-2.39 to -0.6)	Age-standardized
6685	Deaths	Somalia	Female	Retinoblastoma	4	Full Range	1990	2021	-1.5011	-2.3383	-0.6567	Yes	-3.4729	0.001	-1.5 (-2.34 to -0.66)	Age-standardized
6691	Deaths	Somalia	Male	Retinoblastoma	4	Full Range	1990	2021	-1.5014	-2.4463	-0.5473	Yes	-3.0759	0.002	-1.5 (-2.45 to -0.55)	Age-standardized
6697	Deaths	South Africa	Both	Retinoblastoma	5	Full Range	1990	2021	0.4998	0.0935	0.9078	Yes	2.412	0.016	0.5 (0.09 to 0.91)	Age-standardized
6703	Deaths	South Africa	Female	Retinoblastoma	5	Full Range	1990	2021	-0.1187	-0.8777	0.6462	No	-0.3051	0.76	-0.12 (-0.88 to 0.65)	Age-standardized
6709	Deaths	South Africa	Male	Retinoblastoma	4	Full Range	1990	2021	0.8856	0.1872	1.5888	Yes	2.4878	0.013	0.89 (0.19 to 1.59)	Age-standardized
6715	Deaths	South Sudan	Both	Retinoblastoma	5	Full Range	1990	2021	-1.4247	-2.372	-0.4681	Yes	-2.9123	0.004	-1.42 (-2.37 to -0.47)	Age-standardized
6721	Deaths	South Sudan	Female	Retinoblastoma	5	Full Range	1990	2021	-1.5114	-2.1252	-0.8936	Yes	-4.7738	0	-1.51 (-2.13 to -0.89)	Age-standardized
6727	Deaths	South Sudan	Male	Retinoblastoma	5	Full Range	1990	2021	-1.3646	-2.2873	-0.4332	Yes	-2.8653	0.004	-1.36 (-2.29 to -0.43)	Age-standardized
6733	Deaths	Spain	Both	Retinoblastoma	5	Full Range	1990	2021	-2.8237	-3.8716	-1.7643	Yes	-5.1778	0	-2.82 (-3.87 to -1.76)	Age-standardized
6739	Deaths	Spain	Female	Retinoblastoma	5	Full Range	1990	2021	-2.4959	-4.9499	0.0214	No	-1.9435	0.052	-2.5 (-4.95 to 0.02)	Age-standardized
6745	Deaths	Spain	Male	Retinoblastoma	5	Full Range	1990	2021	-2.4709	-3.8506	-1.0715	Yes	-3.442	0.001	-2.47 (-3.85 to -1.07)	Age-standardized
6751	Deaths	Sri Lanka	Both	Retinoblastoma	3	Full Range	1990	2021	-2.5043	-3.1818	-1.8222	Yes	-7.1292	0	-2.5 (-3.18 to -1.82)	Age-standardized
6757	Deaths	Sri Lanka	Female	Retinoblastoma	3	Full Range	1990	2021	-2.1848	-2.9497	-1.4139	Yes	-5.5152	0	-2.18 (-2.95 to -1.41)	Age-standardized
6763	Deaths	Sri Lanka	Male	Retinoblastoma	4	Full Range	1990	2021	-2.8008	-3.419	-2.1786	Yes	-8.7264	0	-2.8 (-3.42 to -2.18)	Age-standardized
6769	Deaths	Sudan	Both	Retinoblastoma	3	Full Range	1990	2021	-1.7923	-2.1263	-1.4572	Yes	-10.4049	0	-1.79 (-2.13 to -1.46)	Age-standardized
6775	Deaths	Sudan	Female	Retinoblastoma	4	Full Range	1990	2021	-1.8814	-2.1843	-1.5776	Yes	-12.0405	0	-1.88 (-2.18 to -1.58)	Age-standardized
6781	Deaths	Sudan	Male	Retinoblastoma	3	Full Range	1990	2021	-1.7914	-2.1212	-1.4605	Yes	-10.533	0	-1.79 (-2.12 to -1.46)	Age-standardized
6787	Deaths	Suriname	Both	Retinoblastoma	4	Full Range	1990	2021	-0.5908	-1.4168	0.2422	No	-1.3918	0.164	-0.59 (-1.42 to 0.24)	Age-standardized
6793	Deaths	Suriname	Female	Retinoblastoma	3	Full Range	1990	2021	0.9622	0.1418	1.7893	Yes	2.3004	0.021	0.96 (0.14 to 1.79)	Age-standardized
6799	Deaths	Suriname	Male	Retinoblastoma	5	Full Range	1990	2021	-2.9722	-4.2308	-1.6971	Yes	-4.5294	0	-2.97 (-4.23 to -1.7)	Age-standardized
6805	Deaths	Sweden	Both	Retinoblastoma	5	Full Range	1990	2021	-2.9671	-8.2071	2.5721	No	-1.0634	0.288	-2.97 (-8.21 to 2.57)	Age-standardized
6811	Deaths	Sweden	Female	Retinoblastoma	4	Full Range	1990	2021	-3.7248	-11.6227	4.8788	No	-0.8692	0.385	-3.72 (-11.62 to 4.88)	Age-standardized
6817	Deaths	Sweden	Male	Retinoblastoma	5	Full Range	1990	2021	-2.5912	-7.5069	2.5858	No	-0.9937	0.32	-2.59 (-7.51 to 2.59)	Age-standardized
6823	Deaths	Switzerland	Both	Retinoblastoma	5	Full Range	1990	2021	-1.2049	-2.0404	-0.3622	Yes	-2.7975	0.005	-1.2 (-2.04 to -0.36)	Age-standardized
6829	Deaths	Switzerland	Female	Retinoblastoma	5	Full Range	1990	2021	-0.4046	-2.1258	1.3469	No	-0.4558	0.649	-0.4 (-2.13 to 1.35)	Age-standardized
6835	Deaths	Switzerland	Male	Retinoblastoma	5	Full Range	1990	2021	-1.878	-3.1622	-0.5767	Yes	-2.8203	0.005	-1.88 (-3.16 to -0.58)	Age-standardized
6841	Deaths	Syrian Arab Republic	Both	Retinoblastoma	3	Full Range	1990	2021	-2.8325	-3.59	-2.0691	Yes	-7.1959	0	-2.83 (-3.59 to -2.07)	Age-standardized
6847	Deaths	Syrian Arab Republic	Female	Retinoblastoma	3	Full Range	1990	2021	-2.7786	-3.6235	-1.9264	Yes	-6.328	0	-2.78 (-3.62 to -1.93)	Age-standardized
6853	Deaths	Syrian Arab Republic	Male	Retinoblastoma	3	Full Range	1990	2021	-2.9651	-3.6332	-2.2924	Yes	-8.539	0	-2.97 (-3.63 to -2.29)	Age-standardized
6859	Deaths	Taiwan (Province of China)	Both	Retinoblastoma	5	Full Range	1990	2021	0.7515	-0.2234	1.7359	No	1.5091	0.131	0.75 (-0.22 to 1.74)	Age-standardized
6865	Deaths	Taiwan (Province of China)	Female	Retinoblastoma	4	Full Range	1990	2021	1.3042	0.041	2.5835	Yes	2.0239	0.043	1.3 (0.04 to 2.58)	Age-standardized
6871	Deaths	Taiwan (Province of China)	Male	Retinoblastoma	5	Full Range	1990	2021	0.1256	-1.0463	1.3114	No	0.209	0.834	0.13 (-1.05 to 1.31)	Age-standardized
6877	Deaths	Tajikistan	Both	Retinoblastoma	5	Full Range	1990	2021	1.1138	0.739	1.4899	Yes	5.846	0	1.11 (0.74 to 1.49)	Age-standardized
6883	Deaths	Tajikistan	Female	Retinoblastoma	3	Full Range	1990	2021	0.6598	0.3181	1.0026	Yes	3.7908	0	0.66 (0.32 to 1)	Age-standardized
6889	Deaths	Tajikistan	Male	Retinoblastoma	3	Full Range	1990	2021	1.3145	0.7781	1.8539	Yes	4.8211	0	1.31 (0.78 to 1.85)	Age-standardized
6895	Deaths	Thailand	Both	Retinoblastoma	4	Full Range	1990	2021	-4.4516	-5.0318	-3.8678	Yes	-14.6528	0	-4.45 (-5.03 to -3.87)	Age-standardized
6901	Deaths	Thailand	Female	Retinoblastoma	4	Full Range	1990	2021	-4.7222	-5.2926	-4.1483	Yes	-15.7886	0	-4.72 (-5.29 to -4.15)	Age-standardized
6907	Deaths	Thailand	Male	Retinoblastoma	5	Full Range	1990	2021	-4.0701	-4.7101	-3.4257	Yes	-12.1658	0	-4.07 (-4.71 to -3.43)	Age-standardized
6913	Deaths	Timor-Leste	Both	Retinoblastoma	3	Full Range	1990	2021	-0.5341	-0.9413	-0.1252	Yes	-2.5583	0.011	-0.53 (-0.94 to -0.13)	Age-standardized
6919	Deaths	Timor-Leste	Female	Retinoblastoma	3	Full Range	1990	2021	-0.7234	-1.0987	-0.3466	Yes	-3.7563	0	-0.72 (-1.1 to -0.35)	Age-standardized
6925	Deaths	Timor-Leste	Male	Retinoblastoma	4	Full Range	1990	2021	-0.3933	-0.6691	-0.1168	Yes	-2.786	0.005	-0.39 (-0.67 to -0.12)	Age-standardized
6931	Deaths	Togo	Both	Retinoblastoma	3	Full Range	1990	2021	-1.3567	-2.0029	-0.7063	Yes	-4.0738	0	-1.36 (-2 to -0.71)	Age-standardized
6937	Deaths	Togo	Female	Retinoblastoma	3	Full Range	1990	2021	-1.3885	-2.0075	-0.7656	Yes	-4.3518	0	-1.39 (-2.01 to -0.77)	Age-standardized
6943	Deaths	Togo	Male	Retinoblastoma	3	Full Range	1990	2021	-1.3143	-2.1166	-0.5054	Yes	-3.1764	0.001	-1.31 (-2.12 to -0.51)	Age-standardized
6949	Deaths	Tokelau	Both	Retinoblastoma	1	Full Range	1990	2021	15.4274	11.3335	19.6718	Yes	7.7869	0	15.43 (11.33 to 19.67)	Age-standardized
6955	Deaths	Tokelau	Female	Retinoblastoma	1	Full Range	1990	2021	8.5553	6.8151	10.3239	Yes	9.9558	0	8.56 (6.82 to 10.32)	Age-standardized
6961	Deaths	Tokelau	Male	Retinoblastoma	1	Full Range	1990	2021	15.7235	11.5054	20.1012	Yes	7.7084	0	15.72 (11.51 to 20.1)	Age-standardized
6967	Deaths	Tonga	Both	Retinoblastoma	4	Full Range	1990	2021	0.3782	-0.2551	1.0155	No	1.1689	0.242	0.38 (-0.26 to 1.02)	Age-standardized
6973	Deaths	Tonga	Female	Retinoblastoma	5	Full Range	1990	2021	0.0238	-0.2603	0.3086	No	0.1638	0.87	0.02 (-0.26 to 0.31)	Age-standardized
6979	Deaths	Tonga	Male	Retinoblastoma	4	Full Range	1990	2021	0.3765	-0.2583	1.0154	No	1.161	0.246	0.38 (-0.26 to 1.02)	Age-standardized
6985	Deaths	Trinidad and Tobago	Both	Retinoblastoma	3	Full Range	1990	2021	-0.3884	-1.4677	0.7026	No	-0.7002	0.484	-0.39 (-1.47 to 0.7)	Age-standardized
6991	Deaths	Trinidad and Tobago	Female	Retinoblastoma	5	Full Range	1990	2021	3.5049	0.2308	6.8859	Yes	2.1005	0.036	3.5 (0.23 to 6.89)	Age-standardized
6997	Deaths	Trinidad and Tobago	Male	Retinoblastoma	3	Full Range	1990	2021	-1.259	-2.7919	0.298	No	-1.5872	0.112	-1.26 (-2.79 to 0.3)	Age-standardized
7003	Deaths	Tunisia	Both	Retinoblastoma	2	Full Range	1990	2021	-2.895	-3.0367	-2.753	Yes	-39.4207	0	-2.9 (-3.04 to -2.75)	Age-standardized
7009	Deaths	Tunisia	Female	Retinoblastoma	3	Full Range	1990	2021	-3.0771	-3.4308	-2.722	Yes	-16.7522	0	-3.08 (-3.43 to -2.72)	Age-standardized
7015	Deaths	Tunisia	Male	Retinoblastoma	3	Full Range	1990	2021	-2.8418	-2.9949	-2.6884	Yes	-35.8138	0	-2.84 (-2.99 to -2.69)	Age-standardized
7021	Deaths	Turkey	Both	Retinoblastoma	3	Full Range	1990	2021	-2.5376	-2.9659	-2.1074	Yes	-11.4388	0	-2.54 (-2.97 to -2.11)	Age-standardized
7027	Deaths	Turkey	Female	Retinoblastoma	3	Full Range	1990	2021	-2.6203	-3.0223	-2.2167	Yes	-12.5823	0	-2.62 (-3.02 to -2.22)	Age-standardized
7033	Deaths	Turkey	Male	Retinoblastoma	5	Full Range	1990	2021	-2.3881	-2.8116	-1.9627	Yes	-10.8941	0	-2.39 (-2.81 to -1.96)	Age-standardized
7039	Deaths	Turkmenistan	Both	Retinoblastoma	3	Full Range	1990	2021	-1.2124	-1.5883	-0.8349	Yes	-6.2695	0	-1.21 (-1.59 to -0.83)	Age-standardized
7045	Deaths	Turkmenistan	Female	Retinoblastoma	1	Full Range	1990	2021	-1.6607	-1.8822	-1.4388	Yes	-14.559	0	-1.66 (-1.88 to -1.44)	Age-standardized
7051	Deaths	Turkmenistan	Male	Retinoblastoma	4	Full Range	1990	2021	-1.0031	-1.3152	-0.69	Yes	-6.258	0	-1 (-1.32 to -0.69)	Age-standardized
7057	Deaths	Tuvalu	Both	Retinoblastoma	4	Full Range	1990	2021	-1.1835	-2.1299	-0.228	Yes	-2.4248	0.015	-1.18 (-2.13 to -0.23)	Age-standardized
7063	Deaths	Tuvalu	Female	Retinoblastoma	4	Full Range	1990	2021	-2.0751	-2.7213	-1.4245	Yes	-6.2068	0	-2.08 (-2.72 to -1.42)	Age-standardized
7069	Deaths	Tuvalu	Male	Retinoblastoma	4	Full Range	1990	2021	-1.1064	-2.0647	-0.1387	Yes	-2.2393	0.025	-1.11 (-2.06 to -0.14)	Age-standardized
7075	Deaths	Uganda	Both	Retinoblastoma	5	Full Range	1990	2021	-1.3253	-2.2286	-0.4137	Yes	-2.8436	0.004	-1.33 (-2.23 to -0.41)	Age-standardized
7081	Deaths	Uganda	Female	Retinoblastoma	4	Full Range	1990	2021	-1.4118	-2.2507	-0.5656	Yes	-3.2608	0.001	-1.41 (-2.25 to -0.57)	Age-standardized
7087	Deaths	Uganda	Male	Retinoblastoma	5	Full Range	1990	2021	-1.2889	-2.2318	-0.3369	Yes	-2.6491	0.008	-1.29 (-2.23 to -0.34)	Age-standardized
7093	Deaths	Ukraine	Both	Retinoblastoma	3	Full Range	1990	2021	-0.2397	-0.8071	0.331	No	-0.8245	0.41	-0.24 (-0.81 to 0.33)	Age-standardized
7099	Deaths	Ukraine	Female	Retinoblastoma	3	Full Range	1990	2021	-0.352	-1.1911	0.4943	No	-0.8172	0.414	-0.35 (-1.19 to 0.49)	Age-standardized
7105	Deaths	Ukraine	Male	Retinoblastoma	1	Full Range	1990	2021	-0.1166	-0.3805	0.1481	No	-0.8639	0.388	-0.12 (-0.38 to 0.15)	Age-standardized
7111	Deaths	United Arab Emirates	Both	Retinoblastoma	5	Full Range	1990	2021	-1.7261	-2.3617	-1.0863	Yes	-5.2592	0	-1.73 (-2.36 to -1.09)	Age-standardized
7117	Deaths	United Arab Emirates	Female	Retinoblastoma	5	Full Range	1990	2021	-1.7522	-2.3721	-1.1283	Yes	-5.4737	0	-1.75 (-2.37 to -1.13)	Age-standardized
7123	Deaths	United Arab Emirates	Male	Retinoblastoma	3	Full Range	1990	2021	-2.2477	-2.8989	-1.5921	Yes	-6.6663	0	-2.25 (-2.9 to -1.59)	Age-standardized
7129	Deaths	United Kingdom	Both	Retinoblastoma	4	Full Range	1990	2021	1.8507	-2.8362	6.7637	No	0.7629	0.446	1.85 (-2.84 to 6.76)	Age-standardized
7135	Deaths	United Kingdom	Female	Retinoblastoma	5	Full Range	1990	2021	3.9198	-1.7989	9.9716	No	1.3314	0.183	3.92 (-1.8 to 9.97)	Age-standardized
7141	Deaths	United Kingdom	Male	Retinoblastoma	4	Full Range	1990	2021	-3.886	-7.7806	0.173	No	-1.878	0.06	-3.89 (-7.78 to 0.17)	Age-standardized
7147	Deaths	United Republic of Tanzania	Both	Retinoblastoma	4	Full Range	1990	2021	-1.1405	-1.5479	-0.7314	Yes	-5.4438	0	-1.14 (-1.55 to -0.73)	Age-standardized
7153	Deaths	United Republic of Tanzania	Female	Retinoblastoma	3	Full Range	1990	2021	-0.9052	-1.1881	-0.6216	Yes	-6.2363	0	-0.91 (-1.19 to -0.62)	Age-standardized
7159	Deaths	United Republic of Tanzania	Male	Retinoblastoma	3	Full Range	1990	2021	-1.2943	-1.6491	-0.9383	Yes	-7.0915	0	-1.29 (-1.65 to -0.94)	Age-standardized
7165	Deaths	United States Virgin Islands	Both	Retinoblastoma	3	Full Range	1990	2021	-3.4636	-4.8469	-2.0603	Yes	-4.7871	0	-3.46 (-4.85 to -2.06)	Age-standardized
7171	Deaths	United States Virgin Islands	Female	Retinoblastoma	5	Full Range	1990	2021	1.3855	-0.3888	3.1913	No	1.5275	0.127	1.39 (-0.39 to 3.19)	Age-standardized
7177	Deaths	United States Virgin Islands	Male	Retinoblastoma	3	Full Range	1990	2021	-3.5713	-4.9645	-2.1576	Yes	-4.8974	0	-3.57 (-4.96 to -2.16)	Age-standardized
7183	Deaths	United States of America	Both	Retinoblastoma	4	Full Range	1990	2021	-3.7952	-4.954	-2.6223	Yes	-6.2577	0	-3.8 (-4.95 to -2.62)	Age-standardized
7189	Deaths	United States of America	Female	Retinoblastoma	4	Full Range	1990	2021	-4.1824	-5.9784	-2.352	Yes	-4.4252	0	-4.18 (-5.98 to -2.35)	Age-standardized
7195	Deaths	United States of America	Male	Retinoblastoma	4	Full Range	1990	2021	-3.3096	-4.5782	-2.0242	Yes	-4.9948	0	-3.31 (-4.58 to -2.02)	Age-standardized
7201	Deaths	Uruguay	Both	Retinoblastoma	5	Full Range	1990	2021	-2.7326	-4.2546	-1.1864	Yes	-3.4432	0.001	-2.73 (-4.25 to -1.19)	Age-standardized
7207	Deaths	Uruguay	Female	Retinoblastoma	5	Full Range	1990	2021	-1.4895	-3.778	0.8534	No	-1.2514	0.211	-1.49 (-3.78 to 0.85)	Age-standardized
7213	Deaths	Uruguay	Male	Retinoblastoma	4	Full Range	1990	2021	-5.5036	-7.7497	-3.2029	Yes	-4.6122	0	-5.5 (-7.75 to -3.2)	Age-standardized
7219	Deaths	Uzbekistan	Both	Retinoblastoma	3	Full Range	1990	2021	0.9589	0.4472	1.4732	Yes	3.6811	0	0.96 (0.45 to 1.47)	Age-standardized
7225	Deaths	Uzbekistan	Female	Retinoblastoma	3	Full Range	1990	2021	1.3084	0.6727	1.9481	Yes	4.0474	0	1.31 (0.67 to 1.95)	Age-standardized
7231	Deaths	Uzbekistan	Male	Retinoblastoma	4	Full Range	1990	2021	0.5621	-0.1871	1.317	No	1.4691	0.142	0.56 (-0.19 to 1.32)	Age-standardized
7237	Deaths	Vanuatu	Both	Retinoblastoma	5	Full Range	1990	2021	0.6181	-4.2825	5.7695	No	0.2419	0.809	0.62 (-4.28 to 5.77)	Age-standardized
7243	Deaths	Vanuatu	Female	Retinoblastoma	5	Full Range	1990	2021	-0.6978	-3.1808	1.849	No	-0.5419	0.588	-0.7 (-3.18 to 1.85)	Age-standardized
7249	Deaths	Vanuatu	Male	Retinoblastoma	5	Full Range	1990	2021	0.6812	-4.2823	5.9021	No	0.2632	0.792	0.68 (-4.28 to 5.9)	Age-standardized
7255	Deaths	Venezuela (Bolivarian Republic of)	Both	Retinoblastoma	4	Full Range	1990	2021	-2.085	-3.1402	-1.0182	Yes	-3.811	0	-2.08 (-3.14 to -1.02)	Age-standardized
7261	Deaths	Venezuela (Bolivarian Republic of)	Female	Retinoblastoma	3	Full Range	1990	2021	-2.6231	-3.7754	-1.4571	Yes	-4.3767	0	-2.62 (-3.78 to -1.46)	Age-standardized
7267	Deaths	Venezuela (Bolivarian Republic of)	Male	Retinoblastoma	4	Full Range	1990	2021	-1.281	-2.3122	-0.2389	Yes	-2.4064	0.016	-1.28 (-2.31 to -0.24)	Age-standardized
7273	Deaths	Viet Nam	Both	Retinoblastoma	3	Full Range	1990	2021	-2.6722	-3.0724	-2.2703	Yes	-12.8817	0	-2.67 (-3.07 to -2.27)	Age-standardized
7279	Deaths	Viet Nam	Female	Retinoblastoma	5	Full Range	1990	2021	-2.6514	-3.175	-2.1249	Yes	-9.7642	0	-2.65 (-3.17 to -2.12)	Age-standardized
7285	Deaths	Viet Nam	Male	Retinoblastoma	3	Full Range	1990	2021	-2.7632	-3.0253	-2.5004	Yes	-20.3492	0	-2.76 (-3.03 to -2.5)	Age-standardized
7291	Deaths	Yemen	Both	Retinoblastoma	5	Full Range	1990	2021	-0.6114	-1.0429	-0.1779	Yes	-2.7621	0.006	-0.61 (-1.04 to -0.18)	Age-standardized
7297	Deaths	Yemen	Female	Retinoblastoma	5	Full Range	1990	2021	-0.3494	-1.2841	0.5941	No	-0.728	0.467	-0.35 (-1.28 to 0.59)	Age-standardized
7303	Deaths	Yemen	Male	Retinoblastoma	5	Full Range	1990	2021	-1.0243	-1.4753	-0.5712	Yes	-4.4185	0	-1.02 (-1.48 to -0.57)	Age-standardized
7309	Deaths	Zambia	Both	Retinoblastoma	3	Full Range	1990	2021	-1.9409	-2.4202	-1.4592	Yes	-7.8397	0	-1.94 (-2.42 to -1.46)	Age-standardized
7315	Deaths	Zambia	Female	Retinoblastoma	4	Full Range	1990	2021	-2.0181	-2.5489	-1.4844	Yes	-7.3564	0	-2.02 (-2.55 to -1.48)	Age-standardized
7321	Deaths	Zambia	Male	Retinoblastoma	3	Full Range	1990	2021	-1.9323	-2.462	-1.3997	Yes	-7.0608	0	-1.93 (-2.46 to -1.4)	Age-standardized
7327	Deaths	Zimbabwe	Both	Retinoblastoma	2	Full Range	1990	2021	1.3474	-0.0034	2.7165	No	1.955	0.051	1.35 (0 to 2.72)	Age-standardized
7333	Deaths	Zimbabwe	Female	Retinoblastoma	2	Full Range	1990	2021	1.1038	-0.3165	2.5444	No	1.5208	0.128	1.1 (-0.32 to 2.54)	Age-standardized
7339	Deaths	Zimbabwe	Male	Retinoblastoma	2	Full Range	1990	2021	1.5418	0.2545	2.8457	Yes	2.3504	0.019	1.54 (0.25 to 2.85)	Age-standardized
7345	Incidence	Afghanistan	Both	Retinoblastoma	4	Full Range	1990	2021	0.3855	-0.7299	1.5136	No	0.6749	0.5	0.39 (-0.73 to 1.51)	Age-standardized
7351	Incidence	Afghanistan	Female	Retinoblastoma	4	Full Range	1990	2021	0.6894	-0.3812	1.7715	No	1.2597	0.208	0.69 (-0.38 to 1.77)	Age-standardized
7357	Incidence	Afghanistan	Male	Retinoblastoma	4	Full Range	1990	2021	0.0503	-1.1375	1.2522	No	0.0825	0.934	0.05 (-1.14 to 1.25)	Age-standardized
7363	Incidence	Albania	Both	Retinoblastoma	5	Full Range	1990	2021	4.752	3.9093	5.6015	Yes	11.2657	0	4.75 (3.91 to 5.6)	Age-standardized
7369	Incidence	Albania	Female	Retinoblastoma	4	Full Range	1990	2021	5.2331	4.2052	6.2711	Yes	10.1849	0	5.23 (4.21 to 6.27)	Age-standardized
7375	Incidence	Albania	Male	Retinoblastoma	5	Full Range	1990	2021	4.4673	3.6106	5.331	Yes	10.4034	0	4.47 (3.61 to 5.33)	Age-standardized
7381	Incidence	Algeria	Both	Retinoblastoma	5	Full Range	1990	2021	1.0588	0.7455	1.3732	Yes	6.6468	0	1.06 (0.75 to 1.37)	Age-standardized
7387	Incidence	Algeria	Female	Retinoblastoma	5	Full Range	1990	2021	1.2594	0.819	1.7018	Yes	5.6274	0	1.26 (0.82 to 1.7)	Age-standardized
7393	Incidence	Algeria	Male	Retinoblastoma	5	Full Range	1990	2021	0.9397	0.6153	1.2652	Yes	5.6941	0	0.94 (0.62 to 1.27)	Age-standardized
7399	Incidence	American Samoa	Both	Retinoblastoma	2	Full Range	1990	2021	2.2969	1.8992	2.6962	Yes	11.4253	0	2.3 (1.9 to 2.7)	Age-standardized
7405	Incidence	American Samoa	Female	Retinoblastoma	5	Full Range	1990	2021	1.4217	-0.4958	3.3761	No	1.4496	0.147	1.42 (-0.5 to 3.38)	Age-standardized
7411	Incidence	American Samoa	Male	Retinoblastoma	2	Full Range	1990	2021	2.3784	1.9808	2.7775	Yes	11.8406	0	2.38 (1.98 to 2.78)	Age-standardized
7417	Incidence	Andorra	Both	Retinoblastoma	5	Full Range	1990	2021	-1.1447	-1.6179	-0.6692	Yes	-4.7027	0	-1.14 (-1.62 to -0.67)	Age-standardized
7423	Incidence	Andorra	Female	Retinoblastoma	5	Full Range	1990	2021	-0.4479	-0.9883	0.0955	No	-1.6162	0.106	-0.45 (-0.99 to 0.1)	Age-standardized
7429	Incidence	Andorra	Male	Retinoblastoma	5	Full Range	1990	2021	-1.8076	-2.2964	-1.3163	Yes	-7.1632	0	-1.81 (-2.3 to -1.32)	Age-standardized
7435	Incidence	Angola	Both	Retinoblastoma	4	Full Range	1990	2021	-1.3717	-1.6912	-1.0511	Yes	-8.3417	0	-1.37 (-1.69 to -1.05)	Age-standardized
7441	Incidence	Angola	Female	Retinoblastoma	5	Full Range	1990	2021	-1.5856	-2.032	-1.1371	Yes	-6.8903	0	-1.59 (-2.03 to -1.14)	Age-standardized
7447	Incidence	Angola	Male	Retinoblastoma	3	Full Range	1990	2021	-1.1175	-1.3767	-0.8575	Yes	-8.3889	0	-1.12 (-1.38 to -0.86)	Age-standardized
7453	Incidence	Antigua and Barbuda	Both	Retinoblastoma	5	Full Range	1990	2021	-7.7029	-11.2737	-3.9884	Yes	-3.9818	0	-7.7 (-11.27 to -3.99)	Age-standardized
7459	Incidence	Antigua and Barbuda	Female	Retinoblastoma	5	Full Range	1990	2021	-1.2149	-7.2234	5.1827	No	-0.3818	0.703	-1.21 (-7.22 to 5.18)	Age-standardized
7465	Incidence	Antigua and Barbuda	Male	Retinoblastoma	4	Full Range	1990	2021	-8.4831	-11.7531	-5.092	Yes	-4.7752	0	-8.48 (-11.75 to -5.09)	Age-standardized
7471	Incidence	Argentina	Both	Retinoblastoma	4	Full Range	1990	2021	-2.4482	-3.4616	-1.4241	Yes	-4.652	0	-2.45 (-3.46 to -1.42)	Age-standardized
7477	Incidence	Argentina	Female	Retinoblastoma	4	Full Range	1990	2021	-3.1956	-5.7292	-0.594	Yes	-2.4002	0.016	-3.2 (-5.73 to -0.59)	Age-standardized
7483	Incidence	Argentina	Male	Retinoblastoma	3	Full Range	1990	2021	-1.984	-3.5527	-0.3898	Yes	-2.4344	0.015	-1.98 (-3.55 to -0.39)	Age-standardized
7489	Incidence	Armenia	Both	Retinoblastoma	4	Full Range	1990	2021	13.0463	12.323	13.7743	Yes	37.4414	0	13.05 (12.32 to 13.77)	Age-standardized
7495	Incidence	Armenia	Female	Retinoblastoma	4	Full Range	1990	2021	9.861	8.7886	10.9441	Yes	18.7895	0	9.86 (8.79 to 10.94)	Age-standardized
7501	Incidence	Armenia	Male	Retinoblastoma	4	Full Range	1990	2021	13.0721	12.3394	13.8097	Yes	37.0364	0	13.07 (12.34 to 13.81)	Age-standardized
7507	Incidence	Australia	Both	Retinoblastoma	4	Full Range	1990	2021	-3.4747	-5.947	-0.9373	Yes	-2.6713	0.008	-3.47 (-5.95 to -0.94)	Age-standardized
7513	Incidence	Australia	Female	Retinoblastoma	3	Full Range	1990	2021	-3.6244	-7.6425	0.5684	No	-1.6991	0.089	-3.62 (-7.64 to 0.57)	Age-standardized
7519	Incidence	Australia	Male	Retinoblastoma	3	Full Range	1990	2021	-4.1699	-7.5037	-0.7159	Yes	-2.3576	0.018	-4.17 (-7.5 to -0.72)	Age-standardized
7525	Incidence	Austria	Both	Retinoblastoma	5	Full Range	1990	2021	-0.3086	-1.7656	1.1699	No	-0.4115	0.681	-0.31 (-1.77 to 1.17)	Age-standardized
7531	Incidence	Austria	Female	Retinoblastoma	5	Full Range	1990	2021	0.8254	-2.1939	3.9378	No	0.5299	0.596	0.83 (-2.19 to 3.94)	Age-standardized
7537	Incidence	Austria	Male	Retinoblastoma	5	Full Range	1990	2021	-0.7522	-3.6031	2.183	No	-0.5078	0.612	-0.75 (-3.6 to 2.18)	Age-standardized
7543	Incidence	Azerbaijan	Both	Retinoblastoma	5	Full Range	1990	2021	2.4331	2.2276	2.6391	Yes	23.4585	0	2.43 (2.23 to 2.64)	Age-standardized
7549	Incidence	Azerbaijan	Female	Retinoblastoma	5	Full Range	1990	2021	0.717	0.4954	0.939	Yes	6.3591	0	0.72 (0.5 to 0.94)	Age-standardized
7555	Incidence	Azerbaijan	Male	Retinoblastoma	5	Full Range	1990	2021	2.3725	2.1619	2.5835	Yes	22.3204	0	2.37 (2.16 to 2.58)	Age-standardized
7561	Incidence	Bahamas	Both	Retinoblastoma	4	Full Range	1990	2021	-0.7476	-3.6449	2.2367	No	-0.4965	0.62	-0.75 (-3.64 to 2.24)	Age-standardized
7567	Incidence	Bahamas	Female	Retinoblastoma	3	Full Range	1990	2021	2.4124	-0.8765	5.8103	No	1.4314	0.152	2.41 (-0.88 to 5.81)	Age-standardized
7573	Incidence	Bahamas	Male	Retinoblastoma	4	Full Range	1990	2021	-6.0239	-8.2706	-3.7222	Yes	-5.0325	0	-6.02 (-8.27 to -3.72)	Age-standardized
7579	Incidence	Bahrain	Both	Retinoblastoma	4	Full Range	1990	2021	5.0821	3.4579	6.7317	Yes	6.2374	0	5.08 (3.46 to 6.73)	Age-standardized
7585	Incidence	Bahrain	Female	Retinoblastoma	5	Full Range	1990	2021	5.7569	4.1282	7.411	Yes	7.0685	0	5.76 (4.13 to 7.41)	Age-standardized
7591	Incidence	Bahrain	Male	Retinoblastoma	4	Full Range	1990	2021	-1.6828	-2.7626	-0.5909	Yes	-3.0117	0.003	-1.68 (-2.76 to -0.59)	Age-standardized
7597	Incidence	Bangladesh	Both	Retinoblastoma	3	Full Range	1990	2021	0.7545	0.4344	1.0756	Yes	4.6304	0	0.75 (0.43 to 1.08)	Age-standardized
7603	Incidence	Bangladesh	Female	Retinoblastoma	5	Full Range	1990	2021	1.139	0.8421	1.4368	Yes	7.5495	0	1.14 (0.84 to 1.44)	Age-standardized
7609	Incidence	Bangladesh	Male	Retinoblastoma	5	Full Range	1990	2021	0.5423	0.1448	0.9414	Yes	2.6761	0.007	0.54 (0.14 to 0.94)	Age-standardized
7615	Incidence	Barbados	Both	Retinoblastoma	5	Full Range	1990	2021	2.9862	1.7783	4.2085	Yes	4.8883	0	2.99 (1.78 to 4.21)	Age-standardized
7621	Incidence	Barbados	Female	Retinoblastoma	5	Full Range	1990	2021	3.0275	1.8147	4.2548	Yes	4.9366	0	3.03 (1.81 to 4.25)	Age-standardized
7627	Incidence	Barbados	Male	Retinoblastoma	3	Full Range	1990	2021	1.7572	-0.5645	4.1331	No	1.4792	0.139	1.76 (-0.56 to 4.13)	Age-standardized
7633	Incidence	Belarus	Both	Retinoblastoma	5	Full Range	1990	2021	3.385	1.4071	5.4014	Yes	3.3778	0.001	3.38 (1.41 to 5.4)	Age-standardized
7639	Incidence	Belarus	Female	Retinoblastoma	5	Full Range	1990	2021	-8.9913	-9.941	-8.0315	Yes	-17.6021	0	-8.99 (-9.94 to -8.03)	Age-standardized
7645	Incidence	Belarus	Male	Retinoblastoma	5	Full Range	1990	2021	5.3917	3.7593	7.0499	Yes	6.5932	0	5.39 (3.76 to 7.05)	Age-standardized
7651	Incidence	Belgium	Both	Retinoblastoma	4	Full Range	1990	2021	0.7004	-0.78	2.203	No	0.9237	0.356	0.7 (-0.78 to 2.2)	Age-standardized
7657	Incidence	Belgium	Female	Retinoblastoma	5	Full Range	1990	2021	-0.2624	-3.3914	2.9679	No	-0.1616	0.872	-0.26 (-3.39 to 2.97)	Age-standardized
7663	Incidence	Belgium	Male	Retinoblastoma	5	Full Range	1990	2021	2.3718	0.5839	4.1914	Yes	2.6076	0.009	2.37 (0.58 to 4.19)	Age-standardized
7669	Incidence	Belize	Both	Retinoblastoma	5	Full Range	1990	2021	-5.7762	-8.2727	-3.2118	Yes	-4.3428	0	-5.78 (-8.27 to -3.21)	Age-standardized
7675	Incidence	Belize	Female	Retinoblastoma	5	Full Range	1990	2021	-0.6632	-5.7106	4.6545	No	-0.2501	0.803	-0.66 (-5.71 to 4.65)	Age-standardized
7681	Incidence	Belize	Male	Retinoblastoma	4	Full Range	1990	2021	-8.4261	-10.7119	-6.0818	Yes	-6.825	0	-8.43 (-10.71 to -6.08)	Age-standardized
7687	Incidence	Benin	Both	Retinoblastoma	3	Full Range	1990	2021	-0.8704	-1.4563	-0.2811	Yes	-2.8907	0.004	-0.87 (-1.46 to -0.28)	Age-standardized
7693	Incidence	Benin	Female	Retinoblastoma	3	Full Range	1990	2021	-0.9023	-1.4324	-0.3694	Yes	-3.3123	0.001	-0.9 (-1.43 to -0.37)	Age-standardized
7699	Incidence	Benin	Male	Retinoblastoma	5	Full Range	1990	2021	-0.7364	-1.2924	-0.1773	Yes	-2.5793	0.01	-0.74 (-1.29 to -0.18)	Age-standardized
7705	Incidence	Bermuda	Both	Retinoblastoma	4	Full Range	1990	2021	5.6066	2.2701	9.0521	Yes	3.3303	0.001	5.61 (2.27 to 9.05)	Age-standardized
7711	Incidence	Bermuda	Female	Retinoblastoma	4	Full Range	1990	2021	5.6927	2.1949	9.3103	Yes	3.2244	0.001	5.69 (2.19 to 9.31)	Age-standardized
7717	Incidence	Bermuda	Male	Retinoblastoma	3	Full Range	1990	2021	4.4515	3.1965	5.7218	Yes	7.0616	0	4.45 (3.2 to 5.72)	Age-standardized
7723	Incidence	Bhutan	Both	Retinoblastoma	2	Full Range	1990	2021	2.2041	1.4905	2.9228	Yes	6.0985	0	2.2 (1.49 to 2.92)	Age-standardized
7729	Incidence	Bhutan	Female	Retinoblastoma	2	Full Range	1990	2021	2.5096	1.6855	3.3403	Yes	6.0188	0	2.51 (1.69 to 3.34)	Age-standardized
7735	Incidence	Bhutan	Male	Retinoblastoma	2	Full Range	1990	2021	1.9997	1.2283	2.777	Yes	5.1118	0	2 (1.23 to 2.78)	Age-standardized
7741	Incidence	Bolivia (Plurinational State of)	Both	Retinoblastoma	4	Full Range	1990	2021	0.5182	0.4247	0.6118	Yes	10.8833	0	0.52 (0.42 to 0.61)	Age-standardized
7747	Incidence	Bolivia (Plurinational State of)	Female	Retinoblastoma	5	Full Range	1990	2021	0.5002	0.3674	0.6332	Yes	7.3971	0	0.5 (0.37 to 0.63)	Age-standardized
7753	Incidence	Bolivia (Plurinational State of)	Male	Retinoblastoma	4	Full Range	1990	2021	0.5473	0.4482	0.6465	Yes	10.8482	0	0.55 (0.45 to 0.65)	Age-standardized
7759	Incidence	Bosnia and Herzegovina	Both	Retinoblastoma	3	Full Range	1990	2021	0.0503	-1.0453	1.158	No	0.0895	0.929	0.05 (-1.05 to 1.16)	Age-standardized
7765	Incidence	Bosnia and Herzegovina	Female	Retinoblastoma	2	Full Range	1990	2021	1.2267	-0.1219	2.5935	No	1.7817	0.075	1.23 (-0.12 to 2.59)	Age-standardized
7771	Incidence	Bosnia and Herzegovina	Male	Retinoblastoma	5	Full Range	1990	2021	-0.2987	-1.4702	0.8868	No	-0.496	0.62	-0.3 (-1.47 to 0.89)	Age-standardized
7777	Incidence	Botswana	Both	Retinoblastoma	5	Full Range	1990	2021	1.8407	1.2257	2.4594	Yes	5.9019	0	1.84 (1.23 to 2.46)	Age-standardized
7783	Incidence	Botswana	Female	Retinoblastoma	5	Full Range	1990	2021	2.0085	1.3893	2.6315	Yes	6.4014	0	2.01 (1.39 to 2.63)	Age-standardized
7789	Incidence	Botswana	Male	Retinoblastoma	5	Full Range	1990	2021	1.7027	1.0815	2.3277	Yes	5.401	0	1.7 (1.08 to 2.33)	Age-standardized
7795	Incidence	Brazil	Both	Retinoblastoma	2	Full Range	1990	2021	-0.7296	-1.2354	-0.2211	Yes	-2.8091	0.005	-0.73 (-1.24 to -0.22)	Age-standardized
7801	Incidence	Brazil	Female	Retinoblastoma	4	Full Range	1990	2021	-1.7682	-2.7046	-0.8229	Yes	-3.6509	0	-1.77 (-2.7 to -0.82)	Age-standardized
7807	Incidence	Brazil	Male	Retinoblastoma	5	Full Range	1990	2021	0.0463	-0.66	0.7577	No	0.1281	0.898	0.05 (-0.66 to 0.76)	Age-standardized
7813	Incidence	Brunei Darussalam	Both	Retinoblastoma	2	Full Range	1990	2021	0.7233	0.6711	0.7755	Yes	27.2502	0	0.72 (0.67 to 0.78)	Age-standardized
7819	Incidence	Brunei Darussalam	Female	Retinoblastoma	5	Full Range	1990	2021	0.7167	0.6099	0.8236	Yes	13.1977	0	0.72 (0.61 to 0.82)	Age-standardized
7825	Incidence	Brunei Darussalam	Male	Retinoblastoma	5	Full Range	1990	2021	-1.9247	-2.463	-1.3833	Yes	-6.9202	0	-1.92 (-2.46 to -1.38)	Age-standardized
7831	Incidence	Bulgaria	Both	Retinoblastoma	1	Full Range	1990	2021	-0.2851	-1.0247	0.4602	No	-0.7514	0.452	-0.29 (-1.02 to 0.46)	Age-standardized
7837	Incidence	Bulgaria	Female	Retinoblastoma	1	Full Range	1990	2021	0.0962	-0.6259	0.8234	No	0.2602	0.795	0.1 (-0.63 to 0.82)	Age-standardized
7843	Incidence	Bulgaria	Male	Retinoblastoma	4	Full Range	1990	2021	1.5302	-1.5577	4.7149	No	0.9637	0.335	1.53 (-1.56 to 4.71)	Age-standardized
7849	Incidence	Burkina Faso	Both	Retinoblastoma	4	Full Range	1990	2021	-1.1173	-1.4227	-0.8111	Yes	-7.1209	0	-1.12 (-1.42 to -0.81)	Age-standardized
7855	Incidence	Burkina Faso	Female	Retinoblastoma	4	Full Range	1990	2021	-1.0624	-1.3852	-0.7385	Yes	-6.4055	0	-1.06 (-1.39 to -0.74)	Age-standardized
7861	Incidence	Burkina Faso	Male	Retinoblastoma	2	Full Range	1990	2021	-1.205	-1.4205	-0.9889	Yes	-10.8784	0	-1.21 (-1.42 to -0.99)	Age-standardized
7867	Incidence	Burundi	Both	Retinoblastoma	2	Full Range	1990	2021	-2.107	-2.4799	-1.7328	Yes	-10.9383	0	-2.11 (-2.48 to -1.73)	Age-standardized
7873	Incidence	Burundi	Female	Retinoblastoma	4	Full Range	1990	2021	-2.1705	-2.7218	-1.6162	Yes	-7.6112	0	-2.17 (-2.72 to -1.62)	Age-standardized
7879	Incidence	Burundi	Male	Retinoblastoma	2	Full Range	1990	2021	-1.8902	-2.2558	-1.5233	Yes	-10.019	0	-1.89 (-2.26 to -1.52)	Age-standardized
7885	Incidence	Cabo Verde	Both	Retinoblastoma	3	Full Range	1990	2021	3.0515	2.3963	3.7109	Yes	9.2364	0	3.05 (2.4 to 3.71)	Age-standardized
7891	Incidence	Cabo Verde	Female	Retinoblastoma	2	Full Range	1990	2021	3.4394	2.8726	4.0093	Yes	12.0627	0	3.44 (2.87 to 4.01)	Age-standardized
7897	Incidence	Cabo Verde	Male	Retinoblastoma	4	Full Range	1990	2021	2.881	2.058	3.7107	Yes	6.9312	0	2.88 (2.06 to 3.71)	Age-standardized
7903	Incidence	Cambodia	Both	Retinoblastoma	3	Full Range	1990	2021	0.5819	0.3635	0.8009	Yes	5.2305	0	0.58 (0.36 to 0.8)	Age-standardized
7909	Incidence	Cambodia	Female	Retinoblastoma	4	Full Range	1990	2021	0.341	-0.0363	0.7196	No	1.7712	0.077	0.34 (-0.04 to 0.72)	Age-standardized
7915	Incidence	Cambodia	Male	Retinoblastoma	3	Full Range	1990	2021	0.7122	0.5146	0.9103	Yes	7.0816	0	0.71 (0.51 to 0.91)	Age-standardized
7921	Incidence	Cameroon	Both	Retinoblastoma	2	Full Range	1990	2021	-0.5837	-1.0454	-0.1198	Yes	-2.4646	0.014	-0.58 (-1.05 to -0.12)	Age-standardized
7927	Incidence	Cameroon	Female	Retinoblastoma	2	Full Range	1990	2021	-0.5967	-1.0043	-0.1873	Yes	-2.8543	0.004	-0.6 (-1 to -0.19)	Age-standardized
7933	Incidence	Cameroon	Male	Retinoblastoma	2	Full Range	1990	2021	-0.5877	-0.9838	-0.19	Yes	-2.8934	0.004	-0.59 (-0.98 to -0.19)	Age-standardized
7939	Incidence	Canada	Both	Retinoblastoma	4	Full Range	1990	2021	-1.7047	-3.2256	-0.1598	Yes	-2.161	0.031	-1.7 (-3.23 to -0.16)	Age-standardized
7945	Incidence	Canada	Female	Retinoblastoma	4	Full Range	1990	2021	-2.491	-4.865	-0.0578	Yes	-2.0059	0.045	-2.49 (-4.86 to -0.06)	Age-standardized
7951	Incidence	Canada	Male	Retinoblastoma	5	Full Range	1990	2021	-0.9373	-2.3665	0.5127	No	-1.2702	0.204	-0.94 (-2.37 to 0.51)	Age-standardized
7957	Incidence	Central African Republic	Both	Retinoblastoma	3	Full Range	1990	2021	-0.2181	-0.5956	0.1608	No	-1.1293	0.259	-0.22 (-0.6 to 0.16)	Age-standardized
7963	Incidence	Central African Republic	Female	Retinoblastoma	3	Full Range	1990	2021	-0.4392	-0.6977	-0.18	Yes	-3.3179	0.001	-0.44 (-0.7 to -0.18)	Age-standardized
7969	Incidence	Central African Republic	Male	Retinoblastoma	3	Full Range	1990	2021	-0.0242	-0.4346	0.3878	No	-0.1155	0.908	-0.02 (-0.43 to 0.39)	Age-standardized
7975	Incidence	Chad	Both	Retinoblastoma	4	Full Range	1990	2021	-0.5647	-0.8443	-0.2843	Yes	-3.9415	0	-0.56 (-0.84 to -0.28)	Age-standardized
7981	Incidence	Chad	Female	Retinoblastoma	3	Full Range	1990	2021	-0.4913	-0.744	-0.2378	Yes	-3.795	0	-0.49 (-0.74 to -0.24)	Age-standardized
7987	Incidence	Chad	Male	Retinoblastoma	3	Full Range	1990	2021	-0.6502	-0.919	-0.3807	Yes	-4.7195	0	-0.65 (-0.92 to -0.38)	Age-standardized
7993	Incidence	Chile	Both	Retinoblastoma	4	Full Range	1990	2021	1.3863	-0.2005	2.9984	No	1.7106	0.087	1.39 (-0.2 to 3)	Age-standardized
7999	Incidence	Chile	Female	Retinoblastoma	5	Full Range	1990	2021	-1.5694	-5.9587	3.0248	No	-0.6796	0.497	-1.57 (-5.96 to 3.02)	Age-standardized
8005	Incidence	Chile	Male	Retinoblastoma	5	Full Range	1990	2021	4.456	0.9043	8.1328	Yes	2.47	0.014	4.46 (0.9 to 8.13)	Age-standardized
8011	Incidence	China	Both	Retinoblastoma	3	Full Range	1990	2021	3.084	2.4821	3.6894	Yes	10.1658	0	3.08 (2.48 to 3.69)	Age-standardized
8017	Incidence	China	Female	Retinoblastoma	3	Full Range	1990	2021	2.7876	2.4757	3.1004	Yes	17.7345	0	2.79 (2.48 to 3.1)	Age-standardized
8023	Incidence	China	Male	Retinoblastoma	3	Full Range	1990	2021	3.5172	2.5893	4.4535	Yes	7.5242	0	3.52 (2.59 to 4.45)	Age-standardized
8029	Incidence	Colombia	Both	Retinoblastoma	4	Full Range	1990	2021	1.9849	1.2213	2.7542	Yes	5.1258	0	1.98 (1.22 to 2.75)	Age-standardized
8035	Incidence	Colombia	Female	Retinoblastoma	5	Full Range	1990	2021	1.528	0.5487	2.5168	Yes	3.0666	0.002	1.53 (0.55 to 2.52)	Age-standardized
8041	Incidence	Colombia	Male	Retinoblastoma	5	Full Range	1990	2021	2.316	1.356	3.2851	Yes	4.7604	0	2.32 (1.36 to 3.29)	Age-standardized
8047	Incidence	Comoros	Both	Retinoblastoma	3	Full Range	1990	2021	-0.1511	-1.3395	1.0515	No	-0.2476	0.804	-0.15 (-1.34 to 1.05)	Age-standardized
8053	Incidence	Comoros	Female	Retinoblastoma	3	Full Range	1990	2021	0.3014	-0.9849	1.6045	No	0.457	0.648	0.3 (-0.98 to 1.6)	Age-standardized
8059	Incidence	Comoros	Male	Retinoblastoma	4	Full Range	1990	2021	-0.4157	-1.535	0.7163	No	-0.7223	0.47	-0.42 (-1.53 to 0.72)	Age-standardized
8065	Incidence	Congo	Both	Retinoblastoma	3	Full Range	1990	2021	-0.9464	-1.3076	-0.5839	Yes	-5.1021	0	-0.95 (-1.31 to -0.58)	Age-standardized
8071	Incidence	Congo	Female	Retinoblastoma	5	Full Range	1990	2021	-1.3603	-2.0387	-0.6772	Yes	-3.8899	0	-1.36 (-2.04 to -0.68)	Age-standardized
8077	Incidence	Congo	Male	Retinoblastoma	2	Full Range	1990	2021	-0.589	-0.8992	-0.2779	Yes	-3.7051	0	-0.59 (-0.9 to -0.28)	Age-standardized
8083	Incidence	Cook Islands	Both	Retinoblastoma	2	Full Range	1990	2021	9.3657	8.1945	10.5496	Yes	16.2972	0	9.37 (8.19 to 10.55)	Age-standardized
8089	Incidence	Cook Islands	Female	Retinoblastoma	1	Full Range	1990	2021	7.0342	4.7653	9.3522	Yes	6.2185	0	7.03 (4.77 to 9.35)	Age-standardized
8095	Incidence	Cook Islands	Male	Retinoblastoma	2	Full Range	1990	2021	9.4699	8.2986	10.6539	Yes	16.485	0	9.47 (8.3 to 10.65)	Age-standardized
8101	Incidence	Costa Rica	Both	Retinoblastoma	2	Full Range	1990	2021	-1.2609	-1.7372	-0.7823	Yes	-5.1431	0	-1.26 (-1.74 to -0.78)	Age-standardized
8107	Incidence	Costa Rica	Female	Retinoblastoma	4	Full Range	1990	2021	-0.4545	-1.5345	0.6373	No	-0.8185	0.413	-0.45 (-1.53 to 0.64)	Age-standardized
8113	Incidence	Costa Rica	Male	Retinoblastoma	3	Full Range	1990	2021	-2.416	-3.5444	-1.2743	Yes	-4.121	0	-2.42 (-3.54 to -1.27)	Age-standardized
8119	Incidence	Coted'Ivoire	Both	Retinoblastoma	5	Full Range	1990	2021	-0.0678	-0.5386	0.4053	No	-0.2814	0.778	-0.07 (-0.54 to 0.41)	Age-standardized
8125	Incidence	Coted'Ivoire	Female	Retinoblastoma	5	Full Range	1990	2021	-0.1135	-0.5698	0.3449	No	-0.4861	0.627	-0.11 (-0.57 to 0.34)	Age-standardized
8131	Incidence	Coted'Ivoire	Male	Retinoblastoma	5	Full Range	1990	2021	0.1679	-0.3058	0.6438	No	0.6936	0.488	0.17 (-0.31 to 0.64)	Age-standardized
8137	Incidence	Croatia	Both	Retinoblastoma	4	Full Range	1990	2021	1.3681	-3.8422	6.8607	No	0.5047	0.614	1.37 (-3.84 to 6.86)	Age-standardized
8143	Incidence	Croatia	Female	Retinoblastoma	2	Full Range	1990	2021	1.7672	-0.9728	4.5829	No	1.258	0.208	1.77 (-0.97 to 4.58)	Age-standardized
8149	Incidence	Croatia	Male	Retinoblastoma	4	Full Range	1990	2021	1.448	-3.1656	6.2815	No	0.6054	0.545	1.45 (-3.17 to 6.28)	Age-standardized
8155	Incidence	Cuba	Both	Retinoblastoma	5	Full Range	1990	2021	-9.1606	-12.9604	-5.195	Yes	-4.407	0	-9.16 (-12.96 to -5.2)	Age-standardized
8161	Incidence	Cuba	Female	Retinoblastoma	3	Full Range	1990	2021	-8.1747	-11.9706	-4.2152	Yes	-3.9594	0	-8.17 (-11.97 to -4.22)	Age-standardized
8167	Incidence	Cuba	Male	Retinoblastoma	4	Full Range	1990	2021	-9.3502	-11.7466	-6.8888	Yes	-7.1817	0	-9.35 (-11.75 to -6.89)	Age-standardized
8173	Incidence	Cyprus	Both	Retinoblastoma	3	Full Range	1990	2021	5.5023	4.8543	6.1544	Yes	17.0376	0	5.5 (4.85 to 6.15)	Age-standardized
8179	Incidence	Cyprus	Female	Retinoblastoma	5	Full Range	1990	2021	6.7139	6.0424	7.3897	Yes	20.176	0	6.71 (6.04 to 7.39)	Age-standardized
8185	Incidence	Cyprus	Male	Retinoblastoma	2	Full Range	1990	2021	5.0857	4.3702	5.8061	Yes	14.2312	0	5.09 (4.37 to 5.81)	Age-standardized
8191	Incidence	Czechia	Both	Retinoblastoma	4	Full Range	1990	2021	2.0402	-1.2147	5.4023	No	1.2211	0.222	2.04 (-1.21 to 5.4)	Age-standardized
8197	Incidence	Czechia	Female	Retinoblastoma	3	Full Range	1990	2021	4.2185	2.4239	6.0446	Yes	4.6624	0	4.22 (2.42 to 6.04)	Age-standardized
8203	Incidence	Czechia	Male	Retinoblastoma	2	Full Range	1990	2021	-0.6298	-3.0605	1.8619	No	-0.5	0.617	-0.63 (-3.06 to 1.86)	Age-standardized
8209	Incidence	Democratic People's Republic of Korea	Both	Retinoblastoma	5	Full Range	1990	2021	2.39	2.176	2.6044	Yes	22.1277	0	2.39 (2.18 to 2.6)	Age-standardized
8215	Incidence	Democratic People's Republic of Korea	Female	Retinoblastoma	5	Full Range	1990	2021	2.3317	2.0964	2.5674	Yes	19.6296	0	2.33 (2.1 to 2.57)	Age-standardized
8221	Incidence	Democratic People's Republic of Korea	Male	Retinoblastoma	5	Full Range	1990	2021	2.4463	2.2636	2.6293	Yes	26.5422	0	2.45 (2.26 to 2.63)	Age-standardized
8227	Incidence	Democratic Republic of the Congo	Both	Retinoblastoma	5	Full Range	1990	2021	-1.4749	-1.7073	-1.2419	Yes	-12.3316	0	-1.47 (-1.71 to -1.24)	Age-standardized
8233	Incidence	Democratic Republic of the Congo	Female	Retinoblastoma	5	Full Range	1990	2021	-1.9925	-2.2311	-1.7533	Yes	-16.185	0	-1.99 (-2.23 to -1.75)	Age-standardized
8239	Incidence	Democratic Republic of the Congo	Male	Retinoblastoma	4	Full Range	1990	2021	-1.0355	-1.2489	-0.8217	Yes	-9.4529	0	-1.04 (-1.25 to -0.82)	Age-standardized
8245	Incidence	Denmark	Both	Retinoblastoma	5	Full Range	1990	2021	0.1285	-0.6629	0.9262	No	0.3171	0.751	0.13 (-0.66 to 0.93)	Age-standardized
8251	Incidence	Denmark	Female	Retinoblastoma	4	Full Range	1990	2021	-1.0619	-3.7304	1.6805	No	-0.7653	0.444	-1.06 (-3.73 to 1.68)	Age-standardized
8257	Incidence	Denmark	Male	Retinoblastoma	5	Full Range	1990	2021	0.9151	-0.1034	1.9441	No	1.7601	0.078	0.92 (-0.1 to 1.94)	Age-standardized
8263	Incidence	Djibouti	Both	Retinoblastoma	5	Full Range	1990	2021	-0.414	-1.2491	0.4281	No	-0.9657	0.334	-0.41 (-1.25 to 0.43)	Age-standardized
8269	Incidence	Djibouti	Female	Retinoblastoma	5	Full Range	1990	2021	-0.1767	-1.0641	0.7186	No	-0.3883	0.698	-0.18 (-1.06 to 0.72)	Age-standardized
8275	Incidence	Djibouti	Male	Retinoblastoma	4	Full Range	1990	2021	-0.6794	-1.7837	0.4373	No	-1.195	0.232	-0.68 (-1.78 to 0.44)	Age-standardized
8281	Incidence	Dominica	Both	Retinoblastoma	4	Full Range	1990	2021	1.8743	0.703	3.0592	Yes	3.1474	0.002	1.87 (0.7 to 3.06)	Age-standardized
8287	Incidence	Dominica	Female	Retinoblastoma	3	Full Range	1990	2021	2.662	1.6516	3.6825	Yes	5.2058	0	2.66 (1.65 to 3.68)	Age-standardized
8293	Incidence	Dominica	Male	Retinoblastoma	5	Full Range	1990	2021	0.9843	-0.6308	2.6257	No	1.1907	0.234	0.98 (-0.63 to 2.63)	Age-standardized
8299	Incidence	Dominican Republic	Both	Retinoblastoma	4	Full Range	1990	2021	0.0166	-1.9584	2.0314	No	0.0163	0.987	0.02 (-1.96 to 2.03)	Age-standardized
8305	Incidence	Dominican Republic	Female	Retinoblastoma	5	Full Range	1990	2021	1.2144	-1.0333	3.5132	No	1.0535	0.292	1.21 (-1.03 to 3.51)	Age-standardized
8311	Incidence	Dominican Republic	Male	Retinoblastoma	4	Full Range	1990	2021	-2.3674	-3.7513	-0.9637	Yes	-3.2895	0.001	-2.37 (-3.75 to -0.96)	Age-standardized
8317	Incidence	Ecuador	Both	Retinoblastoma	4	Full Range	1990	2021	3.471	2.4753	4.4764	Yes	6.9161	0	3.47 (2.48 to 4.48)	Age-standardized
8323	Incidence	Ecuador	Female	Retinoblastoma	4	Full Range	1990	2021	3.2491	1.7651	4.7547	Yes	4.3287	0	3.25 (1.77 to 4.75)	Age-standardized
8329	Incidence	Ecuador	Male	Retinoblastoma	5	Full Range	1990	2021	3.8971	2.1149	5.7105	Yes	4.3306	0	3.9 (2.11 to 5.71)	Age-standardized
8335	Incidence	Egypt	Both	Retinoblastoma	5	Full Range	1990	2021	1.6919	1.2338	2.1521	Yes	7.2834	0	1.69 (1.23 to 2.15)	Age-standardized
8341	Incidence	Egypt	Female	Retinoblastoma	4	Full Range	1990	2021	1.5088	1.1994	1.819	Yes	9.6168	0	1.51 (1.2 to 1.82)	Age-standardized
8347	Incidence	Egypt	Male	Retinoblastoma	4	Full Range	1990	2021	2.0747	1.6077	2.5439	Yes	8.7765	0	2.07 (1.61 to 2.54)	Age-standardized
8353	Incidence	El Salvador	Both	Retinoblastoma	3	Full Range	1990	2021	1.8073	1.4946	2.1209	Yes	11.4122	0	1.81 (1.49 to 2.12)	Age-standardized
8359	Incidence	El Salvador	Female	Retinoblastoma	5	Full Range	1990	2021	1.4905	0.9349	2.0491	Yes	5.2824	0	1.49 (0.93 to 2.05)	Age-standardized
8365	Incidence	El Salvador	Male	Retinoblastoma	5	Full Range	1990	2021	1.8556	1.5871	2.1249	Yes	13.6484	0	1.86 (1.59 to 2.12)	Age-standardized
8371	Incidence	Equatorial Guinea	Both	Retinoblastoma	5	Full Range	1990	2021	-1.0265	-1.8867	-0.1588	Yes	-2.3168	0.021	-1.03 (-1.89 to -0.16)	Age-standardized
8377	Incidence	Equatorial Guinea	Female	Retinoblastoma	5	Full Range	1990	2021	-1.4659	-2.3587	-0.5649	Yes	-3.1799	0.001	-1.47 (-2.36 to -0.56)	Age-standardized
8383	Incidence	Equatorial Guinea	Male	Retinoblastoma	5	Full Range	1990	2021	-0.6743	-1.5183	0.177	No	-1.5539	0.12	-0.67 (-1.52 to 0.18)	Age-standardized
8389	Incidence	Eritrea	Both	Retinoblastoma	4	Full Range	1990	2021	-0.2392	-0.6448	0.168	No	-1.1524	0.249	-0.24 (-0.64 to 0.17)	Age-standardized
8395	Incidence	Eritrea	Female	Retinoblastoma	5	Full Range	1990	2021	-0.1008	-0.7329	0.5352	No	-0.3115	0.755	-0.1 (-0.73 to 0.54)	Age-standardized
8401	Incidence	Eritrea	Male	Retinoblastoma	4	Full Range	1990	2021	-0.3396	-0.7301	0.0525	No	-1.698	0.089	-0.34 (-0.73 to 0.05)	Age-standardized
8407	Incidence	Estonia	Both	Retinoblastoma	3	Full Range	1990	2021	-0.0435	-1.1956	1.122	No	-0.0735	0.941	-0.04 (-1.2 to 1.12)	Age-standardized
8413	Incidence	Estonia	Female	Retinoblastoma	3	Full Range	1990	2021	0.0307	-2.1195	2.2283	No	0.0277	0.978	0.03 (-2.12 to 2.23)	Age-standardized
8419	Incidence	Estonia	Male	Retinoblastoma	4	Full Range	1990	2021	-0.2703	-1.8321	1.3163	No	-0.3361	0.737	-0.27 (-1.83 to 1.32)	Age-standardized
8425	Incidence	Eswatini	Both	Retinoblastoma	5	Full Range	1990	2021	0.8664	0.0094	1.7306	Yes	1.9816	0.048	0.87 (0.01 to 1.73)	Age-standardized
8431	Incidence	Eswatini	Female	Retinoblastoma	5	Full Range	1990	2021	0.8496	-0.2879	2.0001	No	1.4617	0.144	0.85 (-0.29 to 2)	Age-standardized
8437	Incidence	Eswatini	Male	Retinoblastoma	5	Full Range	1990	2021	0.8418	0.3415	1.3446	Yes	3.3033	0.001	0.84 (0.34 to 1.34)	Age-standardized
8443	Incidence	Ethiopia	Both	Retinoblastoma	4	Full Range	1990	2021	-1.4332	-2.086	-0.776	Yes	-4.2575	0	-1.43 (-2.09 to -0.78)	Age-standardized
8449	Incidence	Ethiopia	Female	Retinoblastoma	4	Full Range	1990	2021	-1.7675	-2.4576	-1.0724	Yes	-4.9574	0	-1.77 (-2.46 to -1.07)	Age-standardized
8455	Incidence	Ethiopia	Male	Retinoblastoma	3	Full Range	1990	2021	-0.7705	-1.1592	-0.3802	Yes	-3.8622	0	-0.77 (-1.16 to -0.38)	Age-standardized
8461	Incidence	Fiji	Both	Retinoblastoma	5	Full Range	1990	2021	1.8081	1.1343	2.4865	Yes	5.2888	0	1.81 (1.13 to 2.49)	Age-standardized
8467	Incidence	Fiji	Female	Retinoblastoma	5	Full Range	1990	2021	4.4968	3.6942	5.3056	Yes	11.1816	0	4.5 (3.69 to 5.31)	Age-standardized
8473	Incidence	Fiji	Male	Retinoblastoma	4	Full Range	1990	2021	1.7685	1.1094	2.4318	Yes	5.2885	0	1.77 (1.11 to 2.43)	Age-standardized
8479	Incidence	Finland	Both	Retinoblastoma	5	Full Range	1990	2021	2.6226	1.3826	3.8778	Yes	4.1738	0	2.62 (1.38 to 3.88)	Age-standardized
8485	Incidence	Finland	Female	Retinoblastoma	4	Full Range	1990	2021	2.8557	1.5407	4.1877	Yes	4.2888	0	2.86 (1.54 to 4.19)	Age-standardized
8491	Incidence	Finland	Male	Retinoblastoma	4	Full Range	1990	2021	2.6646	0.9191	4.4403	Yes	3.0056	0.003	2.66 (0.92 to 4.44)	Age-standardized
8497	Incidence	France	Both	Retinoblastoma	5	Full Range	1990	2021	1.1179	-0.4448	2.7051	No	1.399	0.162	1.12 (-0.44 to 2.71)	Age-standardized
8503	Incidence	France	Female	Retinoblastoma	5	Full Range	1990	2021	1.0732	-3.0095	5.3276	No	0.5074	0.612	1.07 (-3.01 to 5.33)	Age-standardized
8509	Incidence	France	Male	Retinoblastoma	5	Full Range	1990	2021	1.1204	-0.0405	2.2949	No	1.8911	0.059	1.12 (-0.04 to 2.29)	Age-standardized
8515	Incidence	Gabon	Both	Retinoblastoma	4	Full Range	1990	2021	0.8063	0.4363	1.1776	Yes	4.2809	0	0.81 (0.44 to 1.18)	Age-standardized
8521	Incidence	Gabon	Female	Retinoblastoma	4	Full Range	1990	2021	0.0115	-0.3942	0.4189	No	0.0555	0.956	0.01 (-0.39 to 0.42)	Age-standardized
8527	Incidence	Gabon	Male	Retinoblastoma	4	Full Range	1990	2021	1.4156	0.9842	1.8489	Yes	6.4633	0	1.42 (0.98 to 1.85)	Age-standardized
8533	Incidence	Gambia	Both	Retinoblastoma	4	Full Range	1990	2021	0.6792	-0.6926	2.07	No	0.9671	0.334	0.68 (-0.69 to 2.07)	Age-standardized
8539	Incidence	Gambia	Female	Retinoblastoma	4	Full Range	1990	2021	0.6155	-0.7343	1.9836	No	0.8904	0.373	0.62 (-0.73 to 1.98)	Age-standardized
8545	Incidence	Gambia	Male	Retinoblastoma	4	Full Range	1990	2021	0.658	-0.6586	1.9922	No	0.9763	0.329	0.66 (-0.66 to 1.99)	Age-standardized
8551	Incidence	Georgia	Both	Retinoblastoma	5	Full Range	1990	2021	8.6112	6.0486	11.2357	Yes	6.7807	0	8.61 (6.05 to 11.24)	Age-standardized
8557	Incidence	Georgia	Female	Retinoblastoma	5	Full Range	1990	2021	6.731	1.8921	11.7998	Yes	2.7517	0.006	6.73 (1.89 to 11.8)	Age-standardized
8563	Incidence	Georgia	Male	Retinoblastoma	4	Full Range	1990	2021	10.35	7.3322	13.4526	Yes	6.9615	0	10.35 (7.33 to 13.45)	Age-standardized
8569	Incidence	Germany	Both	Retinoblastoma	4	Full Range	1990	2021	-0.0832	-1.4483	1.3007	No	-0.1186	0.906	-0.08 (-1.45 to 1.3)	Age-standardized
8575	Incidence	Germany	Female	Retinoblastoma	4	Full Range	1990	2021	1.4268	0.2105	2.6578	Yes	2.3016	0.021	1.43 (0.21 to 2.66)	Age-standardized
8581	Incidence	Germany	Male	Retinoblastoma	1	Full Range	1990	2021	-1.8511	-2.855	-0.8368	Yes	-3.5619	0	-1.85 (-2.86 to -0.84)	Age-standardized
8587	Incidence	Ghana	Both	Retinoblastoma	5	Full Range	1990	2021	-0.105	-0.6385	0.4315	No	-0.3843	0.701	-0.1 (-0.64 to 0.43)	Age-standardized
8593	Incidence	Ghana	Female	Retinoblastoma	5	Full Range	1990	2021	-0.0406	-0.5058	0.4267	No	-0.1708	0.864	-0.04 (-0.51 to 0.43)	Age-standardized
8599	Incidence	Ghana	Male	Retinoblastoma	5	Full Range	1990	2021	-0.1734	-0.752	0.4086	No	-0.5852	0.558	-0.17 (-0.75 to 0.41)	Age-standardized
8605	Incidence	Greece	Both	Retinoblastoma	5	Full Range	1990	2021	1.9325	-0.2994	4.2144	No	1.6945	0.09	1.93 (-0.3 to 4.21)	Age-standardized
8611	Incidence	Greece	Female	Retinoblastoma	4	Full Range	1990	2021	0.2356	-1.9279	2.4469	No	0.2114	0.833	0.24 (-1.93 to 2.45)	Age-standardized
8617	Incidence	Greece	Male	Retinoblastoma	5	Full Range	1990	2021	2.2004	-0.3257	4.7905	No	1.7045	0.088	2.2 (-0.33 to 4.79)	Age-standardized
8623	Incidence	Greenland	Both	Retinoblastoma	4	Full Range	1990	2021	-1.7624	-2.8358	-0.6771	Yes	-3.1718	0.002	-1.76 (-2.84 to -0.68)	Age-standardized
8629	Incidence	Greenland	Female	Retinoblastoma	2	Full Range	1990	2021	0.4106	0.2849	0.5365	Yes	6.4097	0	0.41 (0.28 to 0.54)	Age-standardized
8635	Incidence	Greenland	Male	Retinoblastoma	4	Full Range	1990	2021	-1.8865	-2.9801	-0.7806	Yes	-3.3303	0.001	-1.89 (-2.98 to -0.78)	Age-standardized
8641	Incidence	Grenada	Both	Retinoblastoma	5	Full Range	1990	2021	-5.63	-8.8807	-2.2633	Yes	-3.24	0.001	-5.63 (-8.88 to -2.26)	Age-standardized
8647	Incidence	Grenada	Female	Retinoblastoma	5	Full Range	1990	2021	-5.5877	-8.8203	-2.2406	Yes	-3.2348	0.001	-5.59 (-8.82 to -2.24)	Age-standardized
8653	Incidence	Grenada	Male	Retinoblastoma	4	Full Range	1990	2021	-5.5885	-8.243	-2.8572	Yes	-3.9521	0	-5.59 (-8.24 to -2.86)	Age-standardized
8659	Incidence	Guam	Both	Retinoblastoma	4	Full Range	1990	2021	1.0963	0.7911	1.4025	Yes	7.0665	0	1.1 (0.79 to 1.4)	Age-standardized
8665	Incidence	Guam	Female	Retinoblastoma	5	Full Range	1990	2021	1.2574	0.8834	1.6328	Yes	6.6186	0	1.26 (0.88 to 1.63)	Age-standardized
8671	Incidence	Guam	Male	Retinoblastoma	4	Full Range	1990	2021	1.0573	0.7477	1.3678	Yes	6.7193	0	1.06 (0.75 to 1.37)	Age-standardized
8677	Incidence	Guatemala	Both	Retinoblastoma	4	Full Range	1990	2021	0.3308	-0.4572	1.125	No	0.8209	0.412	0.33 (-0.46 to 1.12)	Age-standardized
8683	Incidence	Guatemala	Female	Retinoblastoma	5	Full Range	1990	2021	0.8513	-0.2908	2.0066	No	1.4588	0.145	0.85 (-0.29 to 2.01)	Age-standardized
8689	Incidence	Guatemala	Male	Retinoblastoma	1	Full Range	1990	2021	0.0041	-0.47	0.4805	No	0.0169	0.987	0 (-0.47 to 0.48)	Age-standardized
8695	Incidence	Guinea	Both	Retinoblastoma	5	Full Range	1990	2021	-1.355	-1.9193	-0.7874	Yes	-4.6608	0	-1.35 (-1.92 to -0.79)	Age-standardized
8701	Incidence	Guinea	Female	Retinoblastoma	5	Full Range	1990	2021	-1.4313	-1.9696	-0.89	Yes	-5.1594	0	-1.43 (-1.97 to -0.89)	Age-standardized
8707	Incidence	Guinea	Male	Retinoblastoma	5	Full Range	1990	2021	-1.2764	-2.0733	-0.4731	Yes	-3.107	0.002	-1.28 (-2.07 to -0.47)	Age-standardized
8713	Incidence	Guinea-Bissau	Both	Retinoblastoma	3	Full Range	1990	2021	-2.1027	-3.0737	-1.1219	Yes	-4.1784	0	-2.1 (-3.07 to -1.12)	Age-standardized
8719	Incidence	Guinea-Bissau	Female	Retinoblastoma	3	Full Range	1990	2021	-2.0354	-3.0574	-1.0026	Yes	-3.843	0	-2.04 (-3.06 to -1)	Age-standardized
8725	Incidence	Guinea-Bissau	Male	Retinoblastoma	2	Full Range	1990	2021	-1.961	-3.0546	-0.8551	Yes	-3.4605	0.001	-1.96 (-3.05 to -0.86)	Age-standardized
8731	Incidence	Guyana	Both	Retinoblastoma	5	Full Range	1990	2021	6.2509	1.3647	11.3726	Yes	2.5243	0.012	6.25 (1.36 to 11.37)	Age-standardized
8737	Incidence	Guyana	Female	Retinoblastoma	5	Full Range	1990	2021	4.091	-2.599	11.2405	No	1.183	0.237	4.09 (-2.6 to 11.24)	Age-standardized
8743	Incidence	Guyana	Male	Retinoblastoma	5	Full Range	1990	2021	11.1536	1.7245	21.4568	Yes	2.338	0.019	11.15 (1.72 to 21.46)	Age-standardized
8749	Incidence	Haiti	Both	Retinoblastoma	4	Full Range	1990	2021	-1.6881	-1.9562	-1.4192	Yes	-12.2169	0	-1.69 (-1.96 to -1.42)	Age-standardized
8755	Incidence	Haiti	Female	Retinoblastoma	4	Full Range	1990	2021	-1.5271	-1.8032	-1.2503	Yes	-10.7448	0	-1.53 (-1.8 to -1.25)	Age-standardized
8761	Incidence	Haiti	Male	Retinoblastoma	4	Full Range	1990	2021	-1.9157	-2.1483	-1.6825	Yes	-15.9638	0	-1.92 (-2.15 to -1.68)	Age-standardized
8767	Incidence	Honduras	Both	Retinoblastoma	5	Full Range	1990	2021	0.3278	0.0393	0.617	Yes	2.2277	0.026	0.33 (0.04 to 0.62)	Age-standardized
8773	Incidence	Honduras	Female	Retinoblastoma	5	Full Range	1990	2021	0.4013	0.1779	0.6252	Yes	3.524	0	0.4 (0.18 to 0.63)	Age-standardized
8779	Incidence	Honduras	Male	Retinoblastoma	5	Full Range	1990	2021	0.2394	0.0304	0.4488	Yes	2.245	0.025	0.24 (0.03 to 0.45)	Age-standardized
8785	Incidence	Hungary	Both	Retinoblastoma	4	Full Range	1990	2021	3.5981	0.0366	7.2863	Yes	1.9805	0.048	3.6 (0.04 to 7.29)	Age-standardized
8791	Incidence	Hungary	Female	Retinoblastoma	4	Full Range	1990	2021	3.3937	0.3663	6.5124	Yes	2.2011	0.028	3.39 (0.37 to 6.51)	Age-standardized
8797	Incidence	Hungary	Male	Retinoblastoma	5	Full Range	1990	2021	-1.2247	-7.6547	5.653	No	-0.3588	0.72	-1.22 (-7.65 to 5.65)	Age-standardized
8803	Incidence	Iceland	Both	Retinoblastoma	5	Full Range	1990	2021	0.7286	-1.3587	2.8601	No	0.6795	0.497	0.73 (-1.36 to 2.86)	Age-standardized
8809	Incidence	Iceland	Female	Retinoblastoma	5	Full Range	1990	2021	1.3641	-0.8395	3.6167	No	1.2082	0.227	1.36 (-0.84 to 3.62)	Age-standardized
8815	Incidence	Iceland	Male	Retinoblastoma	5	Full Range	1990	2021	-8.2044	-11.4601	-4.8289	Yes	-4.6462	0	-8.2 (-11.46 to -4.83)	Age-standardized
8821	Incidence	India	Both	Retinoblastoma	5	Full Range	1990	2021	0.6789	0.3778	0.9809	Yes	4.4277	0	0.68 (0.38 to 0.98)	Age-standardized
8827	Incidence	India	Female	Retinoblastoma	5	Full Range	1990	2021	0.6754	0.3001	1.0522	Yes	3.5323	0	0.68 (0.3 to 1.05)	Age-standardized
8833	Incidence	India	Male	Retinoblastoma	3	Full Range	1990	2021	0.68	0.3452	1.0159	Yes	3.9878	0	0.68 (0.35 to 1.02)	Age-standardized
8839	Incidence	Indonesia	Both	Retinoblastoma	5	Full Range	1990	2021	1.2551	0.9063	1.6051	Yes	7.085	0	1.26 (0.91 to 1.61)	Age-standardized
8845	Incidence	Indonesia	Female	Retinoblastoma	5	Full Range	1990	2021	1.3252	0.9023	1.7499	Yes	6.1691	0	1.33 (0.9 to 1.75)	Age-standardized
8851	Incidence	Indonesia	Male	Retinoblastoma	5	Full Range	1990	2021	1.2245	0.824	1.6266	Yes	6.0166	0	1.22 (0.82 to 1.63)	Age-standardized
8857	Incidence	Iran (Islamic Republic of)	Both	Retinoblastoma	3	Full Range	1990	2021	2.0348	1.6404	2.4307	Yes	10.1938	0	2.03 (1.64 to 2.43)	Age-standardized
8863	Incidence	Iran (Islamic Republic of)	Female	Retinoblastoma	4	Full Range	1990	2021	2.2989	1.9791	2.6197	Yes	14.2265	0	2.3 (1.98 to 2.62)	Age-standardized
8869	Incidence	Iran (Islamic Republic of)	Male	Retinoblastoma	3	Full Range	1990	2021	1.729	1.2656	2.1945	Yes	7.3588	0	1.73 (1.27 to 2.19)	Age-standardized
8875	Incidence	Iraq	Both	Retinoblastoma	5	Full Range	1990	2021	4.0778	3.5161	4.6426	Yes	14.4745	0	4.08 (3.52 to 4.64)	Age-standardized
8881	Incidence	Iraq	Female	Retinoblastoma	5	Full Range	1990	2021	4.4168	3.8924	4.9439	Yes	16.825	0	4.42 (3.89 to 4.94)	Age-standardized
8887	Incidence	Iraq	Male	Retinoblastoma	5	Full Range	1990	2021	3.8664	3.2809	4.4552	Yes	13.1527	0	3.87 (3.28 to 4.46)	Age-standardized
8893	Incidence	Ireland	Both	Retinoblastoma	5	Full Range	1990	2021	-0.2822	-1.3482	0.7953	No	-0.5153	0.606	-0.28 (-1.35 to 0.8)	Age-standardized
8899	Incidence	Ireland	Female	Retinoblastoma	5	Full Range	1990	2021	-1.2207	-3.3937	1.0012	No	-1.0822	0.279	-1.22 (-3.39 to 1)	Age-standardized
8905	Incidence	Ireland	Male	Retinoblastoma	5	Full Range	1990	2021	0.2235	-1.1189	1.5842	No	0.3245	0.746	0.22 (-1.12 to 1.58)	Age-standardized
8911	Incidence	Israel	Both	Retinoblastoma	5	Full Range	1990	2021	2.0521	0.7552	3.3656	Yes	3.113	0.002	2.05 (0.76 to 3.37)	Age-standardized
8917	Incidence	Israel	Female	Retinoblastoma	4	Full Range	1990	2021	1.4817	-0.9427	3.9653	No	1.1922	0.233	1.48 (-0.94 to 3.97)	Age-standardized
8923	Incidence	Israel	Male	Retinoblastoma	5	Full Range	1990	2021	2.8008	0.1866	5.4832	Yes	2.1018	0.036	2.8 (0.19 to 5.48)	Age-standardized
8929	Incidence	Italy	Both	Retinoblastoma	5	Full Range	1990	2021	1.093	-4.1252	6.5952	No	0.402	0.688	1.09 (-4.13 to 6.6)	Age-standardized
8935	Incidence	Italy	Female	Retinoblastoma	4	Full Range	1990	2021	-4.4023	-7.5234	-1.1759	Yes	-2.6584	0.008	-4.4 (-7.52 to -1.18)	Age-standardized
8941	Incidence	Italy	Male	Retinoblastoma	3	Full Range	1990	2021	3.3371	-2.2553	9.2495	No	1.1564	0.248	3.34 (-2.26 to 9.25)	Age-standardized
8947	Incidence	Jamaica	Both	Retinoblastoma	5	Full Range	1990	2021	-2.1682	-5.1512	0.9086	No	-1.3875	0.165	-2.17 (-5.15 to 0.91)	Age-standardized
8953	Incidence	Jamaica	Female	Retinoblastoma	5	Full Range	1990	2021	-3.0957	-6.6171	0.5584	No	-1.6651	0.096	-3.1 (-6.62 to 0.56)	Age-standardized
8959	Incidence	Jamaica	Male	Retinoblastoma	5	Full Range	1990	2021	-1.9368	-5.6502	1.9227	No	-0.993	0.321	-1.94 (-5.65 to 1.92)	Age-standardized
8965	Incidence	Japan	Both	Retinoblastoma	3	Full Range	1990	2021	-1.1741	-2.5538	0.2252	No	-1.6463	0.1	-1.17 (-2.55 to 0.23)	Age-standardized
8971	Incidence	Japan	Female	Retinoblastoma	4	Full Range	1990	2021	-0.1564	-3.3684	3.1624	No	-0.0938	0.925	-0.16 (-3.37 to 3.16)	Age-standardized
8977	Incidence	Japan	Male	Retinoblastoma	4	Full Range	1990	2021	-2.0812	-5.226	1.1679	No	-1.2628	0.207	-2.08 (-5.23 to 1.17)	Age-standardized
8983	Incidence	Jordan	Both	Retinoblastoma	5	Full Range	1990	2021	1.9081	1.6176	2.1994	Yes	12.9785	0	1.91 (1.62 to 2.2)	Age-standardized
8989	Incidence	Jordan	Female	Retinoblastoma	5	Full Range	1990	2021	2.6577	2.1954	3.122	Yes	11.391	0	2.66 (2.2 to 3.12)	Age-standardized
8995	Incidence	Jordan	Male	Retinoblastoma	3	Full Range	1990	2021	0.9564	0.5772	1.337	Yes	4.9582	0	0.96 (0.58 to 1.34)	Age-standardized
9001	Incidence	Kazakhstan	Both	Retinoblastoma	5	Full Range	1990	2021	-0.3585	-1.0698	0.3579	No	-0.9826	0.326	-0.36 (-1.07 to 0.36)	Age-standardized
9007	Incidence	Kazakhstan	Female	Retinoblastoma	4	Full Range	1990	2021	-0.2745	-1.0201	0.4767	No	-0.718	0.473	-0.27 (-1.02 to 0.48)	Age-standardized
9013	Incidence	Kazakhstan	Male	Retinoblastoma	5	Full Range	1990	2021	-0.4361	-1.4444	0.5826	No	-0.8415	0.4	-0.44 (-1.44 to 0.58)	Age-standardized
9019	Incidence	Kenya	Both	Retinoblastoma	4	Full Range	1990	2021	-0.4778	-1.24	0.2903	No	-1.221	0.222	-0.48 (-1.24 to 0.29)	Age-standardized
9025	Incidence	Kenya	Female	Retinoblastoma	3	Full Range	1990	2021	-0.5888	-1.1311	-0.0435	Yes	-2.1157	0.034	-0.59 (-1.13 to -0.04)	Age-standardized
9031	Incidence	Kenya	Male	Retinoblastoma	5	Full Range	1990	2021	-0.4443	-1.3819	0.5023	No	-0.9223	0.356	-0.44 (-1.38 to 0.5)	Age-standardized
9037	Incidence	Kiribati	Both	Retinoblastoma	4	Full Range	1990	2021	-0.3286	-1.6895	1.0511	No	-0.4692	0.639	-0.33 (-1.69 to 1.05)	Age-standardized
9043	Incidence	Kiribati	Female	Retinoblastoma	5	Full Range	1990	2021	-0.4674	-0.9182	-0.0146	Yes	-2.0229	0.043	-0.47 (-0.92 to -0.01)	Age-standardized
9049	Incidence	Kiribati	Male	Retinoblastoma	4	Full Range	1990	2021	-0.3456	-1.7068	1.0345	No	-0.4933	0.622	-0.35 (-1.71 to 1.03)	Age-standardized
9055	Incidence	Kuwait	Both	Retinoblastoma	3	Full Range	1990	2021	-8.2621	-10.4875	-5.9814	Yes	-6.8826	0	-8.26 (-10.49 to -5.98)	Age-standardized
9061	Incidence	Kuwait	Female	Retinoblastoma	4	Full Range	1990	2021	-6.0128	-11.4001	-0.298	Yes	-2.0591	0.039	-6.01 (-11.4 to -0.3)	Age-standardized
9067	Incidence	Kuwait	Male	Retinoblastoma	3	Full Range	1990	2021	-9.7559	-12.4675	-6.9604	Yes	-6.5949	0	-9.76 (-12.47 to -6.96)	Age-standardized
9073	Incidence	Kyrgyzstan	Both	Retinoblastoma	5	Full Range	1990	2021	1.453	-0.7294	3.6834	No	1.3001	0.194	1.45 (-0.73 to 3.68)	Age-standardized
9079	Incidence	Kyrgyzstan	Female	Retinoblastoma	4	Full Range	1990	2021	2.5993	-1.4669	6.8333	No	1.2437	0.214	2.6 (-1.47 to 6.83)	Age-standardized
9085	Incidence	Kyrgyzstan	Male	Retinoblastoma	5	Full Range	1990	2021	0.8726	-2.729	4.6076	No	0.4684	0.64	0.87 (-2.73 to 4.61)	Age-standardized
9091	Incidence	Lao People's Democratic Republic	Both	Retinoblastoma	3	Full Range	1990	2021	-0.6564	-1.0985	-0.2123	Yes	-2.8938	0.004	-0.66 (-1.1 to -0.21)	Age-standardized
9097	Incidence	Lao People's Democratic Republic	Female	Retinoblastoma	3	Full Range	1990	2021	-0.896	-1.4217	-0.3674	Yes	-3.3163	0.001	-0.9 (-1.42 to -0.37)	Age-standardized
9103	Incidence	Lao People's Democratic Republic	Male	Retinoblastoma	2	Full Range	1990	2021	-0.5419	-1.0195	-0.0621	Yes	-2.2127	0.027	-0.54 (-1.02 to -0.06)	Age-standardized
9109	Incidence	Latvia	Both	Retinoblastoma	4	Full Range	1990	2021	-6.141	-7.2493	-5.0195	Yes	-10.4577	0	-6.14 (-7.25 to -5.02)	Age-standardized
9115	Incidence	Latvia	Female	Retinoblastoma	2	Full Range	1990	2021	-5.8017	-6.8343	-4.7576	Yes	-10.6268	0	-5.8 (-6.83 to -4.76)	Age-standardized
9121	Incidence	Latvia	Male	Retinoblastoma	3	Full Range	1990	2021	-8.5689	-9.6969	-7.4269	Yes	-14.1449	0	-8.57 (-9.7 to -7.43)	Age-standardized
9127	Incidence	Lebanon	Both	Retinoblastoma	5	Full Range	1990	2021	3.3878	2.2209	4.568	Yes	5.753	0	3.39 (2.22 to 4.57)	Age-standardized
9133	Incidence	Lebanon	Female	Retinoblastoma	5	Full Range	1990	2021	3.8782	2.8172	4.9503	Yes	7.2634	0	3.88 (2.82 to 4.95)	Age-standardized
9139	Incidence	Lebanon	Male	Retinoblastoma	4	Full Range	1990	2021	-0.6889	-1.5835	0.2138	No	-1.4974	0.134	-0.69 (-1.58 to 0.21)	Age-standardized
9145	Incidence	Lesotho	Both	Retinoblastoma	4	Full Range	1990	2021	0.7406	0.0625	1.4232	Yes	2.1414	0.032	0.74 (0.06 to 1.42)	Age-standardized
9151	Incidence	Lesotho	Female	Retinoblastoma	5	Full Range	1990	2021	1.101	0.2466	1.9627	Yes	2.5287	0.011	1.1 (0.25 to 1.96)	Age-standardized
9157	Incidence	Lesotho	Male	Retinoblastoma	3	Full Range	1990	2021	0.6856	0.0552	1.32	Yes	2.1321	0.033	0.69 (0.06 to 1.32)	Age-standardized
9163	Incidence	Liberia	Both	Retinoblastoma	4	Full Range	1990	2021	-1.1772	-2.8599	0.5346	No	-1.3515	0.177	-1.18 (-2.86 to 0.53)	Age-standardized
9169	Incidence	Liberia	Female	Retinoblastoma	5	Full Range	1990	2021	-1.5192	-3.0128	-0.0026	Yes	-1.9632	0.05	-1.52 (-3.01 to 0)	Age-standardized
9175	Incidence	Liberia	Male	Retinoblastoma	3	Full Range	1990	2021	-0.8638	-1.881	0.1639	No	-1.6488	0.099	-0.86 (-1.88 to 0.16)	Age-standardized
9181	Incidence	Libya	Both	Retinoblastoma	4	Full Range	1990	2021	1.4033	1.0357	1.7723	Yes	7.5207	0	1.4 (1.04 to 1.77)	Age-standardized
9187	Incidence	Libya	Female	Retinoblastoma	4	Full Range	1990	2021	1.5763	1.2106	1.9433	Yes	8.4994	0	1.58 (1.21 to 1.94)	Age-standardized
9193	Incidence	Libya	Male	Retinoblastoma	5	Full Range	1990	2021	1.2663	0.9396	1.5941	Yes	7.6321	0	1.27 (0.94 to 1.59)	Age-standardized
9199	Incidence	Lithuania	Both	Retinoblastoma	4	Full Range	1990	2021	-7.9009	-9.4083	-6.3683	Yes	-9.7747	0	-7.9 (-9.41 to -6.37)	Age-standardized
9205	Incidence	Lithuania	Female	Retinoblastoma	4	Full Range	1990	2021	-6.778	-8.313	-5.2174	Yes	-8.2855	0	-6.78 (-8.31 to -5.22)	Age-standardized
9211	Incidence	Lithuania	Male	Retinoblastoma	5	Full Range	1990	2021	-12.1482	-14.6107	-9.6148	Yes	-8.929	0	-12.15 (-14.61 to -9.61)	Age-standardized
9217	Incidence	Luxembourg	Both	Retinoblastoma	5	Full Range	1990	2021	1.3694	-2.0062	4.8612	No	0.7871	0.431	1.37 (-2.01 to 4.86)	Age-standardized
9223	Incidence	Luxembourg	Female	Retinoblastoma	5	Full Range	1990	2021	1.259	-2.6136	5.2856	No	0.6289	0.529	1.26 (-2.61 to 5.29)	Age-standardized
9229	Incidence	Luxembourg	Male	Retinoblastoma	3	Full Range	1990	2021	0.7272	-0.3294	1.795	No	1.3468	0.178	0.73 (-0.33 to 1.79)	Age-standardized
9235	Incidence	Madagascar	Both	Retinoblastoma	2	Full Range	1990	2021	-0.9357	-1.3396	-0.5301	Yes	-4.5098	0	-0.94 (-1.34 to -0.53)	Age-standardized
9241	Incidence	Madagascar	Female	Retinoblastoma	2	Full Range	1990	2021	-1.123	-1.6015	-0.6421	Yes	-4.5622	0	-1.12 (-1.6 to -0.64)	Age-standardized
9247	Incidence	Madagascar	Male	Retinoblastoma	2	Full Range	1990	2021	-0.7848	-1.1913	-0.3766	Yes	-3.7613	0	-0.78 (-1.19 to -0.38)	Age-standardized
9253	Incidence	Malawi	Both	Retinoblastoma	4	Full Range	1990	2021	-0.7232	-1.3225	-0.1203	Yes	-2.3496	0.019	-0.72 (-1.32 to -0.12)	Age-standardized
9259	Incidence	Malawi	Female	Retinoblastoma	2	Full Range	1990	2021	-1.1864	-2.1299	-0.2338	Yes	-2.4382	0.015	-1.19 (-2.13 to -0.23)	Age-standardized
9265	Incidence	Malawi	Male	Retinoblastoma	4	Full Range	1990	2021	-0.3595	-1.1933	0.4814	No	-0.8399	0.401	-0.36 (-1.19 to 0.48)	Age-standardized
9271	Incidence	Malaysia	Both	Retinoblastoma	5	Full Range	1990	2021	1.5677	0.4597	2.6878	Yes	2.7796	0.005	1.57 (0.46 to 2.69)	Age-standardized
9277	Incidence	Malaysia	Female	Retinoblastoma	5	Full Range	1990	2021	1.6516	0.4999	2.8165	Yes	2.8177	0.005	1.65 (0.5 to 2.82)	Age-standardized
9283	Incidence	Malaysia	Male	Retinoblastoma	5	Full Range	1990	2021	1.4962	0.4318	2.5718	Yes	2.761	0.006	1.5 (0.43 to 2.57)	Age-standardized
9289	Incidence	Maldives	Both	Retinoblastoma	1	Full Range	1990	2021	4.2966	4.0228	4.5711	Yes	31.3714	0	4.3 (4.02 to 4.57)	Age-standardized
9295	Incidence	Maldives	Female	Retinoblastoma	1	Full Range	1990	2021	3.5166	3.2101	3.8241	Yes	22.8434	0	3.52 (3.21 to 3.82)	Age-standardized
9301	Incidence	Maldives	Male	Retinoblastoma	5	Full Range	1990	2021	4.9166	3.8034	6.0417	Yes	8.8189	0	4.92 (3.8 to 6.04)	Age-standardized
9307	Incidence	Mali	Both	Retinoblastoma	5	Full Range	1990	2021	-1.9131	-2.7251	-1.0944	Yes	-4.5548	0	-1.91 (-2.73 to -1.09)	Age-standardized
9313	Incidence	Mali	Female	Retinoblastoma	5	Full Range	1990	2021	-2.0299	-2.8288	-1.2245	Yes	-4.9092	0	-2.03 (-2.83 to -1.22)	Age-standardized
9319	Incidence	Mali	Male	Retinoblastoma	5	Full Range	1990	2021	-1.8442	-2.6068	-1.0757	Yes	-4.6777	0	-1.84 (-2.61 to -1.08)	Age-standardized
9325	Incidence	Malta	Both	Retinoblastoma	3	Full Range	1990	2021	0.2935	-3.8361	4.6005	No	0.1366	0.891	0.29 (-3.84 to 4.6)	Age-standardized
9331	Incidence	Malta	Female	Retinoblastoma	3	Full Range	1990	2021	-0.0313	-4.9325	5.1225	No	-0.0122	0.99	-0.03 (-4.93 to 5.12)	Age-standardized
9337	Incidence	Malta	Male	Retinoblastoma	2	Full Range	1990	2021	-0.282	-5.3953	5.1076	No	-0.1052	0.916	-0.28 (-5.4 to 5.11)	Age-standardized
9343	Incidence	Marshall Islands	Both	Retinoblastoma	3	Full Range	1990	2021	1.5932	1.0415	2.148	Yes	5.6886	0	1.59 (1.04 to 2.15)	Age-standardized
9349	Incidence	Marshall Islands	Female	Retinoblastoma	4	Full Range	1990	2021	0.409	0.0176	0.8019	Yes	2.0485	0.041	0.41 (0.02 to 0.8)	Age-standardized
9355	Incidence	Marshall Islands	Male	Retinoblastoma	3	Full Range	1990	2021	1.64	1.0777	2.2055	Yes	5.7467	0	1.64 (1.08 to 2.21)	Age-standardized
9361	Incidence	Mauritania	Both	Retinoblastoma	1	Full Range	1990	2021	-0.0219	-0.3939	0.3514	No	-0.1153	0.908	-0.02 (-0.39 to 0.35)	Age-standardized
9367	Incidence	Mauritania	Female	Retinoblastoma	1	Full Range	1990	2021	-0.3049	-0.6957	0.0873	No	-1.5244	0.127	-0.3 (-0.7 to 0.09)	Age-standardized
9373	Incidence	Mauritania	Male	Retinoblastoma	1	Full Range	1990	2021	0.2861	-0.1001	0.6739	No	1.4513	0.147	0.29 (-0.1 to 0.67)	Age-standardized
9379	Incidence	Mauritius	Both	Retinoblastoma	3	Full Range	1990	2021	2.1838	-0.9524	5.4193	No	1.3583	0.174	2.18 (-0.95 to 5.42)	Age-standardized
9385	Incidence	Mauritius	Female	Retinoblastoma	4	Full Range	1990	2021	26.907	22.0484	31.959	Yes	11.9637	0	26.91 (22.05 to 31.96)	Age-standardized
9391	Incidence	Mauritius	Male	Retinoblastoma	3	Full Range	1990	2021	-0.6073	-5.5459	4.5896	No	-0.2342	0.815	-0.61 (-5.55 to 4.59)	Age-standardized
9397	Incidence	Mexico	Both	Retinoblastoma	3	Full Range	1990	2021	0.46	-0.2481	1.1732	No	1.2718	0.203	0.46 (-0.25 to 1.17)	Age-standardized
9403	Incidence	Mexico	Female	Retinoblastoma	4	Full Range	1990	2021	1.0428	-0.3631	2.4684	No	1.4512	0.147	1.04 (-0.36 to 2.47)	Age-standardized
9409	Incidence	Mexico	Male	Retinoblastoma	3	Full Range	1990	2021	-0.1657	-0.7348	0.4067	No	-0.5684	0.57	-0.17 (-0.73 to 0.41)	Age-standardized
9415	Incidence	Micronesia (Federated States of)	Both	Retinoblastoma	5	Full Range	1990	2021	0.3926	-0.3088	1.099	No	1.0954	0.273	0.39 (-0.31 to 1.1)	Age-standardized
9421	Incidence	Micronesia (Federated States of)	Female	Retinoblastoma	5	Full Range	1990	2021	-0.6179	-1.0743	-0.1594	Yes	-2.6393	0.008	-0.62 (-1.07 to -0.16)	Age-standardized
9427	Incidence	Micronesia (Federated States of)	Male	Retinoblastoma	5	Full Range	1990	2021	0.4518	-0.2609	1.1696	No	1.2409	0.215	0.45 (-0.26 to 1.17)	Age-standardized
9433	Incidence	Monaco	Both	Retinoblastoma	1	Full Range	1990	2021	4.8845	3.7118	6.0705	Yes	8.3131	0	4.88 (3.71 to 6.07)	Age-standardized
9439	Incidence	Monaco	Female	Retinoblastoma	1	Full Range	1990	2021	3.253	2.2601	4.2555	Yes	6.4932	0	3.25 (2.26 to 4.26)	Age-standardized
9445	Incidence	Monaco	Male	Retinoblastoma	1	Full Range	1990	2021	5.8337	4.4693	7.2158	Yes	8.5647	0	5.83 (4.47 to 7.22)	Age-standardized
9451	Incidence	Mongolia	Both	Retinoblastoma	2	Full Range	1990	2021	3.3967	2.707	4.091	Yes	9.7822	0	3.4 (2.71 to 4.09)	Age-standardized
9457	Incidence	Mongolia	Female	Retinoblastoma	2	Full Range	1990	2021	2.0822	1.4234	2.7454	Yes	6.2383	0	2.08 (1.42 to 2.75)	Age-standardized
9463	Incidence	Mongolia	Male	Retinoblastoma	5	Full Range	1990	2021	6.2936	4.7373	7.873	Yes	8.1105	0	6.29 (4.74 to 7.87)	Age-standardized
9469	Incidence	Montenegro	Both	Retinoblastoma	3	Full Range	1990	2021	-1.8574	-2.9352	-0.7676	Yes	-3.3277	0.001	-1.86 (-2.94 to -0.77)	Age-standardized
9475	Incidence	Montenegro	Female	Retinoblastoma	3	Full Range	1990	2021	-2.4573	-3.365	-1.5411	Yes	-5.2159	0	-2.46 (-3.37 to -1.54)	Age-standardized
9481	Incidence	Montenegro	Male	Retinoblastoma	3	Full Range	1990	2021	-1.7686	-2.3555	-1.1781	Yes	-5.8359	0	-1.77 (-2.36 to -1.18)	Age-standardized
9487	Incidence	Morocco	Both	Retinoblastoma	5	Full Range	1990	2021	1.6814	1.2324	2.1325	Yes	7.3843	0	1.68 (1.23 to 2.13)	Age-standardized
9493	Incidence	Morocco	Female	Retinoblastoma	4	Full Range	1990	2021	2.1521	1.7435	2.5623	Yes	10.4136	0	2.15 (1.74 to 2.56)	Age-standardized
9499	Incidence	Morocco	Male	Retinoblastoma	5	Full Range	1990	2021	1.4639	0.9427	1.9877	Yes	5.5316	0	1.46 (0.94 to 1.99)	Age-standardized
9505	Incidence	Mozambique	Both	Retinoblastoma	2	Full Range	1990	2021	-1.4042	-2.2981	-0.5021	Yes	-3.0432	0.002	-1.4 (-2.3 to -0.5)	Age-standardized
9511	Incidence	Mozambique	Female	Retinoblastoma	2	Full Range	1990	2021	-1.5489	-2.4796	-0.6092	Yes	-3.2209	0.001	-1.55 (-2.48 to -0.61)	Age-standardized
9517	Incidence	Mozambique	Male	Retinoblastoma	2	Full Range	1990	2021	-1.2853	-2.1955	-0.3665	Yes	-2.7369	0.006	-1.29 (-2.2 to -0.37)	Age-standardized
9523	Incidence	Myanmar	Both	Retinoblastoma	3	Full Range	1990	2021	0.5607	0.1486	0.9745	Yes	2.6689	0.008	0.56 (0.15 to 0.97)	Age-standardized
9529	Incidence	Myanmar	Female	Retinoblastoma	3	Full Range	1990	2021	0.4699	0.0621	0.8793	Yes	2.2591	0.024	0.47 (0.06 to 0.88)	Age-standardized
9535	Incidence	Myanmar	Male	Retinoblastoma	3	Full Range	1990	2021	0.7333	0.1599	1.31	Yes	2.5084	0.012	0.73 (0.16 to 1.31)	Age-standardized
9541	Incidence	Namibia	Both	Retinoblastoma	2	Full Range	1990	2021	2.8186	2.4644	3.1739	Yes	15.7896	0	2.82 (2.46 to 3.17)	Age-standardized
9547	Incidence	Namibia	Female	Retinoblastoma	3	Full Range	1990	2021	3.0724	2.3662	3.7834	Yes	8.6274	0	3.07 (2.37 to 3.78)	Age-standardized
9553	Incidence	Namibia	Male	Retinoblastoma	2	Full Range	1990	2021	2.5522	2.2311	2.8743	Yes	15.751	0	2.55 (2.23 to 2.87)	Age-standardized
9559	Incidence	Nauru	Both	Retinoblastoma	5	Full Range	1990	2021	1.4349	0.8371	2.0364	Yes	4.7237	0	1.43 (0.84 to 2.04)	Age-standardized
9565	Incidence	Nauru	Female	Retinoblastoma	5	Full Range	1990	2021	0.3479	-0.0424	0.7397	No	1.7466	0.081	0.35 (-0.04 to 0.74)	Age-standardized
9571	Incidence	Nauru	Male	Retinoblastoma	5	Full Range	1990	2021	1.4594	0.8562	2.0662	Yes	4.7621	0	1.46 (0.86 to 2.07)	Age-standardized
9577	Incidence	Nepal	Both	Retinoblastoma	4	Full Range	1990	2021	0.1226	-0.3438	0.5913	No	0.5144	0.607	0.12 (-0.34 to 0.59)	Age-standardized
9583	Incidence	Nepal	Female	Retinoblastoma	4	Full Range	1990	2021	0.2362	-0.2462	0.721	No	0.9586	0.338	0.24 (-0.25 to 0.72)	Age-standardized
9589	Incidence	Nepal	Male	Retinoblastoma	2	Full Range	1990	2021	0.1222	-0.4234	0.6707	No	0.4379	0.661	0.12 (-0.42 to 0.67)	Age-standardized
9595	Incidence	Netherlands	Both	Retinoblastoma	5	Full Range	1990	2021	0.5661	-0.0928	1.2294	No	1.683	0.092	0.57 (-0.09 to 1.23)	Age-standardized
9601	Incidence	Netherlands	Female	Retinoblastoma	5	Full Range	1990	2021	0.5555	-1.7998	2.9673	No	0.4581	0.647	0.56 (-1.8 to 2.97)	Age-standardized
9607	Incidence	Netherlands	Male	Retinoblastoma	4	Full Range	1990	2021	1.085	-0.3796	2.5711	No	1.4492	0.147	1.08 (-0.38 to 2.57)	Age-standardized
9613	Incidence	New Zealand	Both	Retinoblastoma	5	Full Range	1990	2021	-2.8646	-9.0104	3.6963	No	-0.8716	0.383	-2.86 (-9.01 to 3.7)	Age-standardized
9619	Incidence	New Zealand	Female	Retinoblastoma	4	Full Range	1990	2021	-4.187	-8.8294	0.6918	No	-1.6879	0.091	-4.19 (-8.83 to 0.69)	Age-standardized
9625	Incidence	New Zealand	Male	Retinoblastoma	5	Full Range	1990	2021	0.061	-8.8225	9.8101	No	0.0129	0.99	0.06 (-8.82 to 9.81)	Age-standardized
9631	Incidence	Nicaragua	Both	Retinoblastoma	5	Full Range	1990	2021	-0.3878	-0.6388	-0.1362	Yes	-3.019	0.003	-0.39 (-0.64 to -0.14)	Age-standardized
9637	Incidence	Nicaragua	Female	Retinoblastoma	5	Full Range	1990	2021	-0.624	-0.9489	-0.298	Yes	-3.7457	0	-0.62 (-0.95 to -0.3)	Age-standardized
9643	Incidence	Nicaragua	Male	Retinoblastoma	4	Full Range	1990	2021	-0.3277	-0.7191	0.0654	No	-1.6345	0.102	-0.33 (-0.72 to 0.07)	Age-standardized
9649	Incidence	Niger	Both	Retinoblastoma	2	Full Range	1990	2021	-2.0623	-2.6217	-1.4996	Yes	-7.13	0	-2.06 (-2.62 to -1.5)	Age-standardized
9655	Incidence	Niger	Female	Retinoblastoma	3	Full Range	1990	2021	-2.0852	-2.5979	-1.5697	Yes	-7.866	0	-2.09 (-2.6 to -1.57)	Age-standardized
9661	Incidence	Niger	Male	Retinoblastoma	2	Full Range	1990	2021	-1.8377	-2.3468	-1.3259	Yes	-6.9911	0	-1.84 (-2.35 to -1.33)	Age-standardized
9667	Incidence	Nigeria	Both	Retinoblastoma	2	Full Range	1990	2021	0.1687	0.0014	0.3362	Yes	1.9768	0.048	0.17 (0 to 0.34)	Age-standardized
9673	Incidence	Nigeria	Female	Retinoblastoma	2	Full Range	1990	2021	0.2743	0.1246	0.4242	Yes	3.5939	0	0.27 (0.12 to 0.42)	Age-standardized
9679	Incidence	Nigeria	Male	Retinoblastoma	2	Full Range	1990	2021	0.1482	-0.0987	0.3958	No	1.1757	0.24	0.15 (-0.1 to 0.4)	Age-standardized
9685	Incidence	Niue	Both	Retinoblastoma	1	Full Range	1990	2021	7.0367	5.9716	8.1125	Yes	13.3272	0	7.04 (5.97 to 8.11)	Age-standardized
9691	Incidence	Niue	Female	Retinoblastoma	1	Full Range	1990	2021	10.2502	9.0664	11.4469	Yes	17.716	0	10.25 (9.07 to 11.45)	Age-standardized
9697	Incidence	Niue	Male	Retinoblastoma	1	Full Range	1990	2021	6.8785	5.5102	8.2645	Yes	10.1191	0	6.88 (5.51 to 8.26)	Age-standardized
9703	Incidence	North Macedonia	Both	Retinoblastoma	5	Full Range	1990	2021	0.8427	-0.7906	2.503	No	1.0073	0.314	0.84 (-0.79 to 2.5)	Age-standardized
9709	Incidence	North Macedonia	Female	Retinoblastoma	4	Full Range	1990	2021	-0.1194	-2.0508	1.8501	No	-0.1199	0.905	-0.12 (-2.05 to 1.85)	Age-standardized
9715	Incidence	North Macedonia	Male	Retinoblastoma	5	Full Range	1990	2021	2.2842	0.4564	4.1452	Yes	2.4549	0.014	2.28 (0.46 to 4.15)	Age-standardized
9721	Incidence	Northern Mariana Islands	Both	Retinoblastoma	5	Full Range	1990	2021	0.1455	-0.4342	0.7286	No	0.491	0.623	0.15 (-0.43 to 0.73)	Age-standardized
9727	Incidence	Northern Mariana Islands	Female	Retinoblastoma	5	Full Range	1990	2021	-0.4284	-1.7975	0.9598	No	-0.6077	0.543	-0.43 (-1.8 to 0.96)	Age-standardized
9733	Incidence	Northern Mariana Islands	Male	Retinoblastoma	5	Full Range	1990	2021	0.0954	-0.5108	0.7052	No	0.3076	0.758	0.1 (-0.51 to 0.71)	Age-standardized
9739	Incidence	Norway	Both	Retinoblastoma	3	Full Range	1990	2021	-6.6607	-8.4524	-4.8341	Yes	-6.9706	0	-6.66 (-8.45 to -4.83)	Age-standardized
9745	Incidence	Norway	Female	Retinoblastoma	5	Full Range	1990	2021	-6.2751	-7.9488	-4.5711	Yes	-7.0494	0	-6.28 (-7.95 to -4.57)	Age-standardized
9751	Incidence	Norway	Male	Retinoblastoma	4	Full Range	1990	2021	-7.6956	-9.8047	-5.5372	Yes	-6.7901	0	-7.7 (-9.8 to -5.54)	Age-standardized
9757	Incidence	Oman	Both	Retinoblastoma	4	Full Range	1990	2021	1.1556	0.3215	1.9967	Yes	2.7196	0.007	1.16 (0.32 to 2)	Age-standardized
9763	Incidence	Oman	Female	Retinoblastoma	4	Full Range	1990	2021	1.4581	0.5993	2.3242	Yes	3.3377	0.001	1.46 (0.6 to 2.32)	Age-standardized
9769	Incidence	Oman	Male	Retinoblastoma	4	Full Range	1990	2021	0.2786	-0.8592	1.4295	No	0.4779	0.633	0.28 (-0.86 to 1.43)	Age-standardized
9775	Incidence	Pakistan	Both	Retinoblastoma	5	Full Range	1990	2021	1.957	1.5095	2.4065	Yes	8.6354	0	1.96 (1.51 to 2.41)	Age-standardized
9781	Incidence	Pakistan	Female	Retinoblastoma	5	Full Range	1990	2021	2.1529	1.5332	2.7763	Yes	6.8615	0	2.15 (1.53 to 2.78)	Age-standardized
9787	Incidence	Pakistan	Male	Retinoblastoma	5	Full Range	1990	2021	1.6626	1.2662	2.0606	Yes	8.2719	0	1.66 (1.27 to 2.06)	Age-standardized
9793	Incidence	Palau	Both	Retinoblastoma	5	Full Range	1990	2021	2.0161	1.7528	2.2801	Yes	15.1375	0	2.02 (1.75 to 2.28)	Age-standardized
9799	Incidence	Palau	Female	Retinoblastoma	5	Full Range	1990	2021	0.3629	0.0304	0.6965	Yes	2.1395	0.032	0.36 (0.03 to 0.7)	Age-standardized
9805	Incidence	Palau	Male	Retinoblastoma	5	Full Range	1990	2021	2.0471	1.686	2.4095	Yes	11.2043	0	2.05 (1.69 to 2.41)	Age-standardized
9811	Incidence	Palestine	Both	Retinoblastoma	3	Full Range	1990	2021	1.9965	1.5389	2.456	Yes	8.6179	0	2 (1.54 to 2.46)	Age-standardized
9817	Incidence	Palestine	Female	Retinoblastoma	3	Full Range	1990	2021	1.9075	1.4345	2.3827	Yes	7.9598	0	1.91 (1.43 to 2.38)	Age-standardized
9823	Incidence	Palestine	Male	Retinoblastoma	4	Full Range	1990	2021	2.1455	1.6354	2.658	Yes	8.3119	0	2.15 (1.64 to 2.66)	Age-standardized
9829	Incidence	Panama	Both	Retinoblastoma	1	Full Range	1990	2021	1.4894	1.2779	1.7015	Yes	13.8852	0	1.49 (1.28 to 1.7)	Age-standardized
9835	Incidence	Panama	Female	Retinoblastoma	3	Full Range	1990	2021	1.2262	0.4129	2.046	Yes	2.961	0.003	1.23 (0.41 to 2.05)	Age-standardized
9841	Incidence	Panama	Male	Retinoblastoma	4	Full Range	1990	2021	1.3529	0.5753	2.1365	Yes	3.4197	0.001	1.35 (0.58 to 2.14)	Age-standardized
9847	Incidence	Papua New Guinea	Both	Retinoblastoma	5	Full Range	1990	2021	0.5834	-0.4931	1.6716	No	1.0596	0.289	0.58 (-0.49 to 1.67)	Age-standardized
9853	Incidence	Papua New Guinea	Female	Retinoblastoma	5	Full Range	1990	2021	-0.0709	-0.6803	0.5422	No	-0.2273	0.82	-0.07 (-0.68 to 0.54)	Age-standardized
9859	Incidence	Papua New Guinea	Male	Retinoblastoma	5	Full Range	1990	2021	0.6031	-0.5086	1.7273	No	1.0606	0.289	0.6 (-0.51 to 1.73)	Age-standardized
9865	Incidence	Paraguay	Both	Retinoblastoma	4	Full Range	1990	2021	1.644	0.8946	2.399	Yes	4.3188	0	1.64 (0.89 to 2.4)	Age-standardized
9871	Incidence	Paraguay	Female	Retinoblastoma	4	Full Range	1990	2021	1.5789	0.8221	2.3414	Yes	4.1056	0	1.58 (0.82 to 2.34)	Age-standardized
9877	Incidence	Paraguay	Male	Retinoblastoma	4	Full Range	1990	2021	1.8769	1.0403	2.7204	Yes	4.4199	0	1.88 (1.04 to 2.72)	Age-standardized
9883	Incidence	Peru	Both	Retinoblastoma	5	Full Range	1990	2021	1.613	0.9629	2.2672	Yes	4.8865	0	1.61 (0.96 to 2.27)	Age-standardized
9889	Incidence	Peru	Female	Retinoblastoma	5	Full Range	1990	2021	1.8595	1.3276	2.3943	Yes	6.8965	0	1.86 (1.33 to 2.39)	Age-standardized
9895	Incidence	Peru	Male	Retinoblastoma	4	Full Range	1990	2021	1.3948	0.5665	2.2299	Yes	3.3097	0.001	1.39 (0.57 to 2.23)	Age-standardized
9901	Incidence	Philippines	Both	Retinoblastoma	5	Full Range	1990	2021	1.5118	0.8455	2.1826	Yes	4.4654	0	1.51 (0.85 to 2.18)	Age-standardized
9907	Incidence	Philippines	Female	Retinoblastoma	4	Full Range	1990	2021	1.7833	1.2912	2.2777	Yes	7.1488	0	1.78 (1.29 to 2.28)	Age-standardized
9913	Incidence	Philippines	Male	Retinoblastoma	5	Full Range	1990	2021	1.3554	0.652	2.0637	Yes	3.7889	0	1.36 (0.65 to 2.06)	Age-standardized
9919	Incidence	Poland	Both	Retinoblastoma	5	Full Range	1990	2021	1.2355	-8.0249	11.4284	No	0.2509	0.802	1.24 (-8.02 to 11.43)	Age-standardized
9925	Incidence	Poland	Female	Retinoblastoma	4	Full Range	1990	2021	1.6945	-5.7509	9.728	No	0.4331	0.665	1.69 (-5.75 to 9.73)	Age-standardized
9931	Incidence	Poland	Male	Retinoblastoma	5	Full Range	1990	2021	3.1374	-5.9618	13.1171	No	0.6555	0.512	3.14 (-5.96 to 13.12)	Age-standardized
9937	Incidence	Portugal	Both	Retinoblastoma	5	Full Range	1990	2021	0.7451	-0.8383	2.3538	No	0.9184	0.358	0.75 (-0.84 to 2.35)	Age-standardized
9943	Incidence	Portugal	Female	Retinoblastoma	5	Full Range	1990	2021	0.6148	-3.0207	4.3866	No	0.3264	0.744	0.61 (-3.02 to 4.39)	Age-standardized
9949	Incidence	Portugal	Male	Retinoblastoma	3	Full Range	1990	2021	1.1793	-0.5066	2.8938	No	1.3675	0.171	1.18 (-0.51 to 2.89)	Age-standardized
9955	Incidence	Puerto Rico	Both	Retinoblastoma	4	Full Range	1990	2021	-2.8201	-6.2282	0.7118	No	-1.5705	0.116	-2.82 (-6.23 to 0.71)	Age-standardized
9961	Incidence	Puerto Rico	Female	Retinoblastoma	3	Full Range	1990	2021	-1.5233	-5.6244	2.756	No	-0.7073	0.479	-1.52 (-5.62 to 2.76)	Age-standardized
9967	Incidence	Puerto Rico	Male	Retinoblastoma	4	Full Range	1990	2021	-4.1175	-7.9305	-0.1467	Yes	-2.0309	0.042	-4.12 (-7.93 to -0.15)	Age-standardized
9973	Incidence	Qatar	Both	Retinoblastoma	5	Full Range	1990	2021	-0.3888	-1.4346	0.668	No	-0.7235	0.469	-0.39 (-1.43 to 0.67)	Age-standardized
9979	Incidence	Qatar	Female	Retinoblastoma	5	Full Range	1990	2021	-0.2972	-1.4217	0.8401	No	-0.5143	0.607	-0.3 (-1.42 to 0.84)	Age-standardized
9985	Incidence	Qatar	Male	Retinoblastoma	5	Full Range	1990	2021	-1.8637	-2.8673	-0.8497	Yes	-3.5869	0	-1.86 (-2.87 to -0.85)	Age-standardized
9991	Incidence	Republic of Korea	Both	Retinoblastoma	4	Full Range	1990	2021	3.5649	2.8074	4.3281	Yes	9.3516	0	3.56 (2.81 to 4.33)	Age-standardized
9997	Incidence	Republic of Korea	Female	Retinoblastoma	5	Full Range	1990	2021	3.8313	3.2623	4.4034	Yes	13.411	0	3.83 (3.26 to 4.4)	Age-standardized
10003	Incidence	Republic of Korea	Male	Retinoblastoma	4	Full Range	1990	2021	3.4652	2.448	4.4926	Yes	6.7575	0	3.47 (2.45 to 4.49)	Age-standardized
10009	Incidence	Republic of Moldova	Both	Retinoblastoma	4	Full Range	1990	2021	-2.6647	-3.7153	-1.6027	Yes	-4.8781	0	-2.66 (-3.72 to -1.6)	Age-standardized
10015	Incidence	Republic of Moldova	Female	Retinoblastoma	3	Full Range	1990	2021	-4.6529	-6.3218	-2.9543	Yes	-5.2885	0	-4.65 (-6.32 to -2.95)	Age-standardized
10021	Incidence	Republic of Moldova	Male	Retinoblastoma	2	Full Range	1990	2021	0.9401	-0.4073	2.3057	No	1.3647	0.172	0.94 (-0.41 to 2.31)	Age-standardized
10027	Incidence	Romania	Both	Retinoblastoma	5	Full Range	1990	2021	-0.8246	-2.6659	1.0515	No	-0.866	0.386	-0.82 (-2.67 to 1.05)	Age-standardized
10033	Incidence	Romania	Female	Retinoblastoma	5	Full Range	1990	2021	0.6982	-1.2887	2.725	No	0.6843	0.494	0.7 (-1.29 to 2.72)	Age-standardized
10039	Incidence	Romania	Male	Retinoblastoma	3	Full Range	1990	2021	-1.1038	-3.5024	1.3544	No	-0.886	0.376	-1.1 (-3.5 to 1.35)	Age-standardized
10045	Incidence	Russian Federation	Both	Retinoblastoma	4	Full Range	1990	2021	-1.9405	-3.139	-0.7271	Yes	-3.1231	0.002	-1.94 (-3.14 to -0.73)	Age-standardized
10051	Incidence	Russian Federation	Female	Retinoblastoma	4	Full Range	1990	2021	-2.1394	-4.4589	0.2363	No	-1.7671	0.077	-2.14 (-4.46 to 0.24)	Age-standardized
10057	Incidence	Russian Federation	Male	Retinoblastoma	5	Full Range	1990	2021	-1.97	-4.3131	0.4304	No	-1.612	0.107	-1.97 (-4.31 to 0.43)	Age-standardized
10063	Incidence	Rwanda	Both	Retinoblastoma	4	Full Range	1990	2021	-1.9124	-3.2556	-0.5505	Yes	-2.7447	0.006	-1.91 (-3.26 to -0.55)	Age-standardized
10069	Incidence	Rwanda	Female	Retinoblastoma	4	Full Range	1990	2021	-2.1503	-3.4994	-0.7824	Yes	-3.0689	0.002	-2.15 (-3.5 to -0.78)	Age-standardized
10075	Incidence	Rwanda	Male	Retinoblastoma	4	Full Range	1990	2021	-1.7188	-3.0567	-0.3624	Yes	-2.4792	0.013	-1.72 (-3.06 to -0.36)	Age-standardized
10081	Incidence	Saint Kitts and Nevis	Both	Retinoblastoma	4	Full Range	1990	2021	-4.603	-7.0413	-2.1007	Yes	-3.567	0	-4.6 (-7.04 to -2.1)	Age-standardized
10087	Incidence	Saint Kitts and Nevis	Female	Retinoblastoma	2	Full Range	1990	2021	0.6762	-0.1911	1.5511	No	1.5267	0.127	0.68 (-0.19 to 1.55)	Age-standardized
10093	Incidence	Saint Kitts and Nevis	Male	Retinoblastoma	4	Full Range	1990	2021	-4.6693	-7.149	-2.1235	Yes	-3.5562	0	-4.67 (-7.15 to -2.12)	Age-standardized
10099	Incidence	Saint Lucia	Both	Retinoblastoma	4	Full Range	1990	2021	-2.3889	-4.4872	-0.2445	Yes	-2.1807	0.029	-2.39 (-4.49 to -0.24)	Age-standardized
10105	Incidence	Saint Lucia	Female	Retinoblastoma	5	Full Range	1990	2021	4.7166	1.0926	8.4705	Yes	2.5647	0.01	4.72 (1.09 to 8.47)	Age-standardized
10111	Incidence	Saint Lucia	Male	Retinoblastoma	4	Full Range	1990	2021	-8.5679	-11.0566	-6.0096	Yes	-6.3618	0	-8.57 (-11.06 to -6.01)	Age-standardized
10117	Incidence	Saint Vincent and the Grenadines	Both	Retinoblastoma	3	Full Range	1990	2021	-6.9404	-10.3623	-3.3879	Yes	-3.7631	0	-6.94 (-10.36 to -3.39)	Age-standardized
10123	Incidence	Saint Vincent and the Grenadines	Female	Retinoblastoma	3	Full Range	1990	2021	-6.7519	-10.2263	-3.1431	Yes	-3.6084	0	-6.75 (-10.23 to -3.14)	Age-standardized
10129	Incidence	Saint Vincent and the Grenadines	Male	Retinoblastoma	4	Full Range	1990	2021	-15.442	-18.5344	-12.2322	Yes	-8.8238	0	-15.44 (-18.53 to -12.23)	Age-standardized
10135	Incidence	Samoa	Both	Retinoblastoma	5	Full Range	1990	2021	1.0759	0.4777	1.6777	Yes	3.5336	0	1.08 (0.48 to 1.68)	Age-standardized
10141	Incidence	Samoa	Female	Retinoblastoma	5	Full Range	1990	2021	0.8253	0.3169	1.3364	Yes	3.1864	0.001	0.83 (0.32 to 1.34)	Age-standardized
10147	Incidence	Samoa	Male	Retinoblastoma	5	Full Range	1990	2021	1.3752	0.6214	2.1347	Yes	3.5866	0	1.38 (0.62 to 2.13)	Age-standardized
10153	Incidence	San Marino	Both	Retinoblastoma	5	Full Range	1990	2021	-0.2801	-0.8196	0.2623	No	-1.0135	0.311	-0.28 (-0.82 to 0.26)	Age-standardized
10159	Incidence	San Marino	Female	Retinoblastoma	5	Full Range	1990	2021	-0.2041	-0.7506	0.3454	No	-0.7294	0.466	-0.2 (-0.75 to 0.35)	Age-standardized
10165	Incidence	San Marino	Male	Retinoblastoma	4	Full Range	1990	2021	-0.4178	-0.9472	0.1143	No	-1.5397	0.124	-0.42 (-0.95 to 0.11)	Age-standardized
10171	Incidence	Sao Tome and Principe	Both	Retinoblastoma	4	Full Range	1990	2021	0.7912	-1.5389	3.1764	No	0.6604	0.509	0.79 (-1.54 to 3.18)	Age-standardized
10177	Incidence	Sao Tome and Principe	Female	Retinoblastoma	3	Full Range	1990	2021	0.3127	-3.0904	3.8353	No	0.1773	0.859	0.31 (-3.09 to 3.84)	Age-standardized
10183	Incidence	Sao Tome and Principe	Male	Retinoblastoma	4	Full Range	1990	2021	1.0964	-0.866	3.0976	No	1.0903	0.276	1.1 (-0.87 to 3.1)	Age-standardized
10189	Incidence	Saudi Arabia	Both	Retinoblastoma	5	Full Range	1990	2021	0.934	0.2485	1.6242	Yes	2.6739	0.007	0.93 (0.25 to 1.62)	Age-standardized
10195	Incidence	Saudi Arabia	Female	Retinoblastoma	5	Full Range	1990	2021	1.3527	0.4152	2.2989	Yes	2.834	0.005	1.35 (0.42 to 2.3)	Age-standardized
10201	Incidence	Saudi Arabia	Male	Retinoblastoma	5	Full Range	1990	2021	0.7158	0.1714	1.2632	Yes	2.5792	0.01	0.72 (0.17 to 1.26)	Age-standardized
10207	Incidence	Senegal	Both	Retinoblastoma	3	Full Range	1990	2021	-0.8157	-2.0841	0.4691	No	-1.2473	0.212	-0.82 (-2.08 to 0.47)	Age-standardized
10213	Incidence	Senegal	Female	Retinoblastoma	3	Full Range	1990	2021	-0.7507	-2.0528	0.5688	No	-1.1183	0.263	-0.75 (-2.05 to 0.57)	Age-standardized
10219	Incidence	Senegal	Male	Retinoblastoma	3	Full Range	1990	2021	-0.9261	-2.6074	0.7841	No	-1.0655	0.287	-0.93 (-2.61 to 0.78)	Age-standardized
10225	Incidence	Serbia	Both	Retinoblastoma	2	Full Range	1990	2021	-1.7504	-3.4616	-0.0089	Yes	-1.9699	0.049	-1.75 (-3.46 to -0.01)	Age-standardized
10231	Incidence	Serbia	Female	Retinoblastoma	2	Full Range	1990	2021	-0.2113	-1.6846	1.2842	No	-0.2787	0.78	-0.21 (-1.68 to 1.28)	Age-standardized
10237	Incidence	Serbia	Male	Retinoblastoma	2	Full Range	1990	2021	-1.6307	-3.4324	0.2046	No	-1.7433	0.081	-1.63 (-3.43 to 0.2)	Age-standardized
10243	Incidence	Seychelles	Both	Retinoblastoma	5	Full Range	1990	2021	1.4054	1.1763	1.6351	Yes	12.0939	0	1.41 (1.18 to 1.64)	Age-standardized
10249	Incidence	Seychelles	Female	Retinoblastoma	3	Full Range	1990	2021	1.7361	1.2547	2.2198	Yes	7.1121	0	1.74 (1.25 to 2.22)	Age-standardized
10255	Incidence	Seychelles	Male	Retinoblastoma	5	Full Range	1990	2021	1.0779	0.78	1.3766	Yes	7.1206	0	1.08 (0.78 to 1.38)	Age-standardized
10261	Incidence	Sierra Leone	Both	Retinoblastoma	5	Full Range	1990	2021	-0.6661	-2.0772	0.7654	No	-0.9155	0.36	-0.67 (-2.08 to 0.77)	Age-standardized
10267	Incidence	Sierra Leone	Female	Retinoblastoma	5	Full Range	1990	2021	-0.6681	-2.105	0.79	No	-0.9016	0.367	-0.67 (-2.1 to 0.79)	Age-standardized
10273	Incidence	Sierra Leone	Male	Retinoblastoma	5	Full Range	1990	2021	-0.6659	-1.9282	0.6126	No	-1.0239	0.306	-0.67 (-1.93 to 0.61)	Age-standardized
10279	Incidence	Singapore	Both	Retinoblastoma	3	Full Range	1990	2021	-0.0341	-0.9814	0.9223	No	-0.0702	0.944	-0.03 (-0.98 to 0.92)	Age-standardized
10285	Incidence	Singapore	Female	Retinoblastoma	5	Full Range	1990	2021	0.327	-1.1198	1.795	No	0.4405	0.66	0.33 (-1.12 to 1.79)	Age-standardized
10291	Incidence	Singapore	Male	Retinoblastoma	3	Full Range	1990	2021	-0.4822	-1.7253	0.7767	No	-0.7536	0.451	-0.48 (-1.73 to 0.78)	Age-standardized
10297	Incidence	Slovakia	Both	Retinoblastoma	5	Full Range	1990	2021	3.8223	2.9457	4.7063	Yes	8.6707	0	3.82 (2.95 to 4.71)	Age-standardized
10303	Incidence	Slovakia	Female	Retinoblastoma	3	Full Range	1990	2021	3.4316	2.5592	4.3114	Yes	7.8072	0	3.43 (2.56 to 4.31)	Age-standardized
10309	Incidence	Slovakia	Male	Retinoblastoma	4	Full Range	1990	2021	4.3004	3.3167	5.2934	Yes	8.7084	0	4.3 (3.32 to 5.29)	Age-standardized
10315	Incidence	Slovenia	Both	Retinoblastoma	3	Full Range	1990	2021	3.5016	2.0245	5	Yes	4.6931	0	3.5 (2.02 to 5)	Age-standardized
10321	Incidence	Slovenia	Female	Retinoblastoma	3	Full Range	1990	2021	3.8959	2.3775	5.4368	Yes	5.0879	0	3.9 (2.38 to 5.44)	Age-standardized
10327	Incidence	Slovenia	Male	Retinoblastoma	4	Full Range	1990	2021	-7.6021	-9.9857	-5.1553	Yes	-5.9291	0	-7.6 (-9.99 to -5.16)	Age-standardized
10333	Incidence	Solomon Islands	Both	Retinoblastoma	4	Full Range	1990	2021	0.6571	-1.1533	2.5006	No	0.7073	0.479	0.66 (-1.15 to 2.5)	Age-standardized
10339	Incidence	Solomon Islands	Female	Retinoblastoma	4	Full Range	1990	2021	-1.0012	-2.1886	0.2006	No	-1.6345	0.102	-1 (-2.19 to 0.2)	Age-standardized
10345	Incidence	Solomon Islands	Male	Retinoblastoma	4	Full Range	1990	2021	0.7298	-1.1147	2.6087	No	0.7711	0.441	0.73 (-1.11 to 2.61)	Age-standardized
10351	Incidence	Somalia	Both	Retinoblastoma	4	Full Range	1990	2021	-1.5031	-2.3672	-0.6313	Yes	-3.3686	0.001	-1.5 (-2.37 to -0.63)	Age-standardized
10357	Incidence	Somalia	Female	Retinoblastoma	4	Full Range	1990	2021	-1.4989	-2.3187	-0.6721	Yes	-3.5414	0	-1.5 (-2.32 to -0.67)	Age-standardized
10363	Incidence	Somalia	Male	Retinoblastoma	4	Full Range	1990	2021	-1.5113	-2.4473	-0.5662	Yes	-3.1254	0.002	-1.51 (-2.45 to -0.57)	Age-standardized
10369	Incidence	South Africa	Both	Retinoblastoma	4	Full Range	1990	2021	2.4184	1.924	2.9151	Yes	9.6789	0	2.42 (1.92 to 2.92)	Age-standardized
10375	Incidence	South Africa	Female	Retinoblastoma	5	Full Range	1990	2021	1.4105	0.4455	2.3849	Yes	2.871	0.004	1.41 (0.45 to 2.38)	Age-standardized
10381	Incidence	South Africa	Male	Retinoblastoma	4	Full Range	1990	2021	2.7688	2.063	3.4796	Yes	7.7671	0	2.77 (2.06 to 3.48)	Age-standardized
10387	Incidence	South Sudan	Both	Retinoblastoma	5	Full Range	1990	2021	-1.2106	-1.9436	-0.4722	Yes	-3.2058	0.001	-1.21 (-1.94 to -0.47)	Age-standardized
10393	Incidence	South Sudan	Female	Retinoblastoma	5	Full Range	1990	2021	-1.2635	-1.8191	-0.7047	Yes	-4.4163	0	-1.26 (-1.82 to -0.7)	Age-standardized
10399	Incidence	South Sudan	Male	Retinoblastoma	5	Full Range	1990	2021	-1.1448	-2.1591	-0.1199	Yes	-2.1879	0.029	-1.14 (-2.16 to -0.12)	Age-standardized
10405	Incidence	Spain	Both	Retinoblastoma	5	Full Range	1990	2021	1.0049	-0.2915	2.3182	No	1.517	0.129	1 (-0.29 to 2.32)	Age-standardized
10411	Incidence	Spain	Female	Retinoblastoma	5	Full Range	1990	2021	0.9022	-2.6217	4.5536	No	0.4952	0.62	0.9 (-2.62 to 4.55)	Age-standardized
10417	Incidence	Spain	Male	Retinoblastoma	5	Full Range	1990	2021	1.5402	-0.1337	3.2422	No	1.8022	0.072	1.54 (-0.13 to 3.24)	Age-standardized
10423	Incidence	Sri Lanka	Both	Retinoblastoma	3	Full Range	1990	2021	1.9874	1.3738	2.6048	Yes	6.3912	0	1.99 (1.37 to 2.6)	Age-standardized
10429	Incidence	Sri Lanka	Female	Retinoblastoma	3	Full Range	1990	2021	2.3224	1.6454	3.0039	Yes	6.7785	0	2.32 (1.65 to 3)	Age-standardized
10435	Incidence	Sri Lanka	Male	Retinoblastoma	5	Full Range	1990	2021	1.7016	1.1552	2.2509	Yes	6.1391	0	1.7 (1.16 to 2.25)	Age-standardized
10441	Incidence	Sudan	Both	Retinoblastoma	2	Full Range	1990	2021	1.0592	0.9434	1.1752	Yes	18.003	0	1.06 (0.94 to 1.18)	Age-standardized
10447	Incidence	Sudan	Female	Retinoblastoma	3	Full Range	1990	2021	1.0425	0.8181	1.2673	Yes	9.1423	0	1.04 (0.82 to 1.27)	Age-standardized
10453	Incidence	Sudan	Male	Retinoblastoma	2	Full Range	1990	2021	1.1332	1.0058	1.2608	Yes	17.5232	0	1.13 (1.01 to 1.26)	Age-standardized
10459	Incidence	Suriname	Both	Retinoblastoma	3	Full Range	1990	2021	1.3026	0.736	1.8724	Yes	4.5225	0	1.3 (0.74 to 1.87)	Age-standardized
10465	Incidence	Suriname	Female	Retinoblastoma	3	Full Range	1990	2021	2.9457	2.0536	3.8457	Yes	6.5374	0	2.95 (2.05 to 3.85)	Age-standardized
10471	Incidence	Suriname	Male	Retinoblastoma	5	Full Range	1990	2021	-1.1483	-2.3402	0.0582	No	-1.8659	0.062	-1.15 (-2.34 to 0.06)	Age-standardized
10477	Incidence	Sweden	Both	Retinoblastoma	4	Full Range	1990	2021	-0.2977	-5.5332	5.228	No	-0.1083	0.914	-0.3 (-5.53 to 5.23)	Age-standardized
10483	Incidence	Sweden	Female	Retinoblastoma	4	Full Range	1990	2021	-1.1591	-8.4411	6.702	No	-0.2986	0.765	-1.16 (-8.44 to 6.7)	Age-standardized
10489	Incidence	Sweden	Male	Retinoblastoma	5	Full Range	1990	2021	0.2467	-5.3782	6.2059	No	0.0836	0.933	0.25 (-5.38 to 6.21)	Age-standardized
10495	Incidence	Switzerland	Both	Retinoblastoma	5	Full Range	1990	2021	1.378	0.4938	2.2699	Yes	3.0621	0.002	1.38 (0.49 to 2.27)	Age-standardized
10501	Incidence	Switzerland	Female	Retinoblastoma	5	Full Range	1990	2021	1.9921	0.7527	3.2467	Yes	3.1622	0.002	1.99 (0.75 to 3.25)	Age-standardized
10507	Incidence	Switzerland	Male	Retinoblastoma	5	Full Range	1990	2021	0.9841	-0.1896	2.1717	No	1.6418	0.101	0.98 (-0.19 to 2.17)	Age-standardized
10513	Incidence	Syrian Arab Republic	Both	Retinoblastoma	3	Full Range	1990	2021	1.4525	0.4104	2.5054	Yes	2.7374	0.006	1.45 (0.41 to 2.51)	Age-standardized
10519	Incidence	Syrian Arab Republic	Female	Retinoblastoma	3	Full Range	1990	2021	1.5642	0.5046	2.6349	Yes	2.9006	0.004	1.56 (0.5 to 2.63)	Age-standardized
10525	Incidence	Syrian Arab Republic	Male	Retinoblastoma	3	Full Range	1990	2021	1.303	0.4031	2.211	Yes	2.8436	0.004	1.3 (0.4 to 2.21)	Age-standardized
10531	Incidence	Taiwan (Province of China)	Both	Retinoblastoma	5	Full Range	1990	2021	4.7552	3.6304	5.8922	Yes	8.4343	0	4.76 (3.63 to 5.89)	Age-standardized
10537	Incidence	Taiwan (Province of China)	Female	Retinoblastoma	4	Full Range	1990	2021	5.1948	3.9091	6.4964	Yes	8.0715	0	5.19 (3.91 to 6.5)	Age-standardized
10543	Incidence	Taiwan (Province of China)	Male	Retinoblastoma	5	Full Range	1990	2021	4.0805	2.91	5.2643	Yes	6.9312	0	4.08 (2.91 to 5.26)	Age-standardized
10549	Incidence	Tajikistan	Both	Retinoblastoma	5	Full Range	1990	2021	2.4832	2.02	2.9485	Yes	10.6124	0	2.48 (2.02 to 2.95)	Age-standardized
10555	Incidence	Tajikistan	Female	Retinoblastoma	5	Full Range	1990	2021	2.0289	1.5358	2.5245	Yes	8.1256	0	2.03 (1.54 to 2.52)	Age-standardized
10561	Incidence	Tajikistan	Male	Retinoblastoma	5	Full Range	1990	2021	2.6572	2.2429	3.0731	Yes	12.7113	0	2.66 (2.24 to 3.07)	Age-standardized
10567	Incidence	Thailand	Both	Retinoblastoma	3	Full Range	1990	2021	-0.2553	-1.1522	0.6497	No	-0.5548	0.579	-0.26 (-1.15 to 0.65)	Age-standardized
10573	Incidence	Thailand	Female	Retinoblastoma	3	Full Range	1990	2021	-0.6003	-1.4522	0.2589	No	-1.3712	0.17	-0.6 (-1.45 to 0.26)	Age-standardized
10579	Incidence	Thailand	Male	Retinoblastoma	2	Full Range	1990	2021	0.0513	-0.3846	0.4892	No	0.2303	0.818	0.05 (-0.38 to 0.49)	Age-standardized
10585	Incidence	Timor-Leste	Both	Retinoblastoma	4	Full Range	1990	2021	0.5232	0.1255	0.9225	Yes	2.5798	0.01	0.52 (0.13 to 0.92)	Age-standardized
10591	Incidence	Timor-Leste	Female	Retinoblastoma	5	Full Range	1990	2021	0.4268	-0.0484	0.9043	No	1.7599	0.078	0.43 (-0.05 to 0.9)	Age-standardized
10597	Incidence	Timor-Leste	Male	Retinoblastoma	4	Full Range	1990	2021	0.7023	0.4218	0.9835	Yes	4.9184	0	0.7 (0.42 to 0.98)	Age-standardized
10603	Incidence	Togo	Both	Retinoblastoma	3	Full Range	1990	2021	-0.6054	-1.3884	0.1838	No	-1.5048	0.132	-0.61 (-1.39 to 0.18)	Age-standardized
10609	Incidence	Togo	Female	Retinoblastoma	3	Full Range	1990	2021	-0.6189	-1.3696	0.1375	No	-1.6047	0.109	-0.62 (-1.37 to 0.14)	Age-standardized
10615	Incidence	Togo	Male	Retinoblastoma	1	Full Range	1990	2021	-0.5939	-0.8176	-0.3697	Yes	-5.1817	0	-0.59 (-0.82 to -0.37)	Age-standardized
10621	Incidence	Tokelau	Both	Retinoblastoma	1	Full Range	1990	2021	19.2865	15.3058	23.4046	Yes	10.1842	0	19.29 (15.31 to 23.4)	Age-standardized
10627	Incidence	Tokelau	Female	Retinoblastoma	1	Full Range	1990	2021	12.4173	10.771	14.0881	Yes	15.5498	0	12.42 (10.77 to 14.09)	Age-standardized
10633	Incidence	Tokelau	Male	Retinoblastoma	1	Full Range	1990	2021	17.7531	11.451	24.4116	Yes	5.823	0	17.75 (11.45 to 24.41)	Age-standardized
10639	Incidence	Tonga	Both	Retinoblastoma	3	Full Range	1990	2021	1.9648	1.0419	2.8961	Yes	4.1943	0	1.96 (1.04 to 2.9)	Age-standardized
10645	Incidence	Tonga	Female	Retinoblastoma	4	Full Range	1990	2021	1.5682	0.9072	2.2334	Yes	4.6713	0	1.57 (0.91 to 2.23)	Age-standardized
10651	Incidence	Tonga	Male	Retinoblastoma	3	Full Range	1990	2021	1.9622	1.0476	2.8851	Yes	4.2267	0	1.96 (1.05 to 2.89)	Age-standardized
10657	Incidence	Trinidad and Tobago	Both	Retinoblastoma	3	Full Range	1990	2021	2.3333	0.1146	4.6011	Yes	2.0624	0.039	2.33 (0.11 to 4.6)	Age-standardized
10663	Incidence	Trinidad and Tobago	Female	Retinoblastoma	5	Full Range	1990	2021	6.4921	3.175	9.9158	Yes	3.896	0	6.49 (3.17 to 9.92)	Age-standardized
10669	Incidence	Trinidad and Tobago	Male	Retinoblastoma	3	Full Range	1990	2021	1.6563	0.0659	3.2721	Yes	2.0418	0.041	1.66 (0.07 to 3.27)	Age-standardized
10675	Incidence	Tunisia	Both	Retinoblastoma	5	Full Range	1990	2021	0.9215	0.6364	1.2073	Yes	6.356	0	0.92 (0.64 to 1.21)	Age-standardized
10681	Incidence	Tunisia	Female	Retinoblastoma	5	Full Range	1990	2021	0.7548	0.5398	0.9703	Yes	6.8998	0	0.75 (0.54 to 0.97)	Age-standardized
10687	Incidence	Tunisia	Male	Retinoblastoma	5	Full Range	1990	2021	0.9844	0.5657	1.4048	Yes	4.6212	0	0.98 (0.57 to 1.4)	Age-standardized
10693	Incidence	Turkey	Both	Retinoblastoma	4	Full Range	1990	2021	3.3678	3.0326	3.7041	Yes	19.9867	0	3.37 (3.03 to 3.7)	Age-standardized
10699	Incidence	Turkey	Female	Retinoblastoma	4	Full Range	1990	2021	3.2729	2.8722	3.6752	Yes	16.2344	0	3.27 (2.87 to 3.68)	Age-standardized
10705	Incidence	Turkey	Male	Retinoblastoma	4	Full Range	1990	2021	3.4506	3.1251	3.7771	Yes	21.0968	0	3.45 (3.13 to 3.78)	Age-standardized
10711	Incidence	Turkmenistan	Both	Retinoblastoma	4	Full Range	1990	2021	1.1023	0.7953	1.4102	Yes	7.0661	0	1.1 (0.8 to 1.41)	Age-standardized
10717	Incidence	Turkmenistan	Female	Retinoblastoma	2	Full Range	1990	2021	0.7471	0.4932	1.0016	Yes	5.7817	0	0.75 (0.49 to 1)	Age-standardized
10723	Incidence	Turkmenistan	Male	Retinoblastoma	4	Full Range	1990	2021	1.3877	1.124	1.6521	Yes	10.3727	0	1.39 (1.12 to 1.65)	Age-standardized
10729	Incidence	Tuvalu	Both	Retinoblastoma	4	Full Range	1990	2021	0.6423	-0.716	2.0193	No	0.9235	0.356	0.64 (-0.72 to 2.02)	Age-standardized
10735	Incidence	Tuvalu	Female	Retinoblastoma	4	Full Range	1990	2021	-0.3003	-1.1836	0.5909	No	-0.6623	0.508	-0.3 (-1.18 to 0.59)	Age-standardized
10741	Incidence	Tuvalu	Male	Retinoblastoma	4	Full Range	1990	2021	0.6814	-0.6758	2.0571	No	0.9807	0.327	0.68 (-0.68 to 2.06)	Age-standardized
10747	Incidence	Uganda	Both	Retinoblastoma	5	Full Range	1990	2021	-0.5831	-1.6547	0.5002	No	-1.0576	0.29	-0.58 (-1.65 to 0.5)	Age-standardized
10753	Incidence	Uganda	Female	Retinoblastoma	5	Full Range	1990	2021	-0.5296	-1.4089	0.3575	No	-1.1723	0.241	-0.53 (-1.41 to 0.36)	Age-standardized
10759	Incidence	Uganda	Male	Retinoblastoma	5	Full Range	1990	2021	-0.6532	-1.6267	0.33	No	-1.3043	0.192	-0.65 (-1.63 to 0.33)	Age-standardized
10765	Incidence	Ukraine	Both	Retinoblastoma	2	Full Range	1990	2021	0.9988	0.4947	1.5053	Yes	3.8933	0	1 (0.49 to 1.51)	Age-standardized
10771	Incidence	Ukraine	Female	Retinoblastoma	2	Full Range	1990	2021	0.952	0.4118	1.495	Yes	3.4615	0.001	0.95 (0.41 to 1.5)	Age-standardized
10777	Incidence	Ukraine	Male	Retinoblastoma	2	Full Range	1990	2021	1.0252	0.3723	1.6824	Yes	3.0833	0.002	1.03 (0.37 to 1.68)	Age-standardized
10783	Incidence	United Arab Emirates	Both	Retinoblastoma	5	Full Range	1990	2021	2.3774	0.8814	3.8955	Yes	3.1284	0.002	2.38 (0.88 to 3.9)	Age-standardized
10789	Incidence	United Arab Emirates	Female	Retinoblastoma	5	Full Range	1990	2021	2.3611	0.8622	3.8822	Yes	3.1006	0.002	2.36 (0.86 to 3.88)	Age-standardized
10795	Incidence	United Arab Emirates	Male	Retinoblastoma	5	Full Range	1990	2021	1.6243	-0.3578	3.6458	No	1.6033	0.109	1.62 (-0.36 to 3.65)	Age-standardized
10801	Incidence	United Kingdom	Both	Retinoblastoma	5	Full Range	1990	2021	3.6773	-0.4152	7.9381	No	1.7575	0.079	3.68 (-0.42 to 7.94)	Age-standardized
10807	Incidence	United Kingdom	Female	Retinoblastoma	5	Full Range	1990	2021	5.1677	0.3311	10.2374	Yes	2.0976	0.036	5.17 (0.33 to 10.24)	Age-standardized
10813	Incidence	United Kingdom	Male	Retinoblastoma	3	Full Range	1990	2021	-1.6118	-3.2475	0.0515	No	-1.8998	0.057	-1.61 (-3.25 to 0.05)	Age-standardized
10819	Incidence	United Republic of Tanzania	Both	Retinoblastoma	2	Full Range	1990	2021	-0.3165	-0.5167	-0.1159	Yes	-3.0908	0.002	-0.32 (-0.52 to -0.12)	Age-standardized
10825	Incidence	United Republic of Tanzania	Female	Retinoblastoma	3	Full Range	1990	2021	-0.1494	-0.4198	0.1217	No	-1.0809	0.28	-0.15 (-0.42 to 0.12)	Age-standardized
10831	Incidence	United Republic of Tanzania	Male	Retinoblastoma	2	Full Range	1990	2021	-0.5196	-0.768	-0.2705	Yes	-4.0835	0	-0.52 (-0.77 to -0.27)	Age-standardized
10837	Incidence	United States Virgin Islands	Both	Retinoblastoma	4	Full Range	1990	2021	-0.9681	-1.9867	0.0611	No	-1.8442	0.065	-0.97 (-1.99 to 0.06)	Age-standardized
10843	Incidence	United States Virgin Islands	Female	Retinoblastoma	5	Full Range	1990	2021	3.8129	2.3097	5.3381	Yes	5.0284	0	3.81 (2.31 to 5.34)	Age-standardized
10849	Incidence	United States Virgin Islands	Male	Retinoblastoma	4	Full Range	1990	2021	-1.0679	-2.0896	-0.0356	Yes	-2.0272	0.043	-1.07 (-2.09 to -0.04)	Age-standardized
10855	Incidence	United States of America	Both	Retinoblastoma	5	Full Range	1990	2021	-2.0364	-3.2521	-0.8054	Yes	-3.2292	0.001	-2.04 (-3.25 to -0.81)	Age-standardized
10861	Incidence	United States of America	Female	Retinoblastoma	4	Full Range	1990	2021	-2.4901	-4.25	-0.6978	Yes	-2.7135	0.007	-2.49 (-4.25 to -0.7)	Age-standardized
10867	Incidence	United States of America	Male	Retinoblastoma	4	Full Range	1990	2021	-1.6094	-2.882	-0.32	Yes	-2.4425	0.015	-1.61 (-2.88 to -0.32)	Age-standardized
10873	Incidence	Uruguay	Both	Retinoblastoma	5	Full Range	1990	2021	-0.2202	-1.5634	1.1413	No	-0.3188	0.75	-0.22 (-1.56 to 1.14)	Age-standardized
10879	Incidence	Uruguay	Female	Retinoblastoma	5	Full Range	1990	2021	1.3262	-0.6606	3.3527	No	1.3039	0.192	1.33 (-0.66 to 3.35)	Age-standardized
10885	Incidence	Uruguay	Male	Retinoblastoma	4	Full Range	1990	2021	-2.4343	-4.052	-0.7893	Yes	-2.8889	0.004	-2.43 (-4.05 to -0.79)	Age-standardized
10891	Incidence	Uzbekistan	Both	Retinoblastoma	5	Full Range	1990	2021	2.5893	1.7728	3.4123	Yes	6.2702	0	2.59 (1.77 to 3.41)	Age-standardized
10897	Incidence	Uzbekistan	Female	Retinoblastoma	4	Full Range	1990	2021	3.0438	2.3551	3.7372	Yes	8.7634	0	3.04 (2.36 to 3.74)	Age-standardized
10903	Incidence	Uzbekistan	Male	Retinoblastoma	3	Full Range	1990	2021	2.3171	1.5458	3.0943	Yes	5.9331	0	2.32 (1.55 to 3.09)	Age-standardized
10909	Incidence	Vanuatu	Both	Retinoblastoma	3	Full Range	1990	2021	1.3312	-2.8316	5.6724	No	0.6179	0.537	1.33 (-2.83 to 5.67)	Age-standardized
10915	Incidence	Vanuatu	Female	Retinoblastoma	5	Full Range	1990	2021	-0.268	-2.871	2.4047	No	-0.1989	0.842	-0.27 (-2.87 to 2.4)	Age-standardized
10921	Incidence	Vanuatu	Male	Retinoblastoma	4	Full Range	1990	2021	0.7403	-3.8391	5.5378	No	0.3107	0.756	0.74 (-3.84 to 5.54)	Age-standardized
10927	Incidence	Venezuela (Bolivarian Republic of)	Both	Retinoblastoma	3	Full Range	1990	2021	0.8538	-0.2509	1.9707	No	1.5129	0.13	0.85 (-0.25 to 1.97)	Age-standardized
10933	Incidence	Venezuela (Bolivarian Republic of)	Female	Retinoblastoma	4	Full Range	1990	2021	0.185	-1.1613	1.5497	No	0.2678	0.789	0.18 (-1.16 to 1.55)	Age-standardized
10939	Incidence	Venezuela (Bolivarian Republic of)	Male	Retinoblastoma	3	Full Range	1990	2021	1.6666	0.434	2.9143	Yes	2.6559	0.008	1.67 (0.43 to 2.91)	Age-standardized
10945	Incidence	Viet Nam	Both	Retinoblastoma	3	Full Range	1990	2021	1.6315	1.2532	2.0111	Yes	8.5058	0	1.63 (1.25 to 2.01)	Age-standardized
10951	Incidence	Viet Nam	Female	Retinoblastoma	4	Full Range	1990	2021	1.7041	1.0675	2.3446	Yes	5.2749	0	1.7 (1.07 to 2.34)	Age-standardized
10957	Incidence	Viet Nam	Male	Retinoblastoma	3	Full Range	1990	2021	1.5332	1.1545	1.9132	Yes	7.981	0	1.53 (1.15 to 1.91)	Age-standardized
10963	Incidence	Yemen	Both	Retinoblastoma	2	Full Range	1990	2021	1.0466	0.6959	1.3984	Yes	5.8699	0	1.05 (0.7 to 1.4)	Age-standardized
10969	Incidence	Yemen	Female	Retinoblastoma	2	Full Range	1990	2021	1.3645	1.0155	1.7148	Yes	7.701	0	1.36 (1.02 to 1.71)	Age-standardized
10975	Incidence	Yemen	Male	Retinoblastoma	2	Full Range	1990	2021	0.6513	0.2721	1.0318	Yes	3.3712	0.001	0.65 (0.27 to 1.03)	Age-standardized
10981	Incidence	Zambia	Both	Retinoblastoma	4	Full Range	1990	2021	-1.335	-1.7857	-0.8823	Yes	-5.7542	0	-1.33 (-1.79 to -0.88)	Age-standardized
10987	Incidence	Zambia	Female	Retinoblastoma	3	Full Range	1990	2021	-1.5002	-2.0436	-0.9538	Yes	-5.3551	0	-1.5 (-2.04 to -0.95)	Age-standardized
10993	Incidence	Zambia	Male	Retinoblastoma	5	Full Range	1990	2021	-1.3584	-1.9001	-0.8138	Yes	-4.8684	0	-1.36 (-1.9 to -0.81)	Age-standardized
10999	Incidence	Zimbabwe	Both	Retinoblastoma	2	Full Range	1990	2021	0.9794	-0.5881	2.5715	No	1.221	0.222	0.98 (-0.59 to 2.57)	Age-standardized
11005	Incidence	Zimbabwe	Female	Retinoblastoma	2	Full Range	1990	2021	0.6532	-0.7898	2.1171	No	0.8837	0.377	0.65 (-0.79 to 2.12)	Age-standardized
11011	Incidence	Zimbabwe	Male	Retinoblastoma	2	Full Range	1990	2021	1.1761	-0.3713	2.7476	No	1.4869	0.137	1.18 (-0.37 to 2.75)	Age-standardized
11017	Prevalence	Afghanistan	Both	Retinoblastoma	4	Full Range	1990	2021	0.4042	-0.7118	1.5328	No	0.7074	0.479	0.4 (-0.71 to 1.53)	Age-standardized
11023	Prevalence	Afghanistan	Female	Retinoblastoma	4	Full Range	1990	2021	0.7084	-0.3612	1.7895	No	1.2957	0.195	0.71 (-0.36 to 1.79)	Age-standardized
11029	Prevalence	Afghanistan	Male	Retinoblastoma	4	Full Range	1990	2021	0.0689	-1.1147	1.2668	No	0.1135	0.91	0.07 (-1.11 to 1.27)	Age-standardized
11035	Prevalence	Albania	Both	Retinoblastoma	5	Full Range	1990	2021	4.754	3.912	5.6027	Yes	11.2802	0	4.75 (3.91 to 5.6)	Age-standardized
11041	Prevalence	Albania	Female	Retinoblastoma	4	Full Range	1990	2021	5.2293	4.2028	6.2659	Yes	10.191	0	5.23 (4.2 to 6.27)	Age-standardized
11047	Prevalence	Albania	Male	Retinoblastoma	5	Full Range	1990	2021	4.4748	3.6182	5.3386	Yes	10.4211	0	4.47 (3.62 to 5.34)	Age-standardized
11053	Prevalence	Algeria	Both	Retinoblastoma	5	Full Range	1990	2021	1.0712	0.7562	1.3872	Yes	6.6906	0	1.07 (0.76 to 1.39)	Age-standardized
11059	Prevalence	Algeria	Female	Retinoblastoma	5	Full Range	1990	2021	1.2708	0.8283	1.7151	Yes	5.6527	0	1.27 (0.83 to 1.72)	Age-standardized
11065	Prevalence	Algeria	Male	Retinoblastoma	5	Full Range	1990	2021	0.9535	0.6286	1.2795	Yes	5.7691	0	0.95 (0.63 to 1.28)	Age-standardized
11071	Prevalence	American Samoa	Both	Retinoblastoma	2	Full Range	1990	2021	2.2982	1.898	2.6999	Yes	11.3619	0	2.3 (1.9 to 2.7)	Age-standardized
11077	Prevalence	American Samoa	Female	Retinoblastoma	5	Full Range	1990	2021	1.4228	-0.4944	3.377	No	1.4509	0.147	1.42 (-0.49 to 3.38)	Age-standardized
11083	Prevalence	American Samoa	Male	Retinoblastoma	2	Full Range	1990	2021	2.3793	1.9792	2.781	Yes	11.7701	0	2.38 (1.98 to 2.78)	Age-standardized
11089	Prevalence	Andorra	Both	Retinoblastoma	5	Full Range	1990	2021	-1.1416	-1.6137	-0.6673	Yes	-4.7011	0	-1.14 (-1.61 to -0.67)	Age-standardized
11095	Prevalence	Andorra	Female	Retinoblastoma	5	Full Range	1990	2021	-0.442	-0.9819	0.1008	No	-1.5967	0.11	-0.44 (-0.98 to 0.1)	Age-standardized
11101	Prevalence	Andorra	Male	Retinoblastoma	5	Full Range	1990	2021	-1.8063	-2.2946	-1.3155	Yes	-7.1661	0	-1.81 (-2.29 to -1.32)	Age-standardized
11107	Prevalence	Angola	Both	Retinoblastoma	4	Full Range	1990	2021	-1.3488	-1.6675	-1.029	Yes	-8.225	0	-1.35 (-1.67 to -1.03)	Age-standardized
11113	Prevalence	Angola	Female	Retinoblastoma	5	Full Range	1990	2021	-1.5662	-2.0164	-1.114	Yes	-6.7498	0	-1.57 (-2.02 to -1.11)	Age-standardized
11119	Prevalence	Angola	Male	Retinoblastoma	3	Full Range	1990	2021	-1.092	-1.3506	-0.8328	Yes	-8.2207	0	-1.09 (-1.35 to -0.83)	Age-standardized
11125	Prevalence	Antigua and Barbuda	Both	Retinoblastoma	5	Full Range	1990	2021	-7.7023	-11.2774	-3.9831	Yes	-3.9765	0	-7.7 (-11.28 to -3.98)	Age-standardized
11131	Prevalence	Antigua and Barbuda	Female	Retinoblastoma	5	Full Range	1990	2021	-1.203	-7.221	5.2053	No	-0.3775	0.706	-1.2 (-7.22 to 5.21)	Age-standardized
11137	Prevalence	Antigua and Barbuda	Male	Retinoblastoma	4	Full Range	1990	2021	-8.4817	-11.751	-5.0912	Yes	-4.7753	0	-8.48 (-11.75 to -5.09)	Age-standardized
11143	Prevalence	Argentina	Both	Retinoblastoma	4	Full Range	1990	2021	-2.4436	-3.4552	-1.4213	Yes	-4.6514	0	-2.44 (-3.46 to -1.42)	Age-standardized
11149	Prevalence	Argentina	Female	Retinoblastoma	4	Full Range	1990	2021	-3.1936	-5.728	-0.591	Yes	-2.3979	0.016	-3.19 (-5.73 to -0.59)	Age-standardized
11155	Prevalence	Argentina	Male	Retinoblastoma	3	Full Range	1990	2021	-1.9791	-3.5471	-0.3857	Yes	-2.4297	0.015	-1.98 (-3.55 to -0.39)	Age-standardized
11161	Prevalence	Armenia	Both	Retinoblastoma	4	Full Range	1990	2021	13.0525	12.3296	13.7801	Yes	37.4833	0	13.05 (12.33 to 13.78)	Age-standardized
11167	Prevalence	Armenia	Female	Retinoblastoma	4	Full Range	1990	2021	9.8547	8.7814	10.9385	Yes	18.7627	0	9.85 (8.78 to 10.94)	Age-standardized
11173	Prevalence	Armenia	Male	Retinoblastoma	4	Full Range	1990	2021	13.0789	12.3465	13.816	Yes	37.078	0	13.08 (12.35 to 13.82)	Age-standardized
11179	Prevalence	Australia	Both	Retinoblastoma	4	Full Range	1990	2021	-3.4715	-5.942	-0.9361	Yes	-2.6709	0.008	-3.47 (-5.94 to -0.94)	Age-standardized
11185	Prevalence	Australia	Female	Retinoblastoma	3	Full Range	1990	2021	-3.622	-7.6541	0.5861	No	-1.692	0.091	-3.62 (-7.65 to 0.59)	Age-standardized
11191	Prevalence	Australia	Male	Retinoblastoma	3	Full Range	1990	2021	-4.1676	-7.5003	-0.7148	Yes	-2.3572	0.018	-4.17 (-7.5 to -0.71)	Age-standardized
11197	Prevalence	Austria	Both	Retinoblastoma	5	Full Range	1990	2021	-0.3064	-1.7637	1.1726	No	-0.4084	0.683	-0.31 (-1.76 to 1.17)	Age-standardized
11203	Prevalence	Austria	Female	Retinoblastoma	5	Full Range	1990	2021	0.8297	-2.1901	3.9427	No	0.5326	0.594	0.83 (-2.19 to 3.94)	Age-standardized
11209	Prevalence	Austria	Male	Retinoblastoma	5	Full Range	1990	2021	-0.7504	-3.6019	2.1855	No	-0.5064	0.613	-0.75 (-3.6 to 2.19)	Age-standardized
11215	Prevalence	Azerbaijan	Both	Retinoblastoma	5	Full Range	1990	2021	2.4414	2.2378	2.6454	Yes	23.7665	0	2.44 (2.24 to 2.65)	Age-standardized
11221	Prevalence	Azerbaijan	Female	Retinoblastoma	5	Full Range	1990	2021	0.7294	0.5053	0.9539	Yes	6.3968	0	0.73 (0.51 to 0.95)	Age-standardized
11227	Prevalence	Azerbaijan	Male	Retinoblastoma	5	Full Range	1990	2021	2.3807	2.1711	2.5908	Yes	22.4989	0	2.38 (2.17 to 2.59)	Age-standardized
11233	Prevalence	Bahamas	Both	Retinoblastoma	4	Full Range	1990	2021	-0.7519	-3.6571	2.2409	No	-0.4979	0.619	-0.75 (-3.66 to 2.24)	Age-standardized
11239	Prevalence	Bahamas	Female	Retinoblastoma	3	Full Range	1990	2021	2.4067	-0.8799	5.8023	No	1.4289	0.153	2.41 (-0.88 to 5.8)	Age-standardized
11245	Prevalence	Bahamas	Male	Retinoblastoma	4	Full Range	1990	2021	-6.0196	-8.2621	-3.7222	Yes	-5.0384	0	-6.02 (-8.26 to -3.72)	Age-standardized
11251	Prevalence	Bahrain	Both	Retinoblastoma	4	Full Range	1990	2021	5.0941	3.4685	6.7452	Yes	6.247	0	5.09 (3.47 to 6.75)	Age-standardized
11257	Prevalence	Bahrain	Female	Retinoblastoma	5	Full Range	1990	2021	5.7703	4.1408	7.4254	Yes	7.0816	0	5.77 (4.14 to 7.43)	Age-standardized
11263	Prevalence	Bahrain	Male	Retinoblastoma	4	Full Range	1990	2021	-1.678	-2.7573	-0.5867	Yes	-3.0048	0.003	-1.68 (-2.76 to -0.59)	Age-standardized
11269	Prevalence	Bangladesh	Both	Retinoblastoma	3	Full Range	1990	2021	0.7862	0.4652	1.1083	Yes	4.811	0	0.79 (0.47 to 1.11)	Age-standardized
11275	Prevalence	Bangladesh	Female	Retinoblastoma	5	Full Range	1990	2021	1.1771	0.8818	1.4733	Yes	7.8475	0	1.18 (0.88 to 1.47)	Age-standardized
11281	Prevalence	Bangladesh	Male	Retinoblastoma	5	Full Range	1990	2021	0.5742	0.1748	0.9752	Yes	2.8203	0.005	0.57 (0.17 to 0.98)	Age-standardized
11287	Prevalence	Barbados	Both	Retinoblastoma	5	Full Range	1990	2021	2.9892	1.7822	4.2105	Yes	4.897	0	2.99 (1.78 to 4.21)	Age-standardized
11293	Prevalence	Barbados	Female	Retinoblastoma	5	Full Range	1990	2021	3.0305	1.8187	4.2567	Yes	4.9456	0	3.03 (1.82 to 4.26)	Age-standardized
11299	Prevalence	Barbados	Male	Retinoblastoma	3	Full Range	1990	2021	1.76	-0.5617	4.1359	No	1.4816	0.138	1.76 (-0.56 to 4.14)	Age-standardized
11305	Prevalence	Belarus	Both	Retinoblastoma	5	Full Range	1990	2021	3.3946	1.4161	5.4116	Yes	3.3865	0.001	3.39 (1.42 to 5.41)	Age-standardized
11311	Prevalence	Belarus	Female	Retinoblastoma	5	Full Range	1990	2021	-8.9823	-9.9334	-8.0212	Yes	-17.5608	0	-8.98 (-9.93 to -8.02)	Age-standardized
11317	Prevalence	Belarus	Male	Retinoblastoma	5	Full Range	1990	2021	5.3982	3.7638	7.0582	Yes	6.5937	0	5.4 (3.76 to 7.06)	Age-standardized
11323	Prevalence	Belgium	Both	Retinoblastoma	4	Full Range	1990	2021	0.7046	-0.772	2.2032	No	0.9316	0.352	0.7 (-0.77 to 2.2)	Age-standardized
11329	Prevalence	Belgium	Female	Retinoblastoma	5	Full Range	1990	2021	-0.2595	-3.3869	2.9691	No	-0.1599	0.873	-0.26 (-3.39 to 2.97)	Age-standardized
11335	Prevalence	Belgium	Male	Retinoblastoma	5	Full Range	1990	2021	2.3739	0.5863	4.1933	Yes	2.6104	0.009	2.37 (0.59 to 4.19)	Age-standardized
11341	Prevalence	Belize	Both	Retinoblastoma	5	Full Range	1990	2021	-5.7775	-8.2738	-3.2133	Yes	-4.344	0	-5.78 (-8.27 to -3.21)	Age-standardized
11347	Prevalence	Belize	Female	Retinoblastoma	5	Full Range	1990	2021	-0.6626	-5.7058	4.6505	No	-0.2501	0.803	-0.66 (-5.71 to 4.65)	Age-standardized
11353	Prevalence	Belize	Male	Retinoblastoma	4	Full Range	1990	2021	-8.4199	-10.7048	-6.0765	Yes	-6.823	0	-8.42 (-10.7 to -6.08)	Age-standardized
11359	Prevalence	Benin	Both	Retinoblastoma	3	Full Range	1990	2021	-0.8574	-1.4448	-0.2665	Yes	-2.84	0.005	-0.86 (-1.44 to -0.27)	Age-standardized
11365	Prevalence	Benin	Female	Retinoblastoma	3	Full Range	1990	2021	-0.8917	-1.4223	-0.3583	Yes	-3.2705	0.001	-0.89 (-1.42 to -0.36)	Age-standardized
11371	Prevalence	Benin	Male	Retinoblastoma	5	Full Range	1990	2021	-0.7216	-1.2776	-0.1625	Yes	-2.5276	0.011	-0.72 (-1.28 to -0.16)	Age-standardized
11377	Prevalence	Bermuda	Both	Retinoblastoma	4	Full Range	1990	2021	5.6083	2.2703	9.0553	Yes	3.3299	0.001	5.61 (2.27 to 9.06)	Age-standardized
11383	Prevalence	Bermuda	Female	Retinoblastoma	4	Full Range	1990	2021	5.6943	2.1962	9.3122	Yes	3.2251	0.001	5.69 (2.2 to 9.31)	Age-standardized
11389	Prevalence	Bermuda	Male	Retinoblastoma	3	Full Range	1990	2021	4.4554	3.1976	5.7285	Yes	7.0523	0	4.46 (3.2 to 5.73)	Age-standardized
11395	Prevalence	Bhutan	Both	Retinoblastoma	2	Full Range	1990	2021	2.2219	1.5082	2.9408	Yes	6.1468	0	2.22 (1.51 to 2.94)	Age-standardized
11401	Prevalence	Bhutan	Female	Retinoblastoma	2	Full Range	1990	2021	2.5261	1.7098	3.3488	Yes	6.1174	0	2.53 (1.71 to 3.35)	Age-standardized
11407	Prevalence	Bhutan	Male	Retinoblastoma	2	Full Range	1990	2021	2.0179	1.2472	2.7944	Yes	5.1635	0	2.02 (1.25 to 2.79)	Age-standardized
11413	Prevalence	Bolivia (Plurinational State of)	Both	Retinoblastoma	4	Full Range	1990	2021	0.5308	0.4377	0.6241	Yes	11.1901	0	0.53 (0.44 to 0.62)	Age-standardized
11419	Prevalence	Bolivia (Plurinational State of)	Female	Retinoblastoma	5	Full Range	1990	2021	0.5108	0.3785	0.6433	Yes	7.5818	0	0.51 (0.38 to 0.64)	Age-standardized
11425	Prevalence	Bolivia (Plurinational State of)	Male	Retinoblastoma	4	Full Range	1990	2021	0.5622	0.4632	0.6613	Yes	11.1566	0	0.56 (0.46 to 0.66)	Age-standardized
11431	Prevalence	Bosnia and Herzegovina	Both	Retinoblastoma	3	Full Range	1990	2021	0.0599	-1.0347	1.1667	No	0.1068	0.915	0.06 (-1.03 to 1.17)	Age-standardized
11437	Prevalence	Bosnia and Herzegovina	Female	Retinoblastoma	2	Full Range	1990	2021	1.2352	-0.1065	2.595	No	1.8034	0.071	1.24 (-0.11 to 2.6)	Age-standardized
11443	Prevalence	Bosnia and Herzegovina	Male	Retinoblastoma	5	Full Range	1990	2021	-0.2938	-1.4662	0.8925	No	-0.4876	0.626	-0.29 (-1.47 to 0.89)	Age-standardized
11449	Prevalence	Botswana	Both	Retinoblastoma	5	Full Range	1990	2021	1.844	1.229	2.4627	Yes	5.9128	0	1.84 (1.23 to 2.46)	Age-standardized
11455	Prevalence	Botswana	Female	Retinoblastoma	5	Full Range	1990	2021	2.0083	1.3902	2.6301	Yes	6.4124	0	2.01 (1.39 to 2.63)	Age-standardized
11461	Prevalence	Botswana	Male	Retinoblastoma	5	Full Range	1990	2021	1.7082	1.0842	2.3361	Yes	5.3939	0	1.71 (1.08 to 2.34)	Age-standardized
11467	Prevalence	Brazil	Both	Retinoblastoma	2	Full Range	1990	2021	-0.7211	-1.2271	-0.2125	Yes	-2.7761	0.006	-0.72 (-1.23 to -0.21)	Age-standardized
11473	Prevalence	Brazil	Female	Retinoblastoma	4	Full Range	1990	2021	-1.7603	-2.6975	-0.814	Yes	-3.6312	0	-1.76 (-2.7 to -0.81)	Age-standardized
11479	Prevalence	Brazil	Male	Retinoblastoma	5	Full Range	1990	2021	0.0533	-0.6539	0.7656	No	0.1473	0.883	0.05 (-0.65 to 0.77)	Age-standardized
11485	Prevalence	Brunei Darussalam	Both	Retinoblastoma	2	Full Range	1990	2021	0.7263	0.6744	0.7783	Yes	27.505	0	0.73 (0.67 to 0.78)	Age-standardized
11491	Prevalence	Brunei Darussalam	Female	Retinoblastoma	5	Full Range	1990	2021	0.72	0.6129	0.8273	Yes	13.2128	0	0.72 (0.61 to 0.83)	Age-standardized
11497	Prevalence	Brunei Darussalam	Male	Retinoblastoma	5	Full Range	1990	2021	-1.9203	-2.4551	-1.3826	Yes	-6.9512	0	-1.92 (-2.46 to -1.38)	Age-standardized
11503	Prevalence	Bulgaria	Both	Retinoblastoma	1	Full Range	1990	2021	-0.2778	-1.0183	0.4682	No	-0.7315	0.464	-0.28 (-1.02 to 0.47)	Age-standardized
11509	Prevalence	Bulgaria	Female	Retinoblastoma	1	Full Range	1990	2021	0.1051	-0.6182	0.8337	No	0.2839	0.776	0.11 (-0.62 to 0.83)	Age-standardized
11515	Prevalence	Bulgaria	Male	Retinoblastoma	4	Full Range	1990	2021	1.5352	-1.5546	4.7219	No	0.9662	0.334	1.54 (-1.55 to 4.72)	Age-standardized
11521	Prevalence	Burkina Faso	Both	Retinoblastoma	4	Full Range	1990	2021	-1.1052	-1.411	-0.7985	Yes	-7.0336	0	-1.11 (-1.41 to -0.8)	Age-standardized
11527	Prevalence	Burkina Faso	Female	Retinoblastoma	4	Full Range	1990	2021	-1.052	-1.3759	-0.727	Yes	-6.3212	0	-1.05 (-1.38 to -0.73)	Age-standardized
11533	Prevalence	Burkina Faso	Male	Retinoblastoma	2	Full Range	1990	2021	-1.1887	-1.4038	-0.9732	Yes	-10.7563	0	-1.19 (-1.4 to -0.97)	Age-standardized
11539	Prevalence	Burundi	Both	Retinoblastoma	2	Full Range	1990	2021	-2.0901	-2.4632	-1.7155	Yes	-10.8428	0	-2.09 (-2.46 to -1.72)	Age-standardized
11545	Prevalence	Burundi	Female	Retinoblastoma	4	Full Range	1990	2021	-2.1558	-2.71	-1.5984	Yes	-7.5201	0	-2.16 (-2.71 to -1.6)	Age-standardized
11551	Prevalence	Burundi	Male	Retinoblastoma	2	Full Range	1990	2021	-1.871	-2.2367	-1.5039	Yes	-9.9148	0	-1.87 (-2.24 to -1.5)	Age-standardized
11557	Prevalence	Cabo Verde	Both	Retinoblastoma	3	Full Range	1990	2021	3.0587	2.4037	3.7178	Yes	9.262	0	3.06 (2.4 to 3.72)	Age-standardized
11563	Prevalence	Cabo Verde	Female	Retinoblastoma	2	Full Range	1990	2021	3.4471	2.8797	4.0177	Yes	12.0759	0	3.45 (2.88 to 4.02)	Age-standardized
11569	Prevalence	Cabo Verde	Male	Retinoblastoma	4	Full Range	1990	2021	2.8871	2.0626	3.7182	Yes	6.9335	0	2.89 (2.06 to 3.72)	Age-standardized
11575	Prevalence	Cambodia	Both	Retinoblastoma	3	Full Range	1990	2021	0.6012	0.3824	0.8206	Yes	5.3942	0	0.6 (0.38 to 0.82)	Age-standardized
11581	Prevalence	Cambodia	Female	Retinoblastoma	4	Full Range	1990	2021	0.3554	-0.0204	0.7327	No	1.8532	0.064	0.36 (-0.02 to 0.73)	Age-standardized
11587	Prevalence	Cambodia	Male	Retinoblastoma	3	Full Range	1990	2021	0.7358	0.5374	0.9345	Yes	7.2904	0	0.74 (0.54 to 0.93)	Age-standardized
11593	Prevalence	Cameroon	Both	Retinoblastoma	2	Full Range	1990	2021	-0.5746	-1.0371	-0.1099	Yes	-2.422	0.015	-0.57 (-1.04 to -0.11)	Age-standardized
11599	Prevalence	Cameroon	Female	Retinoblastoma	2	Full Range	1990	2021	-0.5877	-0.9968	-0.1769	Yes	-2.8016	0.005	-0.59 (-1 to -0.18)	Age-standardized
11605	Prevalence	Cameroon	Male	Retinoblastoma	2	Full Range	1990	2021	-0.5785	-0.9756	-0.1797	Yes	-2.8408	0.005	-0.58 (-0.98 to -0.18)	Age-standardized
11611	Prevalence	Canada	Both	Retinoblastoma	4	Full Range	1990	2021	-1.7009	-3.2236	-0.1542	Yes	-2.1537	0.031	-1.7 (-3.22 to -0.15)	Age-standardized
11617	Prevalence	Canada	Female	Retinoblastoma	4	Full Range	1990	2021	-2.4877	-4.86	-0.0562	Yes	-2.0047	0.045	-2.49 (-4.86 to -0.06)	Age-standardized
11623	Prevalence	Canada	Male	Retinoblastoma	5	Full Range	1990	2021	-0.935	-2.3629	0.5137	No	-1.2682	0.205	-0.94 (-2.36 to 0.51)	Age-standardized
11629	Prevalence	Central African Republic	Both	Retinoblastoma	3	Full Range	1990	2021	-0.2077	-0.5856	0.1716	No	-1.0742	0.283	-0.21 (-0.59 to 0.17)	Age-standardized
11635	Prevalence	Central African Republic	Female	Retinoblastoma	3	Full Range	1990	2021	-0.4296	-0.6879	-0.1706	Yes	-3.2482	0.001	-0.43 (-0.69 to -0.17)	Age-standardized
11641	Prevalence	Central African Republic	Male	Retinoblastoma	3	Full Range	1990	2021	-0.0133	-0.4232	0.3984	No	-0.0633	0.949	-0.01 (-0.42 to 0.4)	Age-standardized
11647	Prevalence	Chad	Both	Retinoblastoma	4	Full Range	1990	2021	-0.556	-0.8351	-0.2761	Yes	-3.8883	0	-0.56 (-0.84 to -0.28)	Age-standardized
11653	Prevalence	Chad	Female	Retinoblastoma	3	Full Range	1990	2021	-0.4824	-0.734	-0.2301	Yes	-3.7437	0	-0.48 (-0.73 to -0.23)	Age-standardized
11659	Prevalence	Chad	Male	Retinoblastoma	3	Full Range	1990	2021	-0.6401	-0.9107	-0.3687	Yes	-4.6137	0	-0.64 (-0.91 to -0.37)	Age-standardized
11665	Prevalence	Chile	Both	Retinoblastoma	4	Full Range	1990	2021	1.3923	-0.1946	3.0044	No	1.718	0.086	1.39 (-0.19 to 3)	Age-standardized
11671	Prevalence	Chile	Female	Retinoblastoma	5	Full Range	1990	2021	-1.5655	-5.9606	3.0351	No	-0.677	0.498	-1.57 (-5.96 to 3.04)	Age-standardized
11677	Prevalence	Chile	Male	Retinoblastoma	5	Full Range	1990	2021	4.4632	0.9188	8.132	Yes	2.4793	0.013	4.46 (0.92 to 8.13)	Age-standardized
11683	Prevalence	China	Both	Retinoblastoma	3	Full Range	1990	2021	3.0966	2.4942	3.7025	Yes	10.2	0	3.1 (2.49 to 3.7)	Age-standardized
11689	Prevalence	China	Female	Retinoblastoma	3	Full Range	1990	2021	2.7989	2.4872	3.1117	Yes	17.8122	0	2.8 (2.49 to 3.11)	Age-standardized
11695	Prevalence	China	Male	Retinoblastoma	3	Full Range	1990	2021	3.53	2.601	4.4674	Yes	7.543	0	3.53 (2.6 to 4.47)	Age-standardized
11701	Prevalence	Colombia	Both	Retinoblastoma	4	Full Range	1990	2021	1.9977	1.2352	2.766	Yes	5.1664	0	2 (1.24 to 2.77)	Age-standardized
11707	Prevalence	Colombia	Female	Retinoblastoma	5	Full Range	1990	2021	1.5446	0.5657	2.5331	Yes	3.1013	0.002	1.54 (0.57 to 2.53)	Age-standardized
11713	Prevalence	Colombia	Male	Retinoblastoma	5	Full Range	1990	2021	2.324	1.3635	3.2935	Yes	4.7746	0	2.32 (1.36 to 3.29)	Age-standardized
11719	Prevalence	Comoros	Both	Retinoblastoma	3	Full Range	1990	2021	-0.1393	-1.3275	1.0631	No	-0.2283	0.819	-0.14 (-1.33 to 1.06)	Age-standardized
11725	Prevalence	Comoros	Female	Retinoblastoma	3	Full Range	1990	2021	0.3127	-0.9788	1.621	No	0.4722	0.637	0.31 (-0.98 to 1.62)	Age-standardized
11731	Prevalence	Comoros	Male	Retinoblastoma	4	Full Range	1990	2021	-0.4028	-1.5239	0.731	No	-0.6988	0.485	-0.4 (-1.52 to 0.73)	Age-standardized
11737	Prevalence	Congo	Both	Retinoblastoma	3	Full Range	1990	2021	-0.9356	-1.2962	-0.5736	Yes	-5.0512	0	-0.94 (-1.3 to -0.57)	Age-standardized
11743	Prevalence	Congo	Female	Retinoblastoma	5	Full Range	1990	2021	-1.352	-2.0276	-0.6717	Yes	-3.8822	0	-1.35 (-2.03 to -0.67)	Age-standardized
11749	Prevalence	Congo	Male	Retinoblastoma	2	Full Range	1990	2021	-0.5745	-0.8818	-0.2661	Yes	-3.6468	0	-0.57 (-0.88 to -0.27)	Age-standardized
11755	Prevalence	Cook Islands	Both	Retinoblastoma	2	Full Range	1990	2021	9.3716	8.1998	10.5561	Yes	16.3001	0	9.37 (8.2 to 10.56)	Age-standardized
11761	Prevalence	Cook Islands	Female	Retinoblastoma	1	Full Range	1990	2021	7.0378	4.7673	9.3575	Yes	6.2173	0	7.04 (4.77 to 9.36)	Age-standardized
11767	Prevalence	Cook Islands	Male	Retinoblastoma	2	Full Range	1990	2021	9.4759	8.304	10.6604	Yes	16.4879	0	9.48 (8.3 to 10.66)	Age-standardized
11773	Prevalence	Costa Rica	Both	Retinoblastoma	2	Full Range	1990	2021	-1.2574	-1.7336	-0.7788	Yes	-5.1294	0	-1.26 (-1.73 to -0.78)	Age-standardized
11779	Prevalence	Costa Rica	Female	Retinoblastoma	4	Full Range	1990	2021	-0.4483	-1.5278	0.643	No	-0.8077	0.419	-0.45 (-1.53 to 0.64)	Age-standardized
11785	Prevalence	Costa Rica	Male	Retinoblastoma	3	Full Range	1990	2021	-2.4138	-3.5415	-1.2729	Yes	-4.1203	0	-2.41 (-3.54 to -1.27)	Age-standardized
11791	Prevalence	Coted'Ivoire	Both	Retinoblastoma	5	Full Range	1990	2021	-0.0602	-0.5302	0.412	No	-0.2504	0.802	-0.06 (-0.53 to 0.41)	Age-standardized
11797	Prevalence	Coted'Ivoire	Female	Retinoblastoma	5	Full Range	1990	2021	-0.1069	-0.5615	0.3499	No	-0.4594	0.646	-0.11 (-0.56 to 0.35)	Age-standardized
11803	Prevalence	Coted'Ivoire	Male	Retinoblastoma	5	Full Range	1990	2021	0.1777	-0.2949	0.6525	No	0.7358	0.462	0.18 (-0.29 to 0.65)	Age-standardized
11809	Prevalence	Croatia	Both	Retinoblastoma	4	Full Range	1990	2021	1.3721	-3.8327	6.8585	No	0.5067	0.612	1.37 (-3.83 to 6.86)	Age-standardized
11815	Prevalence	Croatia	Female	Retinoblastoma	2	Full Range	1990	2021	1.7711	-0.9694	4.5874	No	1.2605	0.207	1.77 (-0.97 to 4.59)	Age-standardized
11821	Prevalence	Croatia	Male	Retinoblastoma	4	Full Range	1990	2021	1.4549	-3.1576	6.287	No	0.6084	0.543	1.45 (-3.16 to 6.29)	Age-standardized
11827	Prevalence	Cuba	Both	Retinoblastoma	5	Full Range	1990	2021	-9.1556	-12.9544	-5.1911	Yes	-4.4059	0	-9.16 (-12.95 to -5.19)	Age-standardized
11833	Prevalence	Cuba	Female	Retinoblastoma	3	Full Range	1990	2021	-8.1689	-11.9647	-4.2095	Yes	-3.9568	0	-8.17 (-11.96 to -4.21)	Age-standardized
11839	Prevalence	Cuba	Male	Retinoblastoma	4	Full Range	1990	2021	-9.3478	-11.7424	-6.8883	Yes	-7.1852	0	-9.35 (-11.74 to -6.89)	Age-standardized
11845	Prevalence	Cyprus	Both	Retinoblastoma	3	Full Range	1990	2021	5.5055	4.8568	6.1582	Yes	17.0321	0	5.51 (4.86 to 6.16)	Age-standardized
11851	Prevalence	Cyprus	Female	Retinoblastoma	5	Full Range	1990	2021	6.7178	6.0466	7.3933	Yes	20.1956	0	6.72 (6.05 to 7.39)	Age-standardized
11857	Prevalence	Cyprus	Male	Retinoblastoma	2	Full Range	1990	2021	5.0878	4.3733	5.8072	Yes	14.2575	0	5.09 (4.37 to 5.81)	Age-standardized
11863	Prevalence	Czechia	Both	Retinoblastoma	4	Full Range	1990	2021	2.0455	-1.2107	5.4092	No	1.2238	0.221	2.05 (-1.21 to 5.41)	Age-standardized
11869	Prevalence	Czechia	Female	Retinoblastoma	3	Full Range	1990	2021	4.2264	2.43	6.0544	Yes	4.6665	0	4.23 (2.43 to 6.05)	Age-standardized
11875	Prevalence	Czechia	Male	Retinoblastoma	2	Full Range	1990	2021	-0.6246	-3.0562	1.8679	No	-0.4957	0.62	-0.62 (-3.06 to 1.87)	Age-standardized
11881	Prevalence	Democratic People's Republic of Korea	Both	Retinoblastoma	5	Full Range	1990	2021	2.3973	2.1859	2.6092	Yes	22.4662	0	2.4 (2.19 to 2.61)	Age-standardized
11887	Prevalence	Democratic People's Republic of Korea	Female	Retinoblastoma	5	Full Range	1990	2021	2.3442	2.1121	2.5769	Yes	19.9998	0	2.34 (2.11 to 2.58)	Age-standardized
11893	Prevalence	Democratic People's Republic of Korea	Male	Retinoblastoma	5	Full Range	1990	2021	2.4533	2.2753	2.6317	Yes	27.3066	0	2.45 (2.28 to 2.63)	Age-standardized
11899	Prevalence	Democratic Republic of the Congo	Both	Retinoblastoma	5	Full Range	1990	2021	-1.4603	-1.696	-1.224	Yes	-12.0374	0	-1.46 (-1.7 to -1.22)	Age-standardized
11905	Prevalence	Democratic Republic of the Congo	Female	Retinoblastoma	5	Full Range	1990	2021	-1.9781	-2.2161	-1.7396	Yes	-16.1107	0	-1.98 (-2.22 to -1.74)	Age-standardized
11911	Prevalence	Democratic Republic of the Congo	Male	Retinoblastoma	4	Full Range	1990	2021	-1.0208	-1.2366	-0.8045	Yes	-9.2122	0	-1.02 (-1.24 to -0.8)	Age-standardized
11917	Prevalence	Denmark	Both	Retinoblastoma	5	Full Range	1990	2021	0.1317	-0.6599	0.9296	No	0.3249	0.745	0.13 (-0.66 to 0.93)	Age-standardized
11923	Prevalence	Denmark	Female	Retinoblastoma	4	Full Range	1990	2021	-1.0558	-3.7277	1.6903	No	-0.7599	0.447	-1.06 (-3.73 to 1.69)	Age-standardized
11929	Prevalence	Denmark	Male	Retinoblastoma	5	Full Range	1990	2021	0.9174	-0.1	1.9451	No	1.7665	0.077	0.92 (-0.1 to 1.95)	Age-standardized
11935	Prevalence	Djibouti	Both	Retinoblastoma	5	Full Range	1990	2021	-0.4045	-1.2388	0.4369	No	-0.9444	0.345	-0.4 (-1.24 to 0.44)	Age-standardized
11941	Prevalence	Djibouti	Female	Retinoblastoma	5	Full Range	1990	2021	-0.1678	-1.0596	0.732	No	-0.3669	0.714	-0.17 (-1.06 to 0.73)	Age-standardized
11947	Prevalence	Djibouti	Male	Retinoblastoma	4	Full Range	1990	2021	-0.6695	-1.7743	0.4477	No	-1.1772	0.239	-0.67 (-1.77 to 0.45)	Age-standardized
11953	Prevalence	Dominica	Both	Retinoblastoma	4	Full Range	1990	2021	1.8698	0.6997	3.0534	Yes	3.1429	0.002	1.87 (0.7 to 3.05)	Age-standardized
11959	Prevalence	Dominica	Female	Retinoblastoma	3	Full Range	1990	2021	2.655	1.643	3.6771	Yes	5.1839	0	2.65 (1.64 to 3.68)	Age-standardized
11965	Prevalence	Dominica	Male	Retinoblastoma	5	Full Range	1990	2021	0.9847	-0.6262	2.6217	No	1.1944	0.232	0.98 (-0.63 to 2.62)	Age-standardized
11971	Prevalence	Dominican Republic	Both	Retinoblastoma	4	Full Range	1990	2021	0.023	-1.954	2.0398	No	0.0226	0.982	0.02 (-1.95 to 2.04)	Age-standardized
11977	Prevalence	Dominican Republic	Female	Retinoblastoma	5	Full Range	1990	2021	1.2237	-1.0213	3.5196	No	1.0629	0.288	1.22 (-1.02 to 3.52)	Age-standardized
11983	Prevalence	Dominican Republic	Male	Retinoblastoma	4	Full Range	1990	2021	-2.3616	-3.7449	-0.9585	Yes	-3.2829	0.001	-2.36 (-3.74 to -0.96)	Age-standardized
[truncated: 450 more rows]
